# Supplementary material for: Unveiling the hidden link between oral flora and colorectal cancer: a bidirectional Mendelian randomization analysis and meta-analysis
Source: Front Microbiol. 2024 Sep 10;15:1451160. doi: 10.3389/fmicb.2024.1451160 (PMC11420047; doi:10.3389/fmicb.2024.1451160)
Supplement: Supplementary Table S1 — Detailed characteristics of SNPs in the training cohort. [file Table_1.XLS]

## Sheet: Sheet1
id.exposure	id.outcome	outcome	exposure	egger_intercept	se	pval
cngb-om3117-tongue2054	ebi-eas-GCST90018588	Colorectal cancer || id:ebi-eas-GCST90018588	k__Bacteria|p__Actinobacteriota|c__Actinobacteria|o__Actinomycetales|f__Actinomycetaceae|g__Pauljensenia|s__Pauljensenia_cellulosilytica_mgs_3249 || id:cngb-om3117-tongue2054	0.0260681	0.0646479	0.688043
cngb-om3117-tongue2238	ebi-eas-GCST90018588	Colorectal cancer || id:ebi-eas-GCST90018588	k__Bacteria|p__Firmicutes|c__Clostridia|o__Lachnospirales|f__Lachnospiraceae|g__Lachnoanaerobaculum|s__Lachnoanaerobaculum_sp000287675_mgs_3003 || id:cngb-om3117-tongue2238	-0.00623549	0.0680844	0.927286
cngb-om3117-tongue2257	ebi-eas-GCST90018588	Colorectal cancer || id:ebi-eas-GCST90018588	k__Bacteria|p__Bacteroidota|c__Bacteroidia|o__Bacteroidales|f__Bacteroidaceae|g__F0040|s__F0040_sp000318095_mgs_3347 || id:cngb-om3117-tongue2257	0.00515144	0.0680685	0.93986
cngb-om3117-tongue476	ebi-eas-GCST90018588	Colorectal cancer || id:ebi-eas-GCST90018588	k__Bacteria|p__Proteobacteria|c__Gammaproteobacteria|o__Enterobacterales|f__Pasteurellaceae|g__Haemophilus|s__Haemophilus_sp002998595_mgs_1353 || id:cngb-om3117-tongue476	-0.0386535	0.0564562	0.49556
cngb-om3117-tongue53	ebi-eas-GCST90018588	Colorectal cancer || id:ebi-eas-GCST90018588	k__Bacteria|p__Bacteroidota|c__Bacteroidia|o__Flavobacteriales|f__Flavobacteriaceae|g__Capnocytophaga|s__Capnocytophaga_ochracea_mgs_2502 || id:cngb-om3117-tongue53	0.0764471	0.0715966	0.289201
cngb-om3117-tongue566	ebi-eas-GCST90018588	Colorectal cancer || id:ebi-eas-GCST90018588	k__Bacteria|p__Firmicutes|c__Bacilli|o__Lactobacillales|f__Streptococcaceae|g__Streptococcus|s__Streptococcus_mitis_AZ_mgs_2150 || id:cngb-om3117-tongue566	0.0466538	0.0543296	0.39303
cngb-om3117-tongue748	ebi-eas-GCST90018588	Colorectal cancer || id:ebi-eas-GCST90018588	k__Bacteria|p__Fusobacteriota|c__Fusobacteriia|o__Fusobacteriales|f__Fusobacteriaceae|g__Fusobacterium || id:cngb-om3117-tongue748	-0.117431	0.0691039	0.094037
cngb-om3117-tongue92	ebi-eas-GCST90018588	Colorectal cancer || id:ebi-eas-GCST90018588	k__Bacteria|p__Proteobacteria|c__Gammaproteobacteria|o__Enterobacterales|f__Pasteurellaceae|g__Aggregatibacter|s__Aggregatibacter_sp000466335_mgs_2575 || id:cngb-om3117-tongue92	-0.0297445	0.0652589	0.649875
cngb-om3117-tongue932	ebi-eas-GCST90018588	Colorectal cancer || id:ebi-eas-GCST90018588	k__Bacteria|p__Firmicutes|c__Bacilli|o__Lactobacillales|f__Streptococcaceae|g__Streptococcus|s__Streptococcus_sanguinis_mgs_1209 || id:cngb-om3117-tongue932	0.00596025	0.0482989	0.902097
cngb-om3117-tongue943	ebi-eas-GCST90018588	Colorectal cancer || id:ebi-eas-GCST90018588	k__Bacteria|p__Firmicutes|c__Bacilli|o__Lactobacillales|f__Streptococcaceae|g__Streptococcus|s__Streptococcus_pneumoniae_D_mgs_1023 || id:cngb-om3117-tongue943	0.145612	0.0786443	0.0679282
cngb-om3117-saliva1300	ebi-eas-GCST90018588	Colorectal cancer || id:ebi-eas-GCST90018588	NA || id:cngb-om3117-saliva1300	0.0679771	0.0575288	0.24109
cngb-om3117-saliva2061	ebi-eas-GCST90018588	Colorectal cancer || id:ebi-eas-GCST90018588	NA || id:cngb-om3117-saliva2061	-0.00435053	0.0734075	0.95291
cngb-om3117-saliva2678	ebi-eas-GCST90018588	Colorectal cancer || id:ebi-eas-GCST90018588	NA || id:cngb-om3117-saliva2678	0.0645401	0.0944081	0.496532
cngb-om3117-saliva3383	ebi-eas-GCST90018588	Colorectal cancer || id:ebi-eas-GCST90018588	NA || id:cngb-om3117-saliva3383	0.00561256	0.0646076	0.931033
cngb-om3117-tongue1073	ebi-eas-GCST90018588	Colorectal cancer || id:ebi-eas-GCST90018588	NA || id:cngb-om3117-tongue1073	0.0535395	0.0505641	0.292473
cngb-om3117-tongue1161	ebi-eas-GCST90018588	Colorectal cancer || id:ebi-eas-GCST90018588	NA || id:cngb-om3117-tongue1161	0.00445039	0.0615658	0.942561
cngb-om3117-tongue1782	ebi-eas-GCST90018588	Colorectal cancer || id:ebi-eas-GCST90018588	NA || id:cngb-om3117-tongue1782	0.0812521	0.0967202	0.403371
