# Supplementary material for: Unveiling the hidden link between oral flora and colorectal cancer: a bidirectional Mendelian randomization analysis and meta-analysis
Source: Front Microbiol. 2024 Sep 10;15:1451160. doi: 10.3389/fmicb.2024.1451160 (PMC11420047; doi:10.3389/fmicb.2024.1451160)
Supplement: Supplementary Table S2 — All MR results for the 17 oral flora associated with CRC in the training cohort. [file Table_2.XLS]

## Sheet: Sheet1
Exposure	MR Analysis	Causal Estimate	Sd	T-stat	P-value	lo_ci	up_ci	or	or_lci95	or_uci95
beta.exposure	Raw	-0.0738576	0.0361255	-2.04447	0.0447243	-0.144663	-0.00305166	0.928804	0.865313	0.996953
beta.exposure	Outlier-corrected
beta.exposure	Raw	0.105412	0.0385532	2.73421	0.0078652	0.0298483	0.180977	1.11117	1.0303	1.19839
beta.exposure	Outlier-corrected
beta.exposure	Raw	-0.0849057	0.0352898	-2.40596	0.0183792	-0.154074	-0.0157377	0.918599	0.857209	0.984385
beta.exposure	Outlier-corrected
beta.exposure	Raw	0.0838256	0.0321513	2.60722	0.0108862	0.0208089	0.146842	1.08744	1.02103	1.15817
beta.exposure	Outlier-corrected
beta.exposure	Raw	-0.0905168	0.0452672	-1.99961	0.0492639	-0.17924	-0.00179318	0.913459	0.835905	0.998208
beta.exposure	Outlier-corrected
beta.exposure	Raw	-0.068055	0.0294506	-2.31082	0.0233547	-0.125778	-0.0103318	0.934209	0.88181	0.989721
beta.exposure	Outlier-corrected
beta.exposure	Raw	0.0907235	0.0402057	2.25648	0.027358	0.0119203	0.169527	1.09497	1.01199	1.18474
beta.exposure	Outlier-corrected
beta.exposure	Raw	0.0748445	0.0370646	2.0193	0.0470298	0.0021979	0.147491	1.07772	1.0022	1.15892
beta.exposure	Outlier-corrected
beta.exposure	Raw	0.0794649	0.0312854	2.54	0.0129965	0.0181455	0.140784	1.08271	1.01831	1.15118
beta.exposure	Outlier-corrected
beta.exposure	Raw	-0.10073	0.0402463	-2.50284	0.0144387	-0.179613	-0.0218472	0.904177	0.835594	0.97839
beta.exposure	Outlier-corrected
beta.exposure	Raw	-0.0681877	0.034637	-1.96864	0.052641	-0.136076	-0.000299246	0.934085	0.872776	0.999701
beta.exposure	Outlier-corrected
beta.exposure	Raw	-0.0670066	0.0316316	-2.11834	0.0376469	-0.129004	-0.00500869	0.935189	0.87897	0.995004
beta.exposure	Outlier-corrected
beta.exposure	Raw	-0.0889409	0.0380465	-2.33769	0.0223101	-0.163512	-0.0143697	0.9149	0.849156	0.985733
beta.exposure	Outlier-corrected
beta.exposure	Raw	-0.0732712	0.0344287	-2.1282	0.0369475	-0.140752	-0.00579091	0.929349	0.868705	0.994226
beta.exposure	Outlier-corrected
beta.exposure	Raw	-0.0814315	0.0319177	-2.5513	0.0123824	-0.14399	-0.0188729	0.921796	0.865896	0.981304
beta.exposure	Outlier-corrected
beta.exposure	Raw	-0.0787847	0.0337463	-2.33461	0.0221374	-0.144928	-0.0126419	0.924239	0.865085	0.987438
beta.exposure	Outlier-corrected
beta.exposure	Raw	-0.0738821	0.0352221	-2.09761	0.0390575	-0.142917	-0.00484685	0.928781	0.866826	0.995165
beta.exposure	Outlier-corrected
