# Supplementary material for: Unveiling the hidden link between oral flora and colorectal cancer: a bidirectional Mendelian randomization analysis and meta-analysis
Source: Front Microbiol. 2024 Sep 10;15:1451160. doi: 10.3389/fmicb.2024.1451160 (PMC11420047; doi:10.3389/fmicb.2024.1451160)
Supplement: Supplementary file 9 [file Data_Sheet_1.CSV]

SNP	effect_allele.exposure	other_allele.exposure	effect_allele.outcome	other_allele.outcome	beta.exposure	beta.outcome	eaf.exposure	eaf.outcome	remove	palindromic	ambiguous	id.outcome	chr	pos	se.outcome	samplesize.outcome	pval.outcome	outcome	originalname.outcome	outcome.deprecated	mr_keep.outcome	data_source.outcome	se.exposure	pval.exposure	samplesize.exposure	chr.exposure	pos.exposure	id.exposure	exposure	mr_keep.exposure	pval_origin.exposure	data_source.exposure	action	mr_keep	rsq.exposure	effective_n.exposure	rsq.outcome	effective_n.outcome	steiger_dir	steiger_pval	R2	F	FMean	F_pow_beta_se
rs10010308	C	T	C	T	-0.09156	0.0268257	0.3056	0.414394356	FALSE	FALSE	FALSE	ebi-eas-GCST90018588	4	75120965	0.016816728	167691	0.110672101	Colorectal cancer || id:ebi-eas-GCST90018588	Colorectal cancer	Colorectal cancer || ||	TRUE	MedicineITLab	0.02224	0.00003995	1981	4	75120965	cngb-om3117-tongue2054	k__Bacteria|p__Actinobacteriota|c__Actinobacteria|o__Actinomycetales|f__Actinomycetaceae|g__Pauljensenia|s__Pauljensenia_cellulosilytica_mgs_3249 || id:cngb-om3117-tongue2054	TRUE	reported	MedicineITLab	2	TRUE	0.00849166	1981	1.52E-05	167691	TRUE	9.09E-05	0.003557989	7.066402816	3.007152426	16.94891892
rs10038630	A	G	A	G	-0.1029	-0.016009154	0.2681	0.285271334	FALSE	FALSE	FALSE	ebi-eas-GCST90018588	5	174612217	0.021030446	167691	0.446515496	Colorectal cancer || id:ebi-eas-GCST90018588	Colorectal cancer	Colorectal cancer || ||	TRUE	MedicineITLab	0.0222	0.000003802	1981	5	174612217	cngb-om3117-tongue2054	k__Bacteria|p__Actinobacteriota|c__Actinobacteria|o__Actinomycetales|f__Actinomycetaceae|g__Pauljensenia|s__Pauljensenia_cellulosilytica_mgs_3249 || id:cngb-om3117-tongue2054	TRUE	reported	MedicineITLab	2	TRUE	0.010739637	1981	3.46E-06	167691	TRUE	6.29E-06	0.004155366	8.257783891	3.007152426	21.48447772
rs10783853	G	A	G	A	-0.09142	0.021799338	0.4824	0.273873819	FALSE	FALSE	FALSE	ebi-eas-GCST90018588	12	57840479	0.018477	167691	0.238076038	Colorectal cancer || id:ebi-eas-GCST90018588	Colorectal cancer	Colorectal cancer || ||	TRUE	MedicineITLab	0.02239	0.00004631	1981	12	57840479	cngb-om3117-tongue2054	k__Bacteria|p__Actinobacteriota|c__Actinobacteria|o__Actinomycetales|f__Actinomycetaceae|g__Pauljensenia|s__Pauljensenia_cellulosilytica_mgs_3249 || id:cngb-om3117-tongue2054	TRUE	reported	MedicineITLab	2	TRUE	0.008353822	1981	8.30E-06	167691	TRUE	8.67E-05	0.00417363	8.294231797	3.007152426	16.67148349
rs10874431	T	C	T	C	0.09338	-0.000576049	0.3695	0.356215944	FALSE	FALSE	FALSE	ebi-eas-GCST90018588	1	84148420	0.017295373	167691	0.973430133	Colorectal cancer || id:ebi-eas-GCST90018588	Colorectal cancer	Colorectal cancer || ||	TRUE	MedicineITLab	0.02228	0.00002888	1981	1	84148420	cngb-om3117-tongue2054	k__Bacteria|p__Actinobacteriota|c__Actinobacteria|o__Actinomycetales|f__Actinomycetaceae|g__Pauljensenia|s__Pauljensenia_cellulosilytica_mgs_3249 || id:cngb-om3117-tongue2054	TRUE	reported	MedicineITLab	2	TRUE	0.008798196	1981	6.62E-09	167691	TRUE	3.24E-05	0.004062911	8.07330122	3.007152426	17.56618152
rs11068674	T	C	T	C	-0.0913	0.006137995	0.3581	0.38107572	FALSE	FALSE	FALSE	ebi-eas-GCST90018588	12	117755592	0.017008345	167691	0.718188113	Colorectal cancer || id:ebi-eas-GCST90018588	Colorectal cancer	Colorectal cancer || ||	TRUE	MedicineITLab	0.02233	0.00004514	1981	12	117755592	cngb-om3117-tongue2054	k__Bacteria|p__Actinobacteriota|c__Actinobacteria|o__Actinomycetales|f__Actinomycetaceae|g__Pauljensenia|s__Pauljensenia_cellulosilytica_mgs_3249 || id:cngb-om3117-tongue2054	TRUE	reported	MedicineITLab	2	TRUE	0.008376548	1981	7.77E-07	167691	TRUE	5.84E-05	0.003832157	7.613012155	3.007152426	16.71722197
rs11073586	C	G	C	G	0.09321	0.006379602	0.1381	0.169082186	FALSE	TRUE	FALSE	ebi-eas-GCST90018588	15	97884636	0.02424249	167691	0.79242889	Colorectal cancer || id:ebi-eas-GCST90018588	Colorectal cancer	Colorectal cancer || ||	TRUE	MedicineITLab	0.02223	0.00002883	1981	15	97884636	cngb-om3117-tongue2054	k__Bacteria|p__Actinobacteriota|c__Actinobacteria|o__Actinomycetales|f__Actinomycetaceae|g__Pauljensenia|s__Pauljensenia_cellulosilytica_mgs_3249 || id:cngb-om3117-tongue2054	TRUE	reported	MedicineITLab	2	TRUE	0.008805604	1981	4.13E-07	167691	TRUE	3.58E-05	0.002068262	4.101573798	3.007152426	17.58110188
rs11178978	A	G	A	G	0.1046	0.029844268	0.05308	0.035802815	FALSE	FALSE	FALSE	ebi-eas-GCST90018588	12	40904855	0.044571627	167691	0.503125592	Colorectal cancer || id:ebi-eas-GCST90018588	Colorectal cancer	Colorectal cancer || ||	TRUE	MedicineITLab	0.02228	0.000002838	1981	12	40904855	cngb-om3117-tongue2054	k__Bacteria|p__Actinobacteriota|c__Actinobacteria|o__Actinomycetales|f__Actinomycetaceae|g__Pauljensenia|s__Pauljensenia_cellulosilytica_mgs_3249 || id:cngb-om3117-tongue2054	TRUE	reported	MedicineITLab	2	TRUE	0.011014809	1981	2.67E-06	167691	TRUE	4.53E-06	0.00109986	2.179020363	3.007152426	22.04108635
rs114824088	T	C	T	C	-0.09575	-0.006720123	0.02183	0.094954071	FALSE	FALSE	FALSE	ebi-eas-GCST90018588	3	65235440	0.028458167	167691	0.813323719	Colorectal cancer || id:ebi-eas-GCST90018588	Colorectal cancer	Colorectal cancer || ||	TRUE	MedicineITLab	0.02221	0.00001709	1981	3	65235440	cngb-om3117-tongue2054	k__Bacteria|p__Actinobacteriota|c__Actinobacteria|o__Actinomycetales|f__Actinomycetaceae|g__Pauljensenia|s__Pauljensenia_cellulosilytica_mgs_3249 || id:cngb-om3117-tongue2054	TRUE	reported	MedicineITLab	2	TRUE	0.009304114	1981	3.33E-07	167691	TRUE	2.11E-05	0.00039154	0.775160272	3.007152426	18.58576528
rs11638718	G	A	G	A	0.09607	0.013882164	0.07366	0.067172897	FALSE	FALSE	FALSE	ebi-eas-GCST90018588	15	57787264	0.033227539	167691	0.676099996	Colorectal cancer || id:ebi-eas-GCST90018588	Colorectal cancer	Colorectal cancer || ||	TRUE	MedicineITLab	0.02232	0.00001757	1981	15	57787264	cngb-om3117-tongue2054	k__Bacteria|p__Actinobacteriota|c__Actinobacteria|o__Actinomycetales|f__Actinomycetaceae|g__Pauljensenia|s__Pauljensenia_cellulosilytica_mgs_3249 || id:cngb-om3117-tongue2054	TRUE	reported	MedicineITLab	2	TRUE	0.00927459	1981	1.04E-06	167691	TRUE	2.38E-05	0.001259528	2.495748703	3.007152426	18.52623637
rs117254857	C	T	C	T	-0.09598	-0.057646711	0.05283	0.038442509	FALSE	FALSE	FALSE	ebi-eas-GCST90018588	20	43568253	0.04652188	167691	0.215296927	Colorectal cancer || id:ebi-eas-GCST90018588	Colorectal cancer	Colorectal cancer || ||	TRUE	MedicineITLab	0.02228	0.00001733	1981	20	43568253	cngb-om3117-tongue2054	k__Bacteria|p__Actinobacteriota|c__Actinobacteria|o__Actinomycetales|f__Actinomycetaceae|g__Pauljensenia|s__Pauljensenia_cellulosilytica_mgs_3249 || id:cngb-om3117-tongue2054	TRUE	reported	MedicineITLab	2	TRUE	0.009290342	1981	9.16E-06	167691	TRUE	3.46E-05	0.000921934	1.826191855	3.007152426	18.55799777
rs117363760	G	A	G	A	0.0919	0.05176299	0.02505	0.022353159	FALSE	FALSE	FALSE	ebi-eas-GCST90018588	9	84161966	0.057746306	167691	0.370046558	Colorectal cancer || id:ebi-eas-GCST90018588	Colorectal cancer	Colorectal cancer || ||	TRUE	MedicineITLab	0.0223	0.00003924	1981	9	84161966	cngb-om3117-tongue2054	k__Bacteria|p__Actinobacteriota|c__Actinobacteria|o__Actinomycetales|f__Actinomycetaceae|g__Pauljensenia|s__Pauljensenia_cellulosilytica_mgs_3249 || id:cngb-om3117-tongue2054	TRUE	reported	MedicineITLab	2	TRUE	0.008508723	1981	4.79E-06	167691	TRUE	6.52E-05	0.000412526	0.816725435	3.007152426	16.98326932
rs11897501	C	T	C	T	-0.09748	0.033547882	0.4504	0.491581236	FALSE	FALSE	FALSE	ebi-eas-GCST90018588	2	239757075	0.016494985	167691	0.041969431	Colorectal cancer || id:ebi-eas-GCST90018588	Colorectal cancer	Colorectal cancer || ||	TRUE	MedicineITLab	0.02223	0.00001219	1981	2	239757075	cngb-om3117-tongue2054	k__Bacteria|p__Actinobacteriota|c__Actinobacteria|o__Actinomycetales|f__Actinomycetaceae|g__Pauljensenia|s__Pauljensenia_cellulosilytica_mgs_3249 || id:cngb-om3117-tongue2054	TRUE	reported	MedicineITLab	2	TRUE	0.009622921	1981	2.47E-05	167691	TRUE	3.60E-05	0.004704421	9.354053761	3.007152426	19.22879705
rs12621196	G	T	G	T	-0.09698	0.071168608	0.008681	0.007981019	FALSE	FALSE	FALSE	ebi-eas-GCST90018588	2	118771831	0.100258487	167691	0.477796414	Colorectal cancer || id:ebi-eas-GCST90018588	Colorectal cancer	Colorectal cancer || ||	TRUE	MedicineITLab	0.02227	0.00001402	1981	2	118771831	cngb-om3117-tongue2054	k__Bacteria|p__Actinobacteriota|c__Actinobacteria|o__Actinomycetales|f__Actinomycetaceae|g__Pauljensenia|s__Pauljensenia_cellulosilytica_mgs_3249 || id:cngb-om3117-tongue2054	TRUE	reported	MedicineITLab	2	TRUE	0.009491532	1981	3.00E-06	167691	TRUE	2.19E-05	0.000161874	0.320400837	3.007152426	18.96373708
rs12658472	A	T	A	T	-0.09361	0.132825811	0.01314	0.042286285	FALSE	TRUE	FALSE	ebi-eas-GCST90018588	5	172562670	0.049386426	167691	0.007155473	Colorectal cancer || id:ebi-eas-GCST90018588	Colorectal cancer	Colorectal cancer || ||	TRUE	MedicineITLab	0.02226	0.00002718	1981	5	172562670	cngb-om3117-tongue2054	k__Bacteria|p__Actinobacteriota|c__Actinobacteria|o__Actinomycetales|f__Actinomycetaceae|g__Pauljensenia|s__Pauljensenia_cellulosilytica_mgs_3249 || id:cngb-om3117-tongue2054	TRUE	reported	MedicineITLab	2	TRUE	0.008856961	1981	4.31E-05	167691	TRUE	0.000103147	0.000227261	0.449852255	3.007152426	17.6845564
rs12726867	A	G	A	G	0.1037	-0.088467644	0.03447	0.023935586	FALSE	FALSE	FALSE	ebi-eas-GCST90018588	1	11903635	0.054051805	167691	0.101689089	Colorectal cancer || id:ebi-eas-GCST90018588	Colorectal cancer	Colorectal cancer || ||	TRUE	MedicineITLab	0.02225	0.00000333	1981	1	11903635	cngb-om3117-tongue2054	k__Bacteria|p__Actinobacteriota|c__Actinobacteria|o__Actinomycetales|f__Actinomycetaceae|g__Pauljensenia|s__Pauljensenia_cellulosilytica_mgs_3249 || id:cngb-om3117-tongue2054	TRUE	reported	MedicineITLab	2	TRUE	0.010857023	1981	1.60E-05	167691	TRUE	8.70E-06	0.000715805	1.417592281	3.007152426	21.7218836
rs1342701	G	A	G	A	0.09554	-0.002896975	0.3829	0.398069348	FALSE	FALSE	FALSE	ebi-eas-GCST90018588	1	147738865	0.016944368	167691	0.864247509	Colorectal cancer || id:ebi-eas-GCST90018588	Colorectal cancer	Colorectal cancer || ||	TRUE	MedicineITLab	0.02224	0.00001831	1981	1	147738865	cngb-om3117-tongue2054	k__Bacteria|p__Actinobacteriota|c__Actinobacteria|o__Actinomycetales|f__Actinomycetaceae|g__Pauljensenia|s__Pauljensenia_cellulosilytica_mgs_3249 || id:cngb-om3117-tongue2054	TRUE	reported	MedicineITLab	2	TRUE	0.00923898	1981	1.74E-07	167691	TRUE	2.19E-05	0.004313615	8.573627445	3.007152426	18.45444157
rs138035654	G	A	G	A	-0.09727	-0.044134734	0.006696	0.004474815	FALSE	FALSE	FALSE	ebi-eas-GCST90018588	4	131224540	0.142094567	167691	0.756103861	Colorectal cancer || id:ebi-eas-GCST90018588	Colorectal cancer	Colorectal cancer || ||	TRUE	MedicineITLab	0.02223	0.00001273	1981	4	131224540	cngb-om3117-tongue2054	k__Bacteria|p__Actinobacteriota|c__Actinobacteria|o__Actinomycetales|f__Actinomycetaceae|g__Pauljensenia|s__Pauljensenia_cellulosilytica_mgs_3249 || id:cngb-om3117-tongue2054	TRUE	reported	MedicineITLab	2	TRUE	0.009581901	1981	5.75E-07	167691	TRUE	1.64E-05	0.000125859	0.24910699	3.007152426	19.14603755
rs138044378	C	A	C	A	0.09158	-0.012891026	0.008433	0.019808925	FALSE	FALSE	FALSE	ebi-eas-GCST90018588	8	16006882	0.065916152	167691	0.844949072	Colorectal cancer || id:ebi-eas-GCST90018588	Colorectal cancer	Colorectal cancer || ||	TRUE	MedicineITLab	0.02231	0.00004206	1981	8	16006882	cngb-om3117-tongue2054	k__Bacteria|p__Actinobacteriota|c__Actinobacteria|o__Actinomycetales|f__Actinomycetaceae|g__Pauljensenia|s__Pauljensenia_cellulosilytica_mgs_3249 || id:cngb-om3117-tongue2054	TRUE	reported	MedicineITLab	2	TRUE	0.008442561	1981	2.28E-07	167691	TRUE	5.06E-05	0.000140261	0.277614504	3.007152426	16.85008662
rs138711816	A	G	A	G	-0.09511	0.036621391	0.0568	0.041366	FALSE	FALSE	FALSE	ebi-eas-GCST90018588	2	44474424	0.048944511	167691	0.454325882	Colorectal cancer || id:ebi-eas-GCST90018588	Colorectal cancer	Colorectal cancer || ||	TRUE	MedicineITLab	0.02222	0.00001963	1981	2	44474424	cngb-om3117-tongue2054	k__Bacteria|p__Actinobacteriota|c__Actinobacteria|o__Actinomycetales|f__Actinomycetaceae|g__Pauljensenia|s__Pauljensenia_cellulosilytica_mgs_3249 || id:cngb-om3117-tongue2054	TRUE	reported	MedicineITLab	2	TRUE	0.009173103	1981	3.34E-06	167691	TRUE	3.09E-05	0.000969247	1.920000862	3.007152426	18.32163615
rs1388376	G	A	G	A	-0.09385	-0.002256081	0.1935	0.202318831	FALSE	FALSE	FALSE	ebi-eas-GCST90018588	14	80111648	0.020818202	167691	0.913701734	Colorectal cancer || id:ebi-eas-GCST90018588	Colorectal cancer	Colorectal cancer || ||	TRUE	MedicineITLab	0.0223	0.00002683	1981	14	80111648	cngb-om3117-tongue2054	k__Bacteria|p__Actinobacteriota|c__Actinobacteria|o__Actinomycetales|f__Actinomycetaceae|g__Pauljensenia|s__Pauljensenia_cellulosilytica_mgs_3249 || id:cngb-om3117-tongue2054	TRUE	reported	MedicineITLab	2	TRUE	0.008870406	1981	7.00E-08	167691	TRUE	3.11E-05	0.002749058	5.455382794	3.007152426	17.7116421
rs139392472	A	G	A	G	0.1149	-0.259963756	0.008185	0.001430514	FALSE	FALSE	FALSE	ebi-eas-GCST90018588	7	128245323	0.247064906	167691	0.292703971	Colorectal cancer || id:ebi-eas-GCST90018588	Colorectal cancer	Colorectal cancer || ||	TRUE	MedicineITLab	0.02217	2.41E-07	1981	7	128245323	cngb-om3117-tongue2054	k__Bacteria|p__Actinobacteriota|c__Actinobacteria|o__Actinomycetales|f__Actinomycetaceae|g__Pauljensenia|s__Pauljensenia_cellulosilytica_mgs_3249 || id:cngb-om3117-tongue2054	TRUE	reported	MedicineITLab	2	TRUE	0.013390846	1981	6.60E-06	167691	TRUE	5.01E-07	0.000214348	0.424285611	3.007152426	26.86016469
rs141043865	C	G	C	G	0.1047	-0.016189897	0.03993	0.030798255	FALSE	TRUE	FALSE	ebi-eas-GCST90018588	6	158107158	0.048522071	167691	0.738635785	Colorectal cancer || id:ebi-eas-GCST90018588	Colorectal cancer	Colorectal cancer || ||	TRUE	MedicineITLab	0.02216	0.000002474	1981	6	158107158	cngb-om3117-tongue2054	k__Bacteria|p__Actinobacteriota|c__Actinobacteria|o__Actinomycetales|f__Actinomycetaceae|g__Pauljensenia|s__Pauljensenia_cellulosilytica_mgs_3249 || id:cngb-om3117-tongue2054	TRUE	reported	MedicineITLab	2	TRUE	0.011154154	1981	6.64E-07	167691	TRUE	3.30E-06	0.000840476	1.664702112	3.007152426	22.32306641
rs145552996	T	C	T	C	-0.09828	0.038688092	0.03943	0.058479479	FALSE	FALSE	FALSE	ebi-eas-GCST90018588	8	123416293	0.037497941	167691	0.302194356	Colorectal cancer || id:ebi-eas-GCST90018588	Colorectal cancer	Colorectal cancer || ||	TRUE	MedicineITLab	0.02223	0.00001039	1981	8	123416293	cngb-om3117-tongue2054	k__Bacteria|p__Actinobacteriota|c__Actinobacteria|o__Actinomycetales|f__Actinomycetaceae|g__Pauljensenia|s__Pauljensenia_cellulosilytica_mgs_3249 || id:cngb-om3117-tongue2054	TRUE	reported	MedicineITLab	2	TRUE	0.009779965	1981	6.35E-06	167691	TRUE	1.91E-05	0.000731671	1.449037946	3.007152426	19.54570637
rs146946767	A	G	A	G	0.09818	-0.089300577	0.005704	0.002741469	FALSE	FALSE	FALSE	ebi-eas-GCST90018588	1	222040907	0.173555861	167691	0.606877948	Colorectal cancer || id:ebi-eas-GCST90018588	Colorectal cancer	Colorectal cancer || ||	TRUE	MedicineITLab	0.02224	0.00001067	1981	1	222040907	cngb-om3117-tongue2054	k__Bacteria|p__Actinobacteriota|c__Actinobacteria|o__Actinomycetales|f__Actinomycetaceae|g__Pauljensenia|s__Pauljensenia_cellulosilytica_mgs_3249 || id:cngb-om3117-tongue2054	TRUE	reported	MedicineITLab	2	TRUE	0.009751577	1981	1.58E-06	167691	TRUE	1.53E-05	0.000109338	0.21640363	3.007152426	19.48841368
rs147252812	T	C	T	C	-0.09486	-0.042434292	0.1808	0.196894802	FALSE	FALSE	FALSE	ebi-eas-GCST90018588	5	29708433	0.022775377	167691	0.062439013	Colorectal cancer || id:ebi-eas-GCST90018588	Colorectal cancer	Colorectal cancer || ||	TRUE	MedicineITLab	0.02227	0.00002152	1981	5	29708433	cngb-om3117-tongue2054	k__Bacteria|p__Actinobacteriota|c__Actinobacteria|o__Actinomycetales|f__Actinomycetaceae|g__Pauljensenia|s__Pauljensenia_cellulosilytica_mgs_3249 || id:cngb-om3117-tongue2054	TRUE	reported	MedicineITLab	2	TRUE	0.009084823	1981	2.07E-05	167691	TRUE	5.67E-05	0.002665536	5.289194938	3.007152426	18.14369792
rs147333182	G	A	G	A	0.09271	0.000765051	0.02059	0.021068092	FALSE	FALSE	FALSE	ebi-eas-GCST90018588	4	24919393	0.061889966	167691	0.99013722	Colorectal cancer || id:ebi-eas-GCST90018588	Colorectal cancer	Colorectal cancer || ||	TRUE	MedicineITLab	0.02223	0.00003172	1981	4	24919393	cngb-om3117-tongue2054	k__Bacteria|p__Actinobacteriota|c__Actinobacteria|o__Actinomycetales|f__Actinomycetaceae|g__Pauljensenia|s__Pauljensenia_cellulosilytica_mgs_3249 || id:cngb-om3117-tongue2054	TRUE	reported	MedicineITLab	2	TRUE	0.008712207	1981	9.11E-10	167691	TRUE	3.51E-05	0.00034666	0.686278528	3.007152426	17.39298958
rs148962925	A	C	A	C	0.09476	-0.046770025	0.04216	0.048177653	FALSE	FALSE	FALSE	ebi-eas-GCST90018588	18	22150852	0.039441424	167691	0.23569744	Colorectal cancer || id:ebi-eas-GCST90018588	Colorectal cancer	Colorectal cancer || ||	TRUE	MedicineITLab	0.02219	0.00002053	1981	18	22150852	cngb-om3117-tongue2054	k__Bacteria|p__Actinobacteriota|c__Actinobacteria|o__Actinomycetales|f__Actinomycetaceae|g__Pauljensenia|s__Pauljensenia_cellulosilytica_mgs_3249 || id:cngb-om3117-tongue2054	TRUE	reported	MedicineITLab	2	TRUE	0.009130742	1981	8.39E-06	167691	TRUE	3.96E-05	0.000725227	1.436264882	3.007152426	18.23624842
rs149610096	T	C	T	C	-0.0918	0.043823634	0.009177	0.031687718	FALSE	FALSE	FALSE	ebi-eas-GCST90018588	18	43610622	0.050818377	167691	0.388490548	Colorectal cancer || id:ebi-eas-GCST90018588	Colorectal cancer	Colorectal cancer || ||	TRUE	MedicineITLab	0.02231	0.00004048	1981	18	43610622	cngb-om3117-tongue2054	k__Bacteria|p__Actinobacteriota|c__Actinobacteria|o__Actinomycetales|f__Actinomycetaceae|g__Pauljensenia|s__Pauljensenia_cellulosilytica_mgs_3249 || id:cngb-om3117-tongue2054	TRUE	reported	MedicineITLab	2	TRUE	0.008482828	1981	4.43E-06	167691	TRUE	6.59E-05	0.000153254	0.303336398	3.007152426	16.93114082
rs149923147	A	T	A	T	-0.09063	-0.1854086	0.01314	0.022618586	FALSE	TRUE	FALSE	ebi-eas-GCST90018588	3	41007236	0.061079361	167691	0.002401085	Colorectal cancer || id:ebi-eas-GCST90018588	Colorectal cancer	Colorectal cancer || ||	TRUE	MedicineITLab	0.02224	0.0000479	1981	3	41007236	cngb-om3117-tongue2054	k__Bacteria|p__Actinobacteriota|c__Actinobacteria|o__Actinomycetales|f__Actinomycetaceae|g__Pauljensenia|s__Pauljensenia_cellulosilytica_mgs_3249 || id:cngb-om3117-tongue2054	TRUE	reported	MedicineITLab	2	TRUE	0.00832146	1981	5.49E-05	167691	TRUE	0.000201725	0.000213022	0.421660758	3.007152426	16.60635792
rs150950926	C	G	C	G	-0.09513	0.020756661	0.07093	0.104507766	FALSE	TRUE	FALSE	ebi-eas-GCST90018588	11	5916164	0.029092428	167691	0.47555314	Colorectal cancer || id:ebi-eas-GCST90018588	Colorectal cancer	Colorectal cancer || ||	TRUE	MedicineITLab	0.02225	0.00001997	1981	11	5916164	cngb-om3117-tongue2054	k__Bacteria|p__Actinobacteriota|c__Actinobacteria|o__Actinomycetales|f__Actinomycetaceae|g__Pauljensenia|s__Pauljensenia_cellulosilytica_mgs_3249 || id:cngb-om3117-tongue2054	TRUE	reported	MedicineITLab	2	TRUE	0.009152422	1981	3.04E-06	167691	TRUE	3.10E-05	0.001192733	2.363238138	3.007152426	18.27994829
rs1537547	A	G	A	G	0.102	-0.01518842	0.1151	0.117603374	FALSE	FALSE	FALSE	ebi-eas-GCST90018588	13	67358381	0.025738893	167691	0.555126247	Colorectal cancer || id:ebi-eas-GCST90018588	Colorectal cancer	Colorectal cancer || ||	TRUE	MedicineITLab	0.02221	0.000004651	1981	13	67358381	cngb-om3117-tongue2054	k__Bacteria|p__Actinobacteriota|c__Actinobacteria|o__Actinomycetales|f__Actinomycetaceae|g__Pauljensenia|s__Pauljensenia_cellulosilytica_mgs_3249 || id:cngb-om3117-tongue2054	TRUE	reported	MedicineITLab	2	TRUE	0.010545166	1981	2.08E-06	167691	TRUE	7.03E-06	0.002119336	4.203074083	3.007152426	21.09129404
rs16835818	A	G	A	G	-0.09937	0.008777813	0.1121	0.083153223	FALSE	FALSE	FALSE	ebi-eas-GCST90018588	1	237788182	0.029726412	167691	0.767774915	Colorectal cancer || id:ebi-eas-GCST90018588	Colorectal cancer	Colorectal cancer || ||	TRUE	MedicineITLab	0.02221	0.000008093	1981	1	237788182	cngb-om3117-tongue2054	k__Bacteria|p__Actinobacteriota|c__Actinobacteria|o__Actinomycetales|f__Actinomycetaceae|g__Pauljensenia|s__Pauljensenia_cellulosilytica_mgs_3249 || id:cngb-om3117-tongue2054	TRUE	reported	MedicineITLab	2	TRUE	0.010013752	1981	5.20E-07	167691	TRUE	1.05E-05	0.001965668	3.897719278	3.007152426	20.0176671
rs182332661	G	A	G	A	0.09698	0.193378351	0.008185	0.00330856	FALSE	FALSE	FALSE	ebi-eas-GCST90018588	13	53472223	0.159059143	167691	0.224074905	Colorectal cancer || id:ebi-eas-GCST90018588	Colorectal cancer	Colorectal cancer || ||	TRUE	MedicineITLab	0.02223	0.00001349	1981	13	53472223	cngb-om3117-tongue2054	k__Bacteria|p__Actinobacteriota|c__Actinobacteria|o__Actinomycetales|f__Actinomycetaceae|g__Pauljensenia|s__Pauljensenia_cellulosilytica_mgs_3249 || id:cngb-om3117-tongue2054	TRUE	reported	MedicineITLab	2	TRUE	0.009525395	1981	8.81E-06	167691	TRUE	2.70E-05	0.000152702	0.302242705	3.007152426	19.03204405
rs184794023	C	T	C	T	0.0931	-0.235896842	0.02679	0.009896237	FALSE	FALSE	FALSE	ebi-eas-GCST90018588	10	78319517	0.094207254	167691	0.012279111	Colorectal cancer || id:ebi-eas-GCST90018588	Colorectal cancer	Colorectal cancer || ||	TRUE	MedicineITLab	0.02229	0.00003083	1981	10	78319517	cngb-om3117-tongue2054	k__Bacteria|p__Actinobacteriota|c__Actinobacteria|o__Actinomycetales|f__Actinomycetaceae|g__Pauljensenia|s__Pauljensenia_cellulosilytica_mgs_3249 || id:cngb-om3117-tongue2054	TRUE	reported	MedicineITLab	2	TRUE	0.008738196	1981	3.74E-05	167691	TRUE	0.000106689	0.000451969	0.894851067	3.007152426	17.44533144
rs186233524	C	T	C	T	0.09153	0.217308912	0.00372	0.007541158	FALSE	FALSE	FALSE	ebi-eas-GCST90018588	5	89972125	0.101685616	167691	0.032592592	Colorectal cancer || id:ebi-eas-GCST90018588	Colorectal cancer	Colorectal cancer || ||	TRUE	MedicineITLab	0.02223	0.00003995	1981	5	89972125	cngb-om3117-tongue2054	k__Bacteria|p__Actinobacteriota|c__Actinobacteria|o__Actinomycetales|f__Actinomycetaceae|g__Pauljensenia|s__Pauljensenia_cellulosilytica_mgs_3249 || id:cngb-om3117-tongue2054	TRUE	reported	MedicineITLab	2	TRUE	0.008493715	1981	2.72E-05	167691	TRUE	0.000115381	6.21E-05	0.122900609	3.007152426	16.95305611
rs186331228	G	T	G	T	0.09469	-0.157912924	0.01364	0.003853867	FALSE	FALSE	FALSE	ebi-eas-GCST90018588	3	2711969	0.15693097	167691	0.314291846	Colorectal cancer || id:ebi-eas-GCST90018588	Colorectal cancer	Colorectal cancer || ||	TRUE	MedicineITLab	0.02221	0.00002111	1981	3	2711969	cngb-om3117-tongue2054	k__Bacteria|p__Actinobacteriota|c__Actinobacteria|o__Actinomycetales|f__Actinomycetaceae|g__Pauljensenia|s__Pauljensenia_cellulosilytica_mgs_3249 || id:cngb-om3117-tongue2054	TRUE	reported	MedicineITLab	2	TRUE	0.009101116	1981	6.04E-06	167691	TRUE	3.75E-05	0.000241262	0.477571758	3.007152426	18.17653579
rs186665727	A	G	A	G	0.09128	-0.19829749	0.006448	0.00127521	FALSE	FALSE	FALSE	ebi-eas-GCST90018588	2	181682011	0.234080295	167691	0.396920165	Colorectal cancer || id:ebi-eas-GCST90018588	Colorectal cancer	Colorectal cancer || ||	TRUE	MedicineITLab	0.02231	0.00004459	1981	2	181682011	cngb-om3117-tongue2054	k__Bacteria|p__Actinobacteriota|c__Actinobacteria|o__Actinomycetales|f__Actinomycetaceae|g__Pauljensenia|s__Pauljensenia_cellulosilytica_mgs_3249 || id:cngb-om3117-tongue2054	TRUE	reported	MedicineITLab	2	TRUE	0.008387802	1981	4.28E-06	167691	TRUE	7.21E-05	0.000106757	0.211294917	3.007152426	16.73987159
rs189620	G	C	G	C	0.09745	-0.018215879	0.2768	0.344659663	FALSE	TRUE	FALSE	ebi-eas-GCST90018588	11	44506426	0.017501583	167691	0.297962245	Colorectal cancer || id:ebi-eas-GCST90018588	Colorectal cancer	Colorectal cancer || ||	TRUE	MedicineITLab	0.0222	0.00001192	1981	11	44506426	cngb-om3117-tongue2054	k__Bacteria|p__Actinobacteriota|c__Actinobacteria|o__Actinomycetales|f__Actinomycetaceae|g__Pauljensenia|s__Pauljensenia_cellulosilytica_mgs_3249 || id:cngb-om3117-tongue2054	TRUE	reported	MedicineITLab	2	TRUE	0.009642814	1981	6.46E-06	167691	TRUE	2.20E-05	0.003802053	7.552980052	3.007152426	19.26893617
rs200936657	A	G	A	G	0.1056	-0.021248001	0.01314	0.00522366	FALSE	FALSE	FALSE	ebi-eas-GCST90018588	3	136468886	0.121939076	167691	0.861668238	Colorectal cancer || id:ebi-eas-GCST90018588	Colorectal cancer	Colorectal cancer || ||	TRUE	MedicineITLab	0.02217	0.000002041	1981	3	136468886	cngb-om3117-tongue2054	k__Bacteria|p__Actinobacteriota|c__Actinobacteria|o__Actinomycetales|f__Actinomycetaceae|g__Pauljensenia|s__Pauljensenia_cellulosilytica_mgs_3249 || id:cngb-om3117-tongue2054	TRUE	reported	MedicineITLab	2	TRUE	0.01133444	1981	1.81E-07	167691	TRUE	2.52E-06	0.000289207	0.572506151	3.007152426	22.68801236
rs2674960	G	A	G	A	-0.09492	0.011122462	0.3961	0.416481516	FALSE	FALSE	FALSE	ebi-eas-GCST90018588	17	13207687	0.016894008	167691	0.510302177	Colorectal cancer || id:ebi-eas-GCST90018588	Colorectal cancer	Colorectal cancer || ||	TRUE	MedicineITLab	0.02225	0.00002086	1981	17	13207687	cngb-om3117-tongue2054	k__Bacteria|p__Actinobacteriota|c__Actinobacteria|o__Actinomycetales|f__Actinomycetaceae|g__Pauljensenia|s__Pauljensenia_cellulosilytica_mgs_3249 || id:cngb-om3117-tongue2054	TRUE	reported	MedicineITLab	2	TRUE	0.009112426	1981	2.58E-06	167691	TRUE	3.15E-05	0.004310378	8.567165177	3.007152426	18.1993312
rs2899889	A	G	A	G	-0.09104	0.014657828	0.4978	0.470779004	FALSE	FALSE	FALSE	ebi-eas-GCST90018588	14	39420608	0.016699294	167691	0.38007866	Colorectal cancer || id:ebi-eas-GCST90018588	Colorectal cancer	Colorectal cancer || ||	TRUE	MedicineITLab	0.02224	0.00004422	1981	14	39420608	cngb-om3117-tongue2054	k__Bacteria|p__Actinobacteriota|c__Actinobacteria|o__Actinomycetales|f__Actinomycetaceae|g__Pauljensenia|s__Pauljensenia_cellulosilytica_mgs_3249 || id:cngb-om3117-tongue2054	TRUE	reported	MedicineITLab	2	TRUE	0.008396287	1981	4.59E-06	167691	TRUE	7.25E-05	0.004144061	8.23522313	3.007152426	16.7569484
rs33933049	T	A	T	A	-0.09335	0.147505559	0.005456	0.016610792	FALSE	TRUE	FALSE	ebi-eas-GCST90018588	3	8111383	0.075184676	167691	0.049772976	Colorectal cancer || id:ebi-eas-GCST90018588	Colorectal cancer	Colorectal cancer || ||	TRUE	MedicineITLab	0.02221	0.00002754	1981	3	8111383	cngb-om3117-tongue2054	k__Bacteria|p__Actinobacteriota|c__Actinobacteria|o__Actinomycetales|f__Actinomycetaceae|g__Pauljensenia|s__Pauljensenia_cellulosilytica_mgs_3249 || id:cngb-om3117-tongue2054	TRUE	reported	MedicineITLab	2	TRUE	0.008847614	1981	2.30E-05	167691	TRUE	7.51E-05	9.46E-05	0.187173289	3.007152426	17.66572752
rs35434623	G	A	G	A	-0.09582	0.004524192	0.2329	0.267811922	FALSE	FALSE	FALSE	ebi-eas-GCST90018588	8	131091909	0.019052742	167691	0.812302897	Colorectal cancer || id:ebi-eas-GCST90018588	Colorectal cancer	Colorectal cancer || ||	TRUE	MedicineITLab	0.02222	0.00001699	1981	8	131091909	cngb-om3117-tongue2054	k__Bacteria|p__Actinobacteriota|c__Actinobacteria|o__Actinomycetales|f__Actinomycetaceae|g__Pauljensenia|s__Pauljensenia_cellulosilytica_mgs_3249 || id:cngb-om3117-tongue2054	TRUE	reported	MedicineITLab	2	TRUE	0.009309289	1981	3.36E-07	167691	TRUE	2.10E-05	0.003280679	6.513834461	3.007152426	18.59620066
rs373263598	G	C	G	C	-0.1065	-0.164446221	0.00496	0.000537765	FALSE	TRUE	FALSE	ebi-eas-GCST90018588	21	18330965	0.398232441	167691	0.67965036	Colorectal cancer || id:ebi-eas-GCST90018588	Colorectal cancer	Colorectal cancer || ||	TRUE	MedicineITLab	0.02219	0.000001731	1981	21	18330965	cngb-om3117-tongue2054	k__Bacteria|p__Actinobacteriota|c__Actinobacteria|o__Actinomycetales|f__Actinomycetaceae|g__Pauljensenia|s__Pauljensenia_cellulosilytica_mgs_3249 || id:cngb-om3117-tongue2054	TRUE	reported	MedicineITLab	2	TRUE	0.011505698	1981	1.02E-06	167691	TRUE	2.40E-06	0.000111957	0.2215878	3.007152426	23.03480876
rs423295	T	C	T	C	0.09296	-0.012708822	0.2163	0.247826868	FALSE	FALSE	FALSE	ebi-eas-GCST90018588	1	40401186	0.019279775	167691	0.509780853	Colorectal cancer || id:ebi-eas-GCST90018588	Colorectal cancer	Colorectal cancer || ||	TRUE	MedicineITLab	0.02223	0.00003023	1981	1	40401186	cngb-om3117-tongue2054	k__Bacteria|p__Actinobacteriota|c__Actinobacteria|o__Actinomycetales|f__Actinomycetaceae|g__Pauljensenia|s__Pauljensenia_cellulosilytica_mgs_3249 || id:cngb-om3117-tongue2054	TRUE	reported	MedicineITLab	2	TRUE	0.008758845	1981	2.59E-06	167691	TRUE	4.52E-05	0.002929737	5.814985313	3.007152426	17.48691925
rs4706962	C	T	C	T	0.09712	0.011338331	0.1716	0.176480352	FALSE	FALSE	FALSE	ebi-eas-GCST90018588	6	82733704	0.021746483	167691	0.602097287	Colorectal cancer || id:ebi-eas-GCST90018588	Colorectal cancer	Colorectal cancer || ||	TRUE	MedicineITLab	0.02225	0.00001341	1981	6	82733704	cngb-om3117-tongue2054	k__Bacteria|p__Actinobacteriota|c__Actinobacteria|o__Actinomycetales|f__Actinomycetaceae|g__Pauljensenia|s__Pauljensenia_cellulosilytica_mgs_3249 || id:cngb-om3117-tongue2054	TRUE	reported	MedicineITLab	2	TRUE	0.009535651	1981	1.62E-06	167691	TRUE	1.91E-05	0.002681666	5.32128731	3.007152426	19.05273455
rs4937291	C	G	C	G	-0.09408	0.005210639	0.2842	0.273869948	FALSE	TRUE	FALSE	ebi-eas-GCST90018588	11	112340657	0.018565894	167691	0.778973855	Colorectal cancer || id:ebi-eas-GCST90018588	Colorectal cancer	Colorectal cancer || ||	TRUE	MedicineITLab	0.02229	0.00002546	1981	11	112340657	cngb-om3117-tongue2054	k__Bacteria|p__Actinobacteriota|c__Actinobacteria|o__Actinomycetales|f__Actinomycetaceae|g__Pauljensenia|s__Pauljensenia_cellulosilytica_mgs_3249 || id:cngb-om3117-tongue2054	TRUE	reported	MedicineITLab	2	TRUE	0.008921477	1981	4.70E-07	167691	TRUE	3.20E-05	0.003601143	7.152419102	3.007152426	17.81453458
rs59438117	T	C	T	C	0.09606	-0.009905117	0.1959	0.172804929	FALSE	FALSE	FALSE	ebi-eas-GCST90018588	7	15282856	0.022103632	167691	0.654065393	Colorectal cancer || id:ebi-eas-GCST90018588	Colorectal cancer	Colorectal cancer || ||	TRUE	MedicineITLab	0.02222	0.00001608	1981	7	15282856	cngb-om3117-tongue2054	k__Bacteria|p__Actinobacteriota|c__Actinobacteria|o__Actinomycetales|f__Actinomycetaceae|g__Pauljensenia|s__Pauljensenia_cellulosilytica_mgs_3249 || id:cngb-om3117-tongue2054	TRUE	reported	MedicineITLab	2	TRUE	0.009355545	1981	1.20E-06	167691	TRUE	2.22E-05	0.002907098	5.769920481	3.007152426	18.689473
rs62250864	T	G	T	G	0.09436	0.001779877	0.01488	0.036884917	FALSE	FALSE	FALSE	ebi-eas-GCST90018588	3	32940621	0.04485628	167691	0.968348602	Colorectal cancer || id:ebi-eas-GCST90018588	Colorectal cancer	Colorectal cancer || ||	TRUE	MedicineITLab	0.0222	0.00002233	1981	3	32940621	cngb-om3117-tongue2054	k__Bacteria|p__Actinobacteriota|c__Actinobacteria|o__Actinomycetales|f__Actinomycetaceae|g__Pauljensenia|s__Pauljensenia_cellulosilytica_mgs_3249 || id:cngb-om3117-tongue2054	TRUE	reported	MedicineITLab	2	TRUE	0.009046434	1981	9.39E-09	167691	TRUE	2.51E-05	0.000261035	0.516722178	3.007152426	18.06632903
rs6563514	T	G	T	G	0.09236	0.021315237	0.2371	0.222473197	FALSE	FALSE	FALSE	ebi-eas-GCST90018588	13	37180164	0.019877731	167691	0.283577508	Colorectal cancer || id:ebi-eas-GCST90018588	Colorectal cancer	Colorectal cancer || ||	TRUE	MedicineITLab	0.02231	0.00003634	1981	13	37180164	cngb-om3117-tongue2054	k__Bacteria|p__Actinobacteriota|c__Actinobacteria|o__Actinomycetales|f__Actinomycetaceae|g__Pauljensenia|s__Pauljensenia_cellulosilytica_mgs_3249 || id:cngb-om3117-tongue2054	TRUE	reported	MedicineITLab	2	TRUE	0.008585747	1981	6.86E-06	167691	TRUE	6.53E-05	0.003086008	6.126114583	3.007152426	17.13833817
rs6564984	A	G	A	G	0.09886	-0.009092426	0.4221	0.346208158	FALSE	FALSE	FALSE	ebi-eas-GCST90018588	16	74143496	0.01732554	167691	0.599722917	Colorectal cancer || id:ebi-eas-GCST90018588	Colorectal cancer	Colorectal cancer || ||	TRUE	MedicineITLab	0.02221	0.00000899	1981	16	74143496	cngb-om3117-tongue2054	k__Bacteria|p__Actinobacteriota|c__Actinobacteria|o__Actinomycetales|f__Actinomycetaceae|g__Pauljensenia|s__Pauljensenia_cellulosilytica_mgs_3249 || id:cngb-om3117-tongue2054	TRUE	reported	MedicineITLab	2	TRUE	0.009912244	1981	1.64E-06	167691	TRUE	1.30E-05	0.004768033	9.481143757	3.007152426	19.81271969
rs7103317	G	A	G	A	-0.09174	-0.014614417	0.02555	0.082092109	FALSE	FALSE	FALSE	ebi-eas-GCST90018588	11	132196894	0.03095232	167691	0.636813287	Colorectal cancer || id:ebi-eas-GCST90018588	Colorectal cancer	Colorectal cancer || ||	TRUE	MedicineITLab	0.02223	0.00003849	1981	11	132196894	cngb-om3117-tongue2054	k__Bacteria|p__Actinobacteriota|c__Actinobacteria|o__Actinomycetales|f__Actinomycetaceae|g__Pauljensenia|s__Pauljensenia_cellulosilytica_mgs_3249 || id:cngb-om3117-tongue2054	TRUE	reported	MedicineITLab	2	TRUE	0.008532401	1981	1.33E-06	167691	TRUE	5.24E-05	0.000419081	0.829708938	3.007152426	17.03093715
rs71480617	A	G	A	G	0.09316	0.027907717	0.09474	0.045372938	FALSE	FALSE	FALSE	ebi-eas-GCST90018588	10	69887090	0.039848973	167691	0.483716758	Colorectal cancer || id:ebi-eas-GCST90018588	Colorectal cancer	Colorectal cancer || ||	TRUE	MedicineITLab	0.02221	0.00002846	1981	10	69887090	cngb-om3117-tongue2054	k__Bacteria|p__Actinobacteriota|c__Actinobacteria|o__Actinomycetales|f__Actinomycetaceae|g__Pauljensenia|s__Pauljensenia_cellulosilytica_mgs_3249 || id:cngb-om3117-tongue2054	TRUE	reported	MedicineITLab	2	TRUE	0.008811952	1981	2.92E-06	167691	TRUE	4.37E-05	0.001488661	2.950451362	3.007152426	17.5938888
rs723855	G	A	G	A	-0.1155	0.008810879	0.4697	0.525097761	FALSE	FALSE	FALSE	ebi-eas-GCST90018588	21	14477553	0.016567057	167691	0.594842848	Colorectal cancer || id:ebi-eas-GCST90018588	Colorectal cancer	Colorectal cancer || ||	TRUE	MedicineITLab	0.02217	2.08E-07	1981	21	14477553	cngb-om3117-tongue2054	k__Bacteria|p__Actinobacteriota|c__Actinobacteria|o__Actinomycetales|f__Actinomycetaceae|g__Pauljensenia|s__Pauljensenia_cellulosilytica_mgs_3249 || id:cngb-om3117-tongue2054	TRUE	reported	MedicineITLab	2	TRUE	0.013529166	1981	1.69E-06	167691	TRUE	3.24E-07	0.00664563	13.23968764	3.007152426	27.14142104
rs72985516	A	C	A	C	-0.09325	-0.086935885	0.09623	0.046425843	FALSE	FALSE	FALSE	ebi-eas-GCST90018588	18	76634741	0.040184042	167691	0.030507122	Colorectal cancer || id:ebi-eas-GCST90018588	Colorectal cancer	Colorectal cancer || ||	TRUE	MedicineITLab	0.02225	0.00002907	1981	18	76634741	cngb-om3117-tongue2054	k__Bacteria|p__Actinobacteriota|c__Actinobacteria|o__Actinomycetales|f__Actinomycetaceae|g__Pauljensenia|s__Pauljensenia_cellulosilytica_mgs_3249 || id:cngb-om3117-tongue2054	TRUE	reported	MedicineITLab	2	TRUE	0.008797399	1981	2.79E-05	167691	TRUE	8.65E-05	0.001512502	2.99777647	3.007152426	17.56457518
rs73015182	G	T	G	T	0.09513	0.003368243	0.09077	0.037518915	FALSE	FALSE	FALSE	ebi-eas-GCST90018588	19	10257176	0.048036397	167691	0.944099293	Colorectal cancer || id:ebi-eas-GCST90018588	Colorectal cancer	Colorectal cancer || ||	TRUE	MedicineITLab	0.02226	0.00002023	1981	19	10257176	cngb-om3117-tongue2054	k__Bacteria|p__Actinobacteriota|c__Actinobacteria|o__Actinomycetales|f__Actinomycetaceae|g__Pauljensenia|s__Pauljensenia_cellulosilytica_mgs_3249 || id:cngb-om3117-tongue2054	TRUE	reported	MedicineITLab	2	TRUE	0.009144276	1981	2.93E-08	167691	TRUE	2.30E-05	0.001493761	2.960575172	3.007152426	18.26352795
rs7379743	T	C	T	C	0.09377	-0.012521786	0.1677	0.194691052	FALSE	FALSE	FALSE	ebi-eas-GCST90018588	5	33875016	0.020943014	167691	0.549907992	Colorectal cancer || id:ebi-eas-GCST90018588	Colorectal cancer	Colorectal cancer || ||	TRUE	MedicineITLab	0.02225	0.00002615	1981	5	33875016	cngb-om3117-tongue2054	k__Bacteria|p__Actinobacteriota|c__Actinobacteria|o__Actinomycetales|f__Actinomycetaceae|g__Pauljensenia|s__Pauljensenia_cellulosilytica_mgs_3249 || id:cngb-om3117-tongue2054	TRUE	reported	MedicineITLab	2	TRUE	0.008894913	1981	2.13E-06	167691	TRUE	3.82E-05	0.002454544	4.869494553	3.007152426	17.76101583
rs74317173	C	T	C	T	0.1017	-0.021188195	0.08631	0.102311301	FALSE	FALSE	FALSE	ebi-eas-GCST90018588	1	239587906	0.028534863	167691	0.457761971	Colorectal cancer || id:ebi-eas-GCST90018588	Colorectal cancer	Colorectal cancer || ||	TRUE	MedicineITLab	0.02225	0.000005187	1981	1	239587906	cngb-om3117-tongue2054	k__Bacteria|p__Actinobacteriota|c__Actinobacteria|o__Actinomycetales|f__Actinomycetaceae|g__Pauljensenia|s__Pauljensenia_cellulosilytica_mgs_3249 || id:cngb-om3117-tongue2054	TRUE	reported	MedicineITLab	2	TRUE	0.010446608	1981	3.29E-06	167691	TRUE	8.40E-06	0.001631293	3.233603185	3.007152426	20.89208938
rs74983722	T	C	T	C	0.1022	-0.074165927	0.008681	0.032112332	FALSE	FALSE	FALSE	ebi-eas-GCST90018588	17	78539355	0.050509377	167691	0.142006577	Colorectal cancer || id:ebi-eas-GCST90018588	Colorectal cancer	Colorectal cancer || ||	TRUE	MedicineITLab	0.02218	0.000004325	1981	17	78539355	cngb-om3117-tongue2054	k__Bacteria|p__Actinobacteriota|c__Actinobacteria|o__Actinomycetales|f__Actinomycetaceae|g__Pauljensenia|s__Pauljensenia_cellulosilytica_mgs_3249 || id:cngb-om3117-tongue2054	TRUE	reported	MedicineITLab	2	TRUE	0.010614474	1981	1.29E-05	167691	TRUE	1.02E-05	0.000179769	0.355826958	3.007152426	21.23140369
rs750543	A	G	A	G	0.09229	-0.003610465	0.2713	0.249696939	FALSE	FALSE	FALSE	ebi-eas-GCST90018588	3	135307634	0.019084558	167691	0.849949765	Colorectal cancer || id:ebi-eas-GCST90018588	Colorectal cancer	Colorectal cancer || ||	TRUE	MedicineITLab	0.02231	0.00003683	1981	3	135307634	cngb-om3117-tongue2054	k__Bacteria|p__Actinobacteriota|c__Actinobacteria|o__Actinomycetales|f__Actinomycetaceae|g__Pauljensenia|s__Pauljensenia_cellulosilytica_mgs_3249 || id:cngb-om3117-tongue2054	TRUE	reported	MedicineITLab	2	TRUE	0.008572849	1981	2.13E-07	167691	TRUE	4.40E-05	0.003367735	6.687267594	3.007152426	17.11236959
rs75102550	A	T	A	T	-0.09511	0.017235016	0.04737	0.03206473	FALSE	TRUE	FALSE	ebi-eas-GCST90018588	12	20106273	0.048295679	167691	0.721193207	Colorectal cancer || id:ebi-eas-GCST90018588	Colorectal cancer	Colorectal cancer || ||	TRUE	MedicineITLab	0.02226	0.00002025	1981	12	20106273	cngb-om3117-tongue2054	k__Bacteria|p__Actinobacteriota|c__Actinobacteria|o__Actinomycetales|f__Actinomycetaceae|g__Pauljensenia|s__Pauljensenia_cellulosilytica_mgs_3249 || id:cngb-om3117-tongue2054	TRUE	reported	MedicineITLab	2	TRUE	0.009140466	1981	7.59E-07	167691	TRUE	2.65E-05	0.000816413	1.61700179	3.007152426	18.25584936
rs75805874	G	T	G	T	0.1115	0.007601006	0.04092	0.011985584	FALSE	FALSE	FALSE	ebi-eas-GCST90018588	6	56453148	0.082522274	167691	0.9266118	Colorectal cancer || id:ebi-eas-GCST90018588	Colorectal cancer	Colorectal cancer || ||	TRUE	MedicineITLab	0.02217	5.30E-07	1981	6	56453148	cngb-om3117-tongue2054	k__Bacteria|p__Actinobacteriota|c__Actinobacteria|o__Actinomycetales|f__Actinomycetaceae|g__Pauljensenia|s__Pauljensenia_cellulosilytica_mgs_3249 || id:cngb-om3117-tongue2054	TRUE	reported	MedicineITLab	2	TRUE	0.012619929	1981	5.06E-08	167691	TRUE	6.42E-07	0.000975821	1.93303619	3.007152426	25.29404859
rs76677189	T	C	T	C	-0.1042	0.031642826	0.06399	0.082335484	FALSE	FALSE	FALSE	ebi-eas-GCST90018588	5	146951047	0.031105451	167691	0.309022191	Colorectal cancer || id:ebi-eas-GCST90018588	Colorectal cancer	Colorectal cancer || ||	TRUE	MedicineITLab	0.02228	0.000003083	1981	5	146951047	cngb-om3117-tongue2054	k__Bacteria|p__Actinobacteriota|c__Actinobacteria|o__Actinomycetales|f__Actinomycetaceae|g__Pauljensenia|s__Pauljensenia_cellulosilytica_mgs_3249 || id:cngb-om3117-tongue2054	TRUE	reported	MedicineITLab	2	TRUE	0.010931646	1981	6.17E-06	167691	TRUE	5.90E-06	0.001300643	2.577324227	3.007152426	21.8728344
rs7681372	A	G	A	G	-0.09905	0.010299819	0.4638	0.43350827	FALSE	FALSE	FALSE	ebi-eas-GCST90018588	4	112914443	0.017207101	167691	0.549453285	Colorectal cancer || id:ebi-eas-GCST90018588	Colorectal cancer	Colorectal cancer || ||	TRUE	MedicineITLab	0.0222	0.000008626	1981	4	112914443	cngb-om3117-tongue2054	k__Bacteria|p__Actinobacteriota|c__Actinobacteria|o__Actinomycetales|f__Actinomycetaceae|g__Pauljensenia|s__Pauljensenia_cellulosilytica_mgs_3249 || id:cngb-om3117-tongue2054	TRUE	reported	MedicineITLab	2	TRUE	0.009958879	1981	2.14E-06	167691	TRUE	1.29E-05	0.004879738	9.704356321	3.007152426	19.9068714
rs77004307	T	C	T	C	-0.09267	0.023185444	0.007192	0.026322352	FALSE	FALSE	FALSE	ebi-eas-GCST90018588	20	21268848	0.058210424	167691	0.690406124	Colorectal cancer || id:ebi-eas-GCST90018588	Colorectal cancer	Colorectal cancer || ||	TRUE	MedicineITLab	0.02224	0.0000321	1981	20	21268848	cngb-om3117-tongue2054	k__Bacteria|p__Actinobacteriota|c__Actinobacteria|o__Actinomycetales|f__Actinomycetaceae|g__Pauljensenia|s__Pauljensenia_cellulosilytica_mgs_3249 || id:cngb-om3117-tongue2054	TRUE	reported	MedicineITLab	2	TRUE	0.008696998	1981	9.46E-07	167691	TRUE	4.27E-05	0.000122637	0.242729369	3.007152426	17.36236013
rs78292561	T	C	T	C	0.09983	-0.00812244	0.0682	0.064630616	FALSE	FALSE	FALSE	ebi-eas-GCST90018588	9	118817655	0.037727418	167691	0.829539064	Colorectal cancer || id:ebi-eas-GCST90018588	Colorectal cancer	Colorectal cancer || ||	TRUE	MedicineITLab	0.02223	0.000007543	1981	9	118817655	cngb-om3117-tongue2054	k__Bacteria|p__Actinobacteriota|c__Actinobacteria|o__Actinomycetales|f__Actinomycetaceae|g__Pauljensenia|s__Pauljensenia_cellulosilytica_mgs_3249 || id:cngb-om3117-tongue2054	TRUE	reported	MedicineITLab	2	TRUE	0.010087746	1981	2.76E-07	167691	TRUE	9.31E-06	0.001266658	2.509894483	3.007152426	20.16708909
rs80069117	T	C	T	C	0.1049	-0.023976017	0.0186	0.026480463	FALSE	FALSE	FALSE	ebi-eas-GCST90018588	16	10236257	0.05931491	167691	0.686054115	Colorectal cancer || id:ebi-eas-GCST90018588	Colorectal cancer	Colorectal cancer || ||	TRUE	MedicineITLab	0.02219	0.000002448	1981	16	10236257	cngb-om3117-tongue2054	k__Bacteria|p__Actinobacteriota|c__Actinobacteria|o__Actinomycetales|f__Actinomycetaceae|g__Pauljensenia|s__Pauljensenia_cellulosilytica_mgs_3249 || id:cngb-om3117-tongue2054	TRUE	reported	MedicineITLab	2	TRUE	0.011166416	1981	9.74E-07	167691	TRUE	3.38E-06	0.000401735	0.795353636	3.007152426	22.34788212
rs80214935	T	C	T	C	0.09637	0.088982318	0.07366	0.058520451	FALSE	FALSE	FALSE	ebi-eas-GCST90018588	5	3602414	0.039821363	167691	0.025447747	Colorectal cancer || id:ebi-eas-GCST90018588	Colorectal cancer	Colorectal cancer || ||	TRUE	MedicineITLab	0.02226	0.00001566	1981	5	3602414	cngb-om3117-tongue2054	k__Bacteria|p__Actinobacteriota|c__Actinobacteria|o__Actinomycetales|f__Actinomycetaceae|g__Pauljensenia|s__Pauljensenia_cellulosilytica_mgs_3249 || id:cngb-om3117-tongue2054	TRUE	reported	MedicineITLab	2	TRUE	0.009381966	1981	2.98E-05	167691	TRUE	5.02E-05	0.001267406	2.511379915	3.007152426	18.74275369
rs8090786	T	C	T	C	0.09556	-0.019473922	0.02902	0.042795637	FALSE	FALSE	FALSE	ebi-eas-GCST90018588	18	53859568	0.040882558	167691	0.6338335	Colorectal cancer || id:ebi-eas-GCST90018588	Colorectal cancer	Colorectal cancer || ||	TRUE	MedicineITLab	0.02225	0.00001835	1981	18	53859568	cngb-om3117-tongue2054	k__Bacteria|p__Actinobacteriota|c__Actinobacteria|o__Actinomycetales|f__Actinomycetaceae|g__Pauljensenia|s__Pauljensenia_cellulosilytica_mgs_3249 || id:cngb-om3117-tongue2054	TRUE	reported	MedicineITLab	2	TRUE	0.009234583	1981	1.35E-06	167691	TRUE	2.55E-05	0.000514624	1.018965126	3.007152426	18.44557728
rs9386192	C	T	C	T	0.09176	-0.030536908	0.07937	0.086276112	FALSE	FALSE	FALSE	ebi-eas-GCST90018588	6	147685273	0.031794042	167691	0.336823725	Colorectal cancer || id:ebi-eas-GCST90018588	Colorectal cancer	Colorectal cancer || ||	TRUE	MedicineITLab	0.02224	0.00003861	1981	6	147685273	cngb-om3117-tongue2054	k__Bacteria|p__Actinobacteriota|c__Actinobacteria|o__Actinomycetales|f__Actinomycetaceae|g__Pauljensenia|s__Pauljensenia_cellulosilytica_mgs_3249 || id:cngb-om3117-tongue2054	TRUE	reported	MedicineITLab	2	TRUE	0.008528481	1981	5.50E-06	167691	TRUE	6.57E-05	0.001230491	2.438141053	3.007152426	17.02304487
rs10182589	T	C	T	C	0.08879	0.010774097	0.1761	0.222342939	FALSE	FALSE	FALSE	ebi-eas-GCST90018588	2	10580538	0.019955488	167691	0.589261541	Colorectal cancer || id:ebi-eas-GCST90018588	Colorectal cancer	Colorectal cancer || ||	TRUE	MedicineITLab	0.02182	0.0000491	1996	2	10580538	cngb-om3117-tongue2238	k__Bacteria|p__Firmicutes|c__Clostridia|o__Lachnospirales|f__Lachnospiraceae|g__Lachnoanaerobaculum|s__Lachnoanaerobaculum_sp000287675_mgs_3003 || id:cngb-om3117-tongue2238	TRUE	reported	MedicineITLab	2	TRUE	0.008235727	1996	1.74E-06	167691	TRUE	6.89E-05	0.002287663	4.572058492	3.007152426	16.55840953
rs10206284	T	C	T	C	0.09068	0.226148591	0.008681	0.00529356	FALSE	FALSE	FALSE	ebi-eas-GCST90018588	2	119189824	0.112549412	167691	0.044502448	Colorectal cancer || id:ebi-eas-GCST90018588	Colorectal cancer	Colorectal cancer || ||	TRUE	MedicineITLab	0.02184	0.00003424	1996	2	119189824	cngb-om3117-tongue2238	k__Bacteria|p__Firmicutes|c__Clostridia|o__Lachnospirales|f__Lachnospiraceae|g__Lachnoanaerobaculum|s__Lachnoanaerobaculum_sp000287675_mgs_3003 || id:cngb-om3117-tongue2238	TRUE	reported	MedicineITLab	2	TRUE	0.008571445	1996	2.41E-05	167691	TRUE	9.51E-05	0.000141526	0.282242771	3.007152426	17.23922567
rs10812528	C	A	C	A	0.09191	0.005518749	0.3581	0.33630694	FALSE	FALSE	FALSE	ebi-eas-GCST90018588	9	27137640	0.017472863	167691	0.752118729	Colorectal cancer || id:ebi-eas-GCST90018588	Colorectal cancer	Colorectal cancer || ||	TRUE	MedicineITLab	0.02178	0.00002549	1996	9	27137640	cngb-om3117-tongue2238	k__Bacteria|p__Firmicutes|c__Clostridia|o__Lachnospirales|f__Lachnospiraceae|g__Lachnoanaerobaculum|s__Lachnoanaerobaculum_sp000287675_mgs_3003 || id:cngb-om3117-tongue2238	TRUE	reported	MedicineITLab	2	TRUE	0.008851631	1996	5.95E-07	167691	TRUE	3.27E-05	0.003883535	7.773959251	3.007152426	17.80777999
rs11063082	C	G	C	G	0.09252	-0.000927442	0.2396	0.177618264	FALSE	TRUE	FALSE	ebi-eas-GCST90018588	12	4327392	0.021710278	167691	0.965925527	Colorectal cancer || id:ebi-eas-GCST90018588	Colorectal cancer	Colorectal cancer || ||	TRUE	MedicineITLab	0.02179	0.00002281	1996	12	4327392	cngb-om3117-tongue2238	k__Bacteria|p__Firmicutes|c__Clostridia|o__Lachnospirales|f__Lachnospiraceae|g__Lachnoanaerobaculum|s__Lachnoanaerobaculum_sp000287675_mgs_3003 || id:cngb-om3117-tongue2238	TRUE	reported	MedicineITLab	2	TRUE	0.008960303	1996	1.09E-08	167691	TRUE	2.57E-05	0.003119106	6.238957789	3.007152426	18.0283835
rs11195527	C	T	C	T	-0.09982	0.030881588	0.007937	0.011881202	FALSE	FALSE	FALSE	ebi-eas-GCST90018588	10	111331777	0.08163215	167691	0.705206419	Colorectal cancer || id:ebi-eas-GCST90018588	Colorectal cancer	Colorectal cancer || ||	TRUE	MedicineITLab	0.02178	0.000004881	1996	10	111331777	cngb-om3117-tongue2238	k__Bacteria|p__Firmicutes|c__Clostridia|o__Lachnospirales|f__Lachnospiraceae|g__Lachnoanaerobaculum|s__Lachnoanaerobaculum_sp000287675_mgs_3003 || id:cngb-om3117-tongue2238	TRUE	reported	MedicineITLab	2	TRUE	0.010424213	1996	8.53E-07	167691	TRUE	6.61E-06	0.000156914	0.312934947	3.007152426	21.00484012
rs11247216	A	G	A	G	0.1093	0.001233266	0.1332	0.242913091	FALSE	FALSE	FALSE	ebi-eas-GCST90018588	15	100532552	0.019669446	167691	0.950005728	Colorectal cancer || id:ebi-eas-GCST90018588	Colorectal cancer	Colorectal cancer || ||	TRUE	MedicineITLab	0.02177	5.54E-07	1996	15	100532552	cngb-om3117-tongue2238	k__Bacteria|p__Firmicutes|c__Clostridia|o__Lachnospirales|f__Lachnospiraceae|g__Lachnoanaerobaculum|s__Lachnoanaerobaculum_sp000287675_mgs_3003 || id:cngb-om3117-tongue2238	TRUE	reported	MedicineITLab	2	TRUE	0.012483679	1996	2.34E-08	167691	TRUE	6.61E-07	0.00275863	5.515924516	3.007152426	25.20713375
rs115151135	T	C	T	C	-0.09147	-0.017014679	0.04886	0.038258931	FALSE	FALSE	FALSE	ebi-eas-GCST90018588	16	88648258	0.045770013	167691	0.710084259	Colorectal cancer || id:ebi-eas-GCST90018588	Colorectal cancer	Colorectal cancer || ||	TRUE	MedicineITLab	0.02179	0.00002805	1996	16	88648258	cngb-om3117-tongue2238	k__Bacteria|p__Firmicutes|c__Clostridia|o__Lachnospirales|f__Lachnospiraceae|g__Lachnoanaerobaculum|s__Lachnoanaerobaculum_sp000287675_mgs_3003 || id:cngb-om3117-tongue2238	TRUE	reported	MedicineITLab	2	TRUE	0.008759849	1996	8.24E-07	167691	TRUE	3.70E-05	0.000777652	1.551844774	3.007152426	17.62150095
rs116891943	A	G	A	G	-0.1004	-0.067784244	0.0439	0.022505809	FALSE	FALSE	FALSE	ebi-eas-GCST90018588	6	141146348	0.064943497	167691	0.296604859	Colorectal cancer || id:ebi-eas-GCST90018588	Colorectal cancer	Colorectal cancer || ||	TRUE	MedicineITLab	0.02183	0.000004487	1996	6	141146348	cngb-om3117-tongue2238	k__Bacteria|p__Firmicutes|c__Clostridia|o__Lachnospirales|f__Lachnospiraceae|g__Lachnoanaerobaculum|s__Lachnoanaerobaculum_sp000287675_mgs_3003 || id:cngb-om3117-tongue2238	TRUE	reported	MedicineITLab	2	TRUE	0.010496682	1996	6.50E-06	167691	TRUE	8.60E-06	0.000846185	1.688721617	3.007152426	21.15241479
rs117261137	A	C	A	C	-0.09077	-0.068325108	0.01538	0.017701255	FALSE	FALSE	FALSE	ebi-eas-GCST90018588	11	123639913	0.067799278	167691	0.313571766	Colorectal cancer || id:ebi-eas-GCST90018588	Colorectal cancer	Colorectal cancer || ||	TRUE	MedicineITLab	0.02184	0.00003374	1996	11	123639913	cngb-om3117-tongue2238	k__Bacteria|p__Firmicutes|c__Clostridia|o__Lachnospirales|f__Lachnospiraceae|g__Lachnoanaerobaculum|s__Lachnoanaerobaculum_sp000287675_mgs_3003 || id:cngb-om3117-tongue2238	TRUE	reported	MedicineITLab	2	TRUE	0.008588321	1996	6.06E-06	167691	TRUE	5.93E-05	0.00024954	0.497706367	3.007152426	17.27346255
rs118043028	T	C	T	C	0.09456	0.030202028	0.1066	0.071805764	FALSE	FALSE	FALSE	ebi-eas-GCST90018588	22	44574141	0.032276887	167691	0.349418971	Colorectal cancer || id:ebi-eas-GCST90018588	Colorectal cancer	Colorectal cancer || ||	TRUE	MedicineITLab	0.02181	0.00001521	1996	22	44574141	cngb-om3117-tongue2238	k__Bacteria|p__Firmicutes|c__Clostridia|o__Lachnospirales|f__Lachnospiraceae|g__Lachnoanaerobaculum|s__Lachnoanaerobaculum_sp000287675_mgs_3003 || id:cngb-om3117-tongue2238	TRUE	reported	MedicineITLab	2	TRUE	0.009339067	1996	5.22E-06	167691	TRUE	2.66E-05	0.001703131	3.401837158	3.007152426	18.7976516
rs12516950	A	G	A	G	0.08905	-0.002517594	0.09053	0.088082445	FALSE	FALSE	FALSE	ebi-eas-GCST90018588	5	2118819	0.030299157	167691	0.933778997	Colorectal cancer || id:ebi-eas-GCST90018588	Colorectal cancer	Colorectal cancer || ||	TRUE	MedicineITLab	0.02189	0.00004939	1996	5	2118819	cngb-om3117-tongue2238	k__Bacteria|p__Firmicutes|c__Clostridia|o__Lachnospirales|f__Lachnospiraceae|g__Lachnoanaerobaculum|s__Lachnoanaerobaculum_sp000287675_mgs_3003 || id:cngb-om3117-tongue2238	TRUE	reported	MedicineITLab	2	TRUE	0.008231171	1996	4.12E-08	167691	TRUE	5.61E-05	0.001305806	2.607182129	3.007152426	16.54917409
rs12570696	G	C	G	C	0.08931	0.022042332	0.04737	0.101968806	FALSE	TRUE	FALSE	ebi-eas-GCST90018588	10	113317027	0.0285926	167691	0.440760048	Colorectal cancer || id:ebi-eas-GCST90018588	Colorectal cancer	Colorectal cancer || ||	TRUE	MedicineITLab	0.02184	0.00004482	1996	10	113317027	cngb-om3117-tongue2238	k__Bacteria|p__Firmicutes|c__Clostridia|o__Lachnospirales|f__Lachnospiraceae|g__Lachnoanaerobaculum|s__Lachnoanaerobaculum_sp000287675_mgs_3003 || id:cngb-om3117-tongue2238	TRUE	reported	MedicineITLab	2	TRUE	0.008316543	1996	3.54E-06	167691	TRUE	7.04E-05	0.000719876	1.436467214	3.007152426	16.72225765
rs12626588	C	T	C	T	-0.09044	-0.021511861	0.2361	0.166118272	FALSE	FALSE	FALSE	ebi-eas-GCST90018588	21	19549467	0.022829265	167691	0.346042559	Colorectal cancer || id:ebi-eas-GCST90018588	Colorectal cancer	Colorectal cancer || ||	TRUE	MedicineITLab	0.02181	0.00003518	1996	21	19549467	cngb-om3117-tongue2238	k__Bacteria|p__Firmicutes|c__Clostridia|o__Lachnospirales|f__Lachnospiraceae|g__Lachnoanaerobaculum|s__Lachnoanaerobaculum_sp000287675_mgs_3003 || id:cngb-om3117-tongue2238	TRUE	reported	MedicineITLab	2	TRUE	0.008549792	1996	5.29E-06	167691	TRUE	5.99E-05	0.002950418	5.900543256	3.007152426	17.19530075
rs13133373	T	G	T	G	-0.1054	0.023051043	0.04563	0.028495899	FALSE	FALSE	FALSE	ebi-eas-GCST90018588	4	163444928	0.050530236	167691	0.648258267	Colorectal cancer || id:ebi-eas-GCST90018588	Colorectal cancer	Colorectal cancer || ||	TRUE	MedicineITLab	0.02181	0.000001442	1996	4	163444928	cngb-om3117-tongue2238	k__Bacteria|p__Firmicutes|c__Clostridia|o__Lachnospirales|f__Lachnospiraceae|g__Lachnoanaerobaculum|s__Lachnoanaerobaculum_sp000287675_mgs_3003 || id:cngb-om3117-tongue2238	TRUE	reported	MedicineITLab	2	TRUE	0.011576777	1996	1.24E-06	167691	TRUE	2.09E-06	0.000967561	1.931185666	3.007152426	23.35446326
rs138806600	A	G	A	G	-0.09616	-0.023694701	0.2882	0.260770177	FALSE	FALSE	FALSE	ebi-eas-GCST90018588	6	5687121	0.020770276	167691	0.253953773	Colorectal cancer || id:ebi-eas-GCST90018588	Colorectal cancer	Colorectal cancer || ||	TRUE	MedicineITLab	0.02182	0.00001105	1996	6	5687121	cngb-om3117-tongue2238	k__Bacteria|p__Firmicutes|c__Clostridia|o__Lachnospirales|f__Lachnospiraceae|g__Lachnoanaerobaculum|s__Lachnoanaerobaculum_sp000287675_mgs_3003 || id:cngb-om3117-tongue2238	TRUE	reported	MedicineITLab	2	TRUE	0.009645944	1996	7.76E-06	167691	TRUE	2.15E-05	0.003793769	7.593583367	3.007152426	19.42135008
rs138952231	G	C	G	C	-0.0903	-0.023410438	0.04241	0.032613662	FALSE	TRUE	FALSE	ebi-eas-GCST90018588	3	116941264	0.05101995	167691	0.64634281	Colorectal cancer || id:ebi-eas-GCST90018588	Colorectal cancer	Colorectal cancer || ||	TRUE	MedicineITLab	0.02181	0.00003627	1996	3	116941264	cngb-om3117-tongue2238	k__Bacteria|p__Firmicutes|c__Clostridia|o__Lachnospirales|f__Lachnospiraceae|g__Lachnoanaerobaculum|s__Lachnoanaerobaculum_sp000287675_mgs_3003 || id:cngb-om3117-tongue2238	TRUE	reported	MedicineITLab	2	TRUE	0.008523568	1996	1.26E-06	167691	TRUE	4.92E-05	0.000662298	1.321497216	3.007152426	17.14210573
rs140431282	T	C	T	C	0.09396	-0.103861139	0.01885	0.008131576	FALSE	FALSE	FALSE	ebi-eas-GCST90018588	10	5621313	0.098243511	167691	0.290429148	Colorectal cancer || id:ebi-eas-GCST90018588	Colorectal cancer	Colorectal cancer || ||	TRUE	MedicineITLab	0.02179	0.00001703	1996	10	5621313	cngb-om3117-tongue2238	k__Bacteria|p__Firmicutes|c__Clostridia|o__Lachnospirales|f__Lachnospiraceae|g__Lachnoanaerobaculum|s__Lachnoanaerobaculum_sp000287675_mgs_3003 || id:cngb-om3117-tongue2238	TRUE	reported	MedicineITLab	2	TRUE	0.009238796	1996	6.66E-06	167691	TRUE	3.12E-05	0.00032656	0.651373033	3.007152426	18.59394559
rs140962701	A	G	A	G	-0.08892	0.359229648	0.006944	0.00379345	FALSE	FALSE	FALSE	ebi-eas-GCST90018588	9	17717075	0.151054302	167691	0.01739979	Colorectal cancer || id:ebi-eas-GCST90018588	Colorectal cancer	Colorectal cancer || ||	TRUE	MedicineITLab	0.0218	0.00004701	1996	9	17717075	cngb-om3117-tongue2238	k__Bacteria|p__Firmicutes|c__Clostridia|o__Lachnospirales|f__Lachnospiraceae|g__Lachnoanaerobaculum|s__Lachnoanaerobaculum_sp000287675_mgs_3003 || id:cngb-om3117-tongue2238	TRUE	reported	MedicineITLab	2	TRUE	0.008274698	1996	3.37E-05	167691	TRUE	0.000150341	0.000109047	0.217462747	3.007152426	16.63741773
rs141132314	T	C	T	C	-0.08925	-0.049838072	0.01066	0.01266302	FALSE	FALSE	FALSE	ebi-eas-GCST90018588	1	117730741	0.077416941	167691	0.51972989	Colorectal cancer || id:ebi-eas-GCST90018588	Colorectal cancer	Colorectal cancer || ||	TRUE	MedicineITLab	0.02183	0.00004531	1996	1	117730741	cngb-om3117-tongue2238	k__Bacteria|p__Firmicutes|c__Clostridia|o__Lachnospirales|f__Lachnospiraceae|g__Lachnoanaerobaculum|s__Lachnoanaerobaculum_sp000287675_mgs_3003 || id:cngb-om3117-tongue2238	TRUE	reported	MedicineITLab	2	TRUE	0.008313013	1996	2.47E-06	167691	TRUE	6.67E-05	0.000168015	0.335079105	3.007152426	16.71509996
rs142529562	A	G	A	G	0.08946	-0.026894832	0.08681	0.073152019	FALSE	FALSE	FALSE	ebi-eas-GCST90018588	12	69135300	0.032627315	167691	0.409766743	Colorectal cancer || id:ebi-eas-GCST90018588	Colorectal cancer	Colorectal cancer || ||	TRUE	MedicineITLab	0.02189	0.00004532	1996	12	69135300	cngb-om3117-tongue2238	k__Bacteria|p__Firmicutes|c__Clostridia|o__Lachnospirales|f__Lachnospiraceae|g__Lachnoanaerobaculum|s__Lachnoanaerobaculum_sp000287675_mgs_3003 || id:cngb-om3117-tongue2238	TRUE	reported	MedicineITLab	2	TRUE	0.00830651	1996	4.05E-06	167691	TRUE	7.29E-05	0.001268875	2.533350356	3.007152426	16.70191482
rs142649744	A	G	A	G	0.09049	-0.032581765	0.0186	0.007862372	FALSE	FALSE	FALSE	ebi-eas-GCST90018588	1	117195680	0.102518495	167691	0.750626386	Colorectal cancer || id:ebi-eas-GCST90018588	Colorectal cancer	Colorectal cancer || ||	TRUE	MedicineITLab	0.02182	0.00003509	1996	1	117195680	cngb-om3117-tongue2238	k__Bacteria|p__Firmicutes|c__Clostridia|o__Lachnospirales|f__Lachnospiraceae|g__Lachnoanaerobaculum|s__Lachnoanaerobaculum_sp000287675_mgs_3003 || id:cngb-om3117-tongue2238	TRUE	reported	MedicineITLab	2	TRUE	0.00855139	1996	6.02E-07	167691	TRUE	4.48E-05	0.000298944	0.59627304	3.007152426	17.19854408
rs143967575	C	G	C	G	-0.09273	-0.079761748	0.01042	0.013244926	FALSE	TRUE	FALSE	ebi-eas-GCST90018588	16	24611270	0.082535475	167691	0.333847301	Colorectal cancer || id:ebi-eas-GCST90018588	Colorectal cancer	Colorectal cancer || ||	TRUE	MedicineITLab	0.02181	0.00002229	1996	16	24611270	cngb-om3117-tongue2238	k__Bacteria|p__Firmicutes|c__Clostridia|o__Lachnospirales|f__Lachnospiraceae|g__Lachnoanaerobaculum|s__Lachnoanaerobaculum_sp000287675_mgs_3003 || id:cngb-om3117-tongue2238	TRUE	reported	MedicineITLab	2	TRUE	0.008984307	1996	5.57E-06	167691	TRUE	3.88E-05	0.000177333	0.353664378	3.007152426	18.07711781
rs144029845	G	A	G	A	-0.09031	-0.109272859	0.004712	0.003595666	FALSE	FALSE	FALSE	ebi-eas-GCST90018588	7	17433300	0.139239102	167691	0.432579214	Colorectal cancer || id:ebi-eas-GCST90018588	Colorectal cancer	Colorectal cancer || ||	TRUE	MedicineITLab	0.02181	0.00003609	1996	7	17433300	cngb-om3117-tongue2238	k__Bacteria|p__Firmicutes|c__Clostridia|o__Lachnospirales|f__Lachnospiraceae|g__Lachnoanaerobaculum|s__Lachnoanaerobaculum_sp000287675_mgs_3003 || id:cngb-om3117-tongue2238	TRUE	reported	MedicineITLab	2	TRUE	0.008525439	1996	3.67E-06	167691	TRUE	5.71E-05	7.65E-05	0.152550666	3.007152426	17.14590264
rs145451592	C	T	C	T	0.09073	0.001228567	0.02753	0.016914771	FALSE	FALSE	FALSE	ebi-eas-GCST90018588	6	117309138	0.073344176	167691	0.986635491	Colorectal cancer || id:ebi-eas-GCST90018588	Colorectal cancer	Colorectal cancer || ||	TRUE	MedicineITLab	0.0219	0.00003567	1996	6	117309138	cngb-om3117-tongue2238	k__Bacteria|p__Firmicutes|c__Clostridia|o__Lachnospirales|f__Lachnospiraceae|g__Lachnoanaerobaculum|s__Lachnoanaerobaculum_sp000287675_mgs_3003 || id:cngb-om3117-tongue2238	TRUE	reported	MedicineITLab	2	TRUE	0.008534265	1996	1.67E-09	167691	TRUE	3.96E-05	0.000440772	0.879287426	3.007152426	17.1638058
rs146014102	T	A	T	A	0.09192	0.087125143	0.02331	0.02396214	FALSE	TRUE	FALSE	ebi-eas-GCST90018588	8	82097842	0.059543439	167691	0.143407226	Colorectal cancer || id:ebi-eas-GCST90018588	Colorectal cancer	Colorectal cancer || ||	TRUE	MedicineITLab	0.02184	0.00002688	1996	8	82097842	cngb-om3117-tongue2238	k__Bacteria|p__Firmicutes|c__Clostridia|o__Lachnospirales|f__Lachnospiraceae|g__Lachnoanaerobaculum|s__Lachnoanaerobaculum_sp000287675_mgs_3003 || id:cngb-om3117-tongue2238	TRUE	reported	MedicineITLab	2	TRUE	0.008805389	1996	1.28E-05	167691	TRUE	5.86E-05	0.000384724	0.767434486	3.007152426	17.71392344
rs146828321	A	G	A	G	-0.09175	0.107222361	0.01612	0.019962078	FALSE	FALSE	FALSE	ebi-eas-GCST90018588	16	4634293	0.067207511	167691	0.110624489	Colorectal cancer || id:ebi-eas-GCST90018588	Colorectal cancer	Colorectal cancer || ||	TRUE	MedicineITLab	0.02179	0.00002655	1996	16	4634293	cngb-om3117-tongue2238	k__Bacteria|p__Firmicutes|c__Clostridia|o__Lachnospirales|f__Lachnospiraceae|g__Lachnoanaerobaculum|s__Lachnoanaerobaculum_sp000287675_mgs_3003 || id:cngb-om3117-tongue2238	TRUE	reported	MedicineITLab	2	TRUE	0.008813088	1996	1.52E-05	167691	TRUE	6.18E-05	0.000267023	0.53258686	3.007152426	17.72954888
rs147722912	T	C	T	C	-0.1051	-0.164013938	0.007192	0.009845922	FALSE	FALSE	FALSE	ebi-eas-GCST90018588	10	17684855	0.094061688	167691	0.081214062	Colorectal cancer || id:ebi-eas-GCST90018588	Colorectal cancer	Colorectal cancer || ||	TRUE	MedicineITLab	0.02188	0.000001695	1996	10	17684855	cngb-om3117-tongue2238	k__Bacteria|p__Firmicutes|c__Clostridia|o__Lachnospirales|f__Lachnospiraceae|g__Lachnoanaerobaculum|s__Lachnoanaerobaculum_sp000287675_mgs_3003 || id:cngb-om3117-tongue2238	TRUE	reported	MedicineITLab	2	TRUE	0.011439027	1996	1.81E-05	167691	TRUE	4.74E-06	0.000157743	0.314589368	3.007152426	23.07335759
rs148555720	T	C	T	C	0.09608	-0.023886766	0.02158	0.001174254	FALSE	FALSE	FALSE	ebi-eas-GCST90018588	5	136054763	0.23572617	167691	0.91928637	Colorectal cancer || id:ebi-eas-GCST90018588	Colorectal cancer	Colorectal cancer || ||	TRUE	MedicineITLab	0.02207	0.00001411	1996	5	136054763	cngb-om3117-tongue2238	k__Bacteria|p__Firmicutes|c__Clostridia|o__Lachnospirales|f__Lachnospiraceae|g__Lachnoanaerobaculum|s__Lachnoanaerobaculum_sp000287675_mgs_3003 || id:cngb-om3117-tongue2238	TRUE	reported	MedicineITLab	2	TRUE	0.009415163	1996	6.12E-08	167691	TRUE	1.64E-05	0.000389828	0.777619662	3.007152426	18.95227382
rs149182638	A	G	A	G	0.08941	0.132657856	0.004712	0.00214338	FALSE	FALSE	FALSE	ebi-eas-GCST90018588	1	58601061	0.20425388	167691	0.516031186	Colorectal cancer || id:ebi-eas-GCST90018588	Colorectal cancer	Colorectal cancer || ||	TRUE	MedicineITLab	0.02181	0.00004315	1996	1	58601061	cngb-om3117-tongue2238	k__Bacteria|p__Firmicutes|c__Clostridia|o__Lachnospirales|f__Lachnospiraceae|g__Lachnoanaerobaculum|s__Lachnoanaerobaculum_sp000287675_mgs_3003 || id:cngb-om3117-tongue2238	TRUE	reported	MedicineITLab	2	TRUE	0.008357776	1996	2.52E-06	167691	TRUE	6.38E-05	7.50E-05	0.149525049	3.007152426	16.80586454
rs150091079	A	G	A	G	-0.1099	-0.162065754	0.008185	0.017299314	FALSE	FALSE	FALSE	ebi-eas-GCST90018588	7	46247177	0.064459701	167691	0.01192966	Colorectal cancer || id:ebi-eas-GCST90018588	Colorectal cancer	Colorectal cancer || ||	TRUE	MedicineITLab	0.0218	5.04E-07	1996	7	46247177	cngb-om3117-tongue2238	k__Bacteria|p__Firmicutes|c__Clostridia|o__Lachnospirales|f__Lachnospiraceae|g__Lachnoanaerobaculum|s__Lachnoanaerobaculum_sp000287675_mgs_3003 || id:cngb-om3117-tongue2238	TRUE	reported	MedicineITLab	2	TRUE	0.012585107	1996	3.77E-05	167691	TRUE	2.28E-06	0.000196099	0.391097521	3.007152426	25.41454844
rs150367339	T	C	T	C	-0.09394	0.028131343	0.1257	0.118556259	FALSE	FALSE	FALSE	ebi-eas-GCST90018588	1	218381444	0.026763609	167691	0.293210711	Colorectal cancer || id:ebi-eas-GCST90018588	Colorectal cancer	Colorectal cancer || ||	TRUE	MedicineITLab	0.02183	0.00001771	1996	1	218381444	cngb-om3117-tongue2238	k__Bacteria|p__Firmicutes|c__Clostridia|o__Lachnospirales|f__Lachnospiraceae|g__Lachnoanaerobaculum|s__Lachnoanaerobaculum_sp000287675_mgs_3003 || id:cngb-om3117-tongue2238	TRUE	reported	MedicineITLab	2	TRUE	0.009201399	1996	6.59E-06	167691	TRUE	3.23E-05	0.001939666	3.875209816	3.007152426	18.51798126
rs17038006	C	A	C	A	-0.0926	-0.076755144	0.1677	0.135396208	FALSE	FALSE	FALSE	ebi-eas-GCST90018588	12	106018178	0.025025266	167691	0.002161422	Colorectal cancer || id:ebi-eas-GCST90018588	Colorectal cancer	Colorectal cancer || ||	TRUE	MedicineITLab	0.02189	0.00002451	1996	12	106018178	cngb-om3117-tongue2238	k__Bacteria|p__Firmicutes|c__Clostridia|o__Lachnospirales|f__Lachnospiraceae|g__Lachnoanaerobaculum|s__Lachnoanaerobaculum_sp000287675_mgs_3003 || id:cngb-om3117-tongue2238	TRUE	reported	MedicineITLab	2	TRUE	0.008894574	1996	5.61E-05	167691	TRUE	0.000110813	0.002393674	4.7844375	3.007152426	17.89494839
rs182881819	C	A	C	A	0.09395	-0.160320846	0.01116	0.004682948	FALSE	FALSE	FALSE	ebi-eas-GCST90018588	8	49601004	0.142506796	167691	0.260586951	Colorectal cancer || id:ebi-eas-GCST90018588	Colorectal cancer	Colorectal cancer || ||	TRUE	MedicineITLab	0.02188	0.00001836	1996	8	49601004	cngb-om3117-tongue2238	k__Bacteria|p__Firmicutes|c__Clostridia|o__Lachnospirales|f__Lachnospiraceae|g__Lachnoanaerobaculum|s__Lachnoanaerobaculum_sp000287675_mgs_3003 || id:cngb-om3117-tongue2238	TRUE	reported	MedicineITLab	2	TRUE	0.00916171	1996	7.55E-06	167691	TRUE	3.49E-05	0.000194811	0.388529101	3.007152426	18.4373684
rs185079032	A	G	A	G	-0.09349	-0.077321922	0.009921	0.00975908	FALSE	FALSE	FALSE	ebi-eas-GCST90018588	19	35704694	0.083989035	167691	0.357249249	Colorectal cancer || id:ebi-eas-GCST90018588	Colorectal cancer	Colorectal cancer || ||	TRUE	MedicineITLab	0.02182	0.00001918	1996	19	35704694	cngb-om3117-tongue2238	k__Bacteria|p__Firmicutes|c__Clostridia|o__Lachnospirales|f__Lachnospiraceae|g__Lachnoanaerobaculum|s__Lachnoanaerobaculum_sp000287675_mgs_3003 || id:cngb-om3117-tongue2238	TRUE	reported	MedicineITLab	2	TRUE	0.009122537	1996	5.05E-06	167691	TRUE	3.30E-05	0.000171706	0.342440676	3.007152426	18.35780816
rs185226775	A	C	A	C	-0.09076	0.045914988	0.005456	0.009696535	FALSE	FALSE	FALSE	ebi-eas-GCST90018588	3	12655546	0.107756231	167691	0.670034588	Colorectal cancer || id:ebi-eas-GCST90018588	Colorectal cancer	Colorectal cancer || ||	TRUE	MedicineITLab	0.0218	0.00003263	1996	3	12655546	cngb-om3117-tongue2238	k__Bacteria|p__Firmicutes|c__Clostridia|o__Lachnospirales|f__Lachnospiraceae|g__Lachnoanaerobaculum|s__Lachnoanaerobaculum_sp000287675_mgs_3003 || id:cngb-om3117-tongue2238	TRUE	reported	MedicineITLab	2	TRUE	0.008617712	1996	1.08E-06	167691	TRUE	4.40E-05	8.94E-05	0.178271251	3.007152426	17.33308981
rs190871581	A	T	A	T	-0.09415	-0.094432207	0.01339	0.003427113	FALSE	TRUE	FALSE	ebi-eas-GCST90018588	3	103029406	0.158128252	167691	0.55038224	Colorectal cancer || id:ebi-eas-GCST90018588	Colorectal cancer	Colorectal cancer || ||	TRUE	MedicineITLab	0.02178	0.00001622	1996	3	103029406	cngb-om3117-tongue2238	k__Bacteria|p__Firmicutes|c__Clostridia|o__Lachnospirales|f__Lachnospiraceae|g__Lachnoanaerobaculum|s__Lachnoanaerobaculum_sp000287675_mgs_3003 || id:cngb-om3117-tongue2238	TRUE	reported	MedicineITLab	2	TRUE	0.009284292	1996	2.13E-06	167691	TRUE	2.39E-05	0.000234205	0.467114786	3.007152426	18.68636802
rs190928517	G	A	G	A	-0.09448	0.039440784	0.01786	0.012365706	FALSE	FALSE	FALSE	ebi-eas-GCST90018588	16	61618925	0.081276631	167691	0.627487683	Colorectal cancer || id:ebi-eas-GCST90018588	Colorectal cancer	Colorectal cancer || ||	TRUE	MedicineITLab	0.02185	0.00001604	1996	16	61618925	cngb-om3117-tongue2238	k__Bacteria|p__Firmicutes|c__Clostridia|o__Lachnospirales|f__Lachnospiraceae|g__Lachnoanaerobaculum|s__Lachnoanaerobaculum_sp000287675_mgs_3003 || id:cngb-om3117-tongue2238	TRUE	reported	MedicineITLab	2	TRUE	0.009289631	1996	1.40E-06	167691	TRUE	2.25E-05	0.000313159	0.624634254	3.007152426	18.69721347
rs1965316	A	G	A	G	0.09688	0.00827103	0.3943	0.364070423	FALSE	FALSE	FALSE	ebi-eas-GCST90018588	6	8348426	0.017195739	167691	0.630521488	Colorectal cancer || id:ebi-eas-GCST90018588	Colorectal cancer	Colorectal cancer || ||	TRUE	MedicineITLab	0.02184	0.000009719	1996	6	8348426	cngb-om3117-tongue2238	k__Bacteria|p__Firmicutes|c__Clostridia|o__Lachnospirales|f__Lachnospiraceae|g__Lachnoanaerobaculum|s__Lachnoanaerobaculum_sp000287675_mgs_3003 || id:cngb-om3117-tongue2238	TRUE	reported	MedicineITLab	2	TRUE	0.009771768	1996	1.38E-06	167691	TRUE	1.37E-05	0.004483143	8.979644478	3.007152426	19.67718606
rs2038484	C	T	C	T	-0.09018	-0.000387566	0.2351	0.325691173	FALSE	FALSE	FALSE	ebi-eas-GCST90018588	1	86515370	0.01771325	167691	0.982543664	Colorectal cancer || id:ebi-eas-GCST90018588	Colorectal cancer	Colorectal cancer || ||	TRUE	MedicineITLab	0.02182	0.00003716	1996	1	86515370	cngb-om3117-tongue2238	k__Bacteria|p__Firmicutes|c__Clostridia|o__Lachnospirales|f__Lachnospiraceae|g__Lachnoanaerobaculum|s__Lachnoanaerobaculum_sp000287675_mgs_3003 || id:cngb-om3117-tongue2238	TRUE	reported	MedicineITLab	2	TRUE	0.008493397	1996	2.85E-09	167691	TRUE	4.14E-05	0.002924878	5.849315154	3.007152426	17.08090863
rs28368262	G	C	G	C	-0.09239	-0.055430541	0.1109	0.100083908	FALSE	TRUE	FALSE	ebi-eas-GCST90018588	4	130495092	0.027796102	167691	0.046131953	Colorectal cancer || id:ebi-eas-GCST90018588	Colorectal cancer	Colorectal cancer || ||	TRUE	MedicineITLab	0.02186	0.00002478	1996	4	130495092	cngb-om3117-tongue2238	k__Bacteria|p__Firmicutes|c__Clostridia|o__Lachnospirales|f__Lachnospiraceae|g__Lachnoanaerobaculum|s__Lachnoanaerobaculum_sp000287675_mgs_3003 || id:cngb-om3117-tongue2238	TRUE	reported	MedicineITLab	2	TRUE	0.008878738	1996	2.37E-05	167691	TRUE	6.95E-05	0.001683302	3.362164088	3.007152426	17.86280343
rs367842267	G	A	G	A	-0.09097	-0.046273724	0.01066	0.012127897	FALSE	FALSE	FALSE	ebi-eas-GCST90018588	6	64154995	0.077837166	167691	0.552181789	Colorectal cancer || id:ebi-eas-GCST90018588	Colorectal cancer	Colorectal cancer || ||	TRUE	MedicineITLab	0.02183	0.00003217	1996	6	64154995	cngb-om3117-tongue2238	k__Bacteria|p__Firmicutes|c__Clostridia|o__Lachnospirales|f__Lachnospiraceae|g__Lachnoanaerobaculum|s__Lachnoanaerobaculum_sp000287675_mgs_3003 || id:cngb-om3117-tongue2238	TRUE	reported	MedicineITLab	2	TRUE	0.008633719	1996	2.11E-06	167691	TRUE	4.68E-05	0.000174554	0.348120923	3.007152426	17.365565
rs3745267	G	A	G	A	-0.1014	0.024432894	0.04712	0.032350164	FALSE	FALSE	FALSE	ebi-eas-GCST90018588	19	10288225	0.046537944	167691	0.599576125	Colorectal cancer || id:ebi-eas-GCST90018588	Colorectal cancer	Colorectal cancer || ||	TRUE	MedicineITLab	0.02181	0.000003548	1996	19	10288225	cngb-om3117-tongue2238	k__Bacteria|p__Firmicutes|c__Clostridia|o__Lachnospirales|f__Lachnospiraceae|g__Lachnoanaerobaculum|s__Lachnoanaerobaculum_sp000287675_mgs_3003 || id:cngb-om3117-tongue2238	TRUE	reported	MedicineITLab	2	TRUE	0.010724002	1996	1.64E-06	167691	TRUE	5.23E-06	0.000923314	1.842789497	3.007152426	21.61546481
rs4351887	G	A	G	A	0.09181	0.014499538	0.2602	0.400646895	FALSE	FALSE	FALSE	ebi-eas-GCST90018588	12	19766193	0.01694283	167691	0.392112855	Colorectal cancer || id:ebi-eas-GCST90018588	Colorectal cancer	Colorectal cancer || ||	TRUE	MedicineITLab	0.02179	0.00002633	1996	12	19766193	cngb-om3117-tongue2238	k__Bacteria|p__Firmicutes|c__Clostridia|o__Lachnospirales|f__Lachnospiraceae|g__Lachnoanaerobaculum|s__Lachnoanaerobaculum_sp000287675_mgs_3003 || id:cngb-om3117-tongue2238	TRUE	reported	MedicineITLab	2	TRUE	0.008824516	1996	4.37E-06	167691	TRUE	4.34E-05	0.003245126	6.491848494	3.007152426	17.75274497
rs4405916	A	C	A	C	0.09094	-0.008149075	0.1902	0.208578442	FALSE	FALSE	FALSE	ebi-eas-GCST90018588	3	115533747	0.020426854	167691	0.689937907	Colorectal cancer || id:ebi-eas-GCST90018588	Colorectal cancer	Colorectal cancer || ||	TRUE	MedicineITLab	0.02185	0.00003277	1996	3	115533747	cngb-om3117-tongue2238	k__Bacteria|p__Firmicutes|c__Clostridia|o__Lachnospirales|f__Lachnospiraceae|g__Lachnoanaerobaculum|s__Lachnoanaerobaculum_sp000287675_mgs_3003 || id:cngb-om3117-tongue2238	TRUE	reported	MedicineITLab	2	TRUE	0.008612423	1996	9.49E-07	167691	TRUE	4.36E-05	0.002547582	5.092853071	3.007152426	17.32235829
rs4981823	G	C	G	C	0.09446	-0.021085524	0.3058	0.201380656	FALSE	TRUE	FALSE	ebi-eas-GCST90018588	14	20197728	0.020758774	167691	0.309753048	Colorectal cancer || id:ebi-eas-GCST90018588	Colorectal cancer	Colorectal cancer || ||	TRUE	MedicineITLab	0.02182	0.00001577	1996	14	20197728	cngb-om3117-tongue2238	k__Bacteria|p__Firmicutes|c__Clostridia|o__Lachnospirales|f__Lachnospiraceae|g__Lachnoanaerobaculum|s__Lachnoanaerobaculum_sp000287675_mgs_3003 || id:cngb-om3117-tongue2238	TRUE	reported	MedicineITLab	2	TRUE	0.009311048	1996	6.15E-06	167691	TRUE	2.84E-05	0.003788331	7.58265852	3.007152426	18.74072509
rs540282740	C	T	C	T	-0.09038	0.035289133	0.007937	0.007211256	FALSE	FALSE	FALSE	ebi-eas-GCST90018588	18	42022206	0.115187557	167691	0.75932876	Colorectal cancer || id:ebi-eas-GCST90018588	Colorectal cancer	Colorectal cancer || ||	TRUE	MedicineITLab	0.02179	0.00003507	1996	18	42022206	cngb-om3117-tongue2238	k__Bacteria|p__Firmicutes|c__Clostridia|o__Lachnospirales|f__Lachnospiraceae|g__Lachnoanaerobaculum|s__Lachnoanaerobaculum_sp000287675_mgs_3003 || id:cngb-om3117-tongue2238	TRUE	reported	MedicineITLab	2	TRUE	0.008554095	1996	5.60E-07	167691	TRUE	4.44E-05	0.000128638	0.256537777	3.007152426	17.20403088
rs55733038	G	A	G	A	0.08881	0.015701117	0.4933	0.569372437	FALSE	FALSE	FALSE	ebi-eas-GCST90018588	17	49864508	0.016732322	167691	0.348054042	Colorectal cancer || id:ebi-eas-GCST90018588	Colorectal cancer	Colorectal cancer || ||	TRUE	MedicineITLab	0.02181	0.0000486	1996	17	49864508	cngb-om3117-tongue2238	k__Bacteria|p__Firmicutes|c__Clostridia|o__Lachnospirales|f__Lachnospiraceae|g__Lachnoanaerobaculum|s__Lachnoanaerobaculum_sp000287675_mgs_3003 || id:cngb-om3117-tongue2238	TRUE	reported	MedicineITLab	2	TRUE	0.008246902	1996	5.25E-06	167691	TRUE	8.16E-05	0.0039429	7.893264825	3.007152426	16.58106451
rs56105189	G	A	G	A	-0.08952	-0.007366513	0.2822	0.343206745	FALSE	FALSE	FALSE	ebi-eas-GCST90018588	2	35629669	0.017573503	167691	0.675082407	Colorectal cancer || id:ebi-eas-GCST90018588	Colorectal cancer	Colorectal cancer || ||	TRUE	MedicineITLab	0.02185	0.00004343	1996	2	35629669	cngb-om3117-tongue2238	k__Bacteria|p__Firmicutes|c__Clostridia|o__Lachnospirales|f__Lachnospiraceae|g__Lachnoanaerobaculum|s__Lachnoanaerobaculum_sp000287675_mgs_3003 || id:cngb-om3117-tongue2238	TRUE	reported	MedicineITLab	2	TRUE	0.00834779	1996	1.05E-06	167691	TRUE	5.80E-05	0.003246614	6.494833772	3.007152426	16.78561526
rs564451167	G	C	G	C	-0.09738	0.274639094	0.005704	0.003975367	FALSE	TRUE	FALSE	ebi-eas-GCST90018588	6	94431329	0.149263488	167691	0.065773867	Colorectal cancer || id:ebi-eas-GCST90018588	Colorectal cancer	Colorectal cancer || ||	TRUE	MedicineITLab	0.02183	0.00000859	1996	6	94431329	cngb-om3117-tongue2238	k__Bacteria|p__Firmicutes|c__Clostridia|o__Lachnospirales|f__Lachnospiraceae|g__Lachnoanaerobaculum|s__Lachnoanaerobaculum_sp000287675_mgs_3003 || id:cngb-om3117-tongue2238	TRUE	reported	MedicineITLab	2	TRUE	0.009880852	1996	2.02E-05	167691	TRUE	2.37E-05	0.000107563	0.214504603	3.007152426	19.89903743
rs573348006	G	A	G	A	0.08933	-0.112599643	0.006448	0.01030358	FALSE	FALSE	FALSE	ebi-eas-GCST90018588	7	95638145	0.084639778	167691	0.183406426	Colorectal cancer || id:ebi-eas-GCST90018588	Colorectal cancer	Colorectal cancer || ||	TRUE	MedicineITLab	0.02182	0.00004429	1996	7	95638145	cngb-om3117-tongue2238	k__Bacteria|p__Firmicutes|c__Clostridia|o__Lachnospirales|f__Lachnospiraceae|g__Lachnoanaerobaculum|s__Lachnoanaerobaculum_sp000287675_mgs_3003 || id:cngb-om3117-tongue2238	TRUE	reported	MedicineITLab	2	TRUE	0.008335369	1996	1.06E-05	167691	TRUE	8.89E-05	0.000102245	0.203896539	3.007152426	16.76043073
rs6036147	G	A	G	A	0.08886	0.038193067	0.04266	0.080121117	FALSE	FALSE	FALSE	ebi-eas-GCST90018588	20	2327628	0.030334821	167691	0.208012145	Colorectal cancer || id:ebi-eas-GCST90018588	Colorectal cancer	Colorectal cancer || ||	TRUE	MedicineITLab	0.02182	0.00004825	1996	20	2327628	cngb-om3117-tongue2238	k__Bacteria|p__Firmicutes|c__Clostridia|o__Lachnospirales|f__Lachnospiraceae|g__Lachnoanaerobaculum|s__Lachnoanaerobaculum_sp000287675_mgs_3003 || id:cngb-om3117-tongue2238	TRUE	reported	MedicineITLab	2	TRUE	0.00824861	1996	9.45E-06	167691	TRUE	9.41E-05	0.000644955	1.286871002	3.007152426	16.58452836
rs6133355	T	G	T	G	0.09052	0.053028645	0.2294	0.124599716	FALSE	FALSE	FALSE	ebi-eas-GCST90018588	20	6777119	0.026250886	167691	0.043376058	Colorectal cancer || id:ebi-eas-GCST90018588	Colorectal cancer	Colorectal cancer || ||	TRUE	MedicineITLab	0.02187	0.00003624	1996	20	6777119	cngb-om3117-tongue2238	k__Bacteria|p__Firmicutes|c__Clostridia|o__Lachnospirales|f__Lachnospiraceae|g__Lachnoanaerobaculum|s__Lachnoanaerobaculum_sp000287675_mgs_3003 || id:cngb-om3117-tongue2238	TRUE	reported	MedicineITLab	2	TRUE	0.008518264	1996	2.43E-05	167691	TRUE	0.000100742	0.002896953	5.793307959	3.007152426	17.1313475
rs72669605	T	C	T	C	0.09988	0.068916793	0.0439	0.032188452	FALSE	FALSE	FALSE	ebi-eas-GCST90018588	8	97437283	0.046968879	167691	0.142298191	Colorectal cancer || id:ebi-eas-GCST90018588	Colorectal cancer	Colorectal cancer || ||	TRUE	MedicineITLab	0.02177	0.000004745	1996	8	97437283	cngb-om3117-tongue2238	k__Bacteria|p__Firmicutes|c__Clostridia|o__Lachnospirales|f__Lachnospiraceae|g__Lachnoanaerobaculum|s__Lachnoanaerobaculum_sp000287675_mgs_3003 || id:cngb-om3117-tongue2238	TRUE	reported	MedicineITLab	2	TRUE	0.010446108	1996	1.28E-05	167691	TRUE	1.12E-05	0.000837442	1.671259559	3.007152426	21.04942366
rs73790813	C	T	C	T	-0.1027	-0.011831414	0.1962	0.157023147	FALSE	FALSE	FALSE	ebi-eas-GCST90018588	6	154548189	0.023108048	167691	0.608648185	Colorectal cancer || id:ebi-eas-GCST90018588	Colorectal cancer	Colorectal cancer || ||	TRUE	MedicineITLab	0.02182	0.000002679	1996	6	154548189	cngb-om3117-tongue2238	k__Bacteria|p__Firmicutes|c__Clostridia|o__Lachnospirales|f__Lachnospiraceae|g__Lachnoanaerobaculum|s__Lachnoanaerobaculum_sp000287675_mgs_3003 || id:cngb-om3117-tongue2238	TRUE	reported	MedicineITLab	2	TRUE	0.010987729	1996	1.56E-06	167691	TRUE	3.96E-06	0.003326733	6.655646263	3.007152426	22.1529412
rs74471748	C	T	C	T	0.09339	0.019864017	0.2334	0.158603108	FALSE	FALSE	FALSE	ebi-eas-GCST90018588	8	4538364	0.022866538	167691	0.385014718	Colorectal cancer || id:ebi-eas-GCST90018588	Colorectal cancer	Colorectal cancer || ||	TRUE	MedicineITLab	0.02178	0.00001892	1996	8	4538364	cngb-om3117-tongue2238	k__Bacteria|p__Firmicutes|c__Clostridia|o__Lachnospirales|f__Lachnospiraceae|g__Lachnoanaerobaculum|s__Lachnoanaerobaculum_sp000287675_mgs_3003 || id:cngb-om3117-tongue2238	TRUE	reported	MedicineITLab	2	TRUE	0.009136371	1996	4.50E-06	167691	TRUE	3.17E-05	0.003121048	6.242853457	3.007152426	18.3859045
rs75212871	C	T	C	T	-0.09871	0.007146973	0.04563	0.082858575	FALSE	FALSE	FALSE	ebi-eas-GCST90018588	18	40501644	0.032429952	167691	0.825573763	Colorectal cancer || id:ebi-eas-GCST90018588	Colorectal cancer	Colorectal cancer || ||	TRUE	MedicineITLab	0.02194	0.000007229	1996	18	40501644	cngb-om3117-tongue2238	k__Bacteria|p__Firmicutes|c__Clostridia|o__Lachnospirales|f__Lachnospiraceae|g__Lachnoanaerobaculum|s__Lachnoanaerobaculum_sp000287675_mgs_3003 || id:cngb-om3117-tongue2238	TRUE	reported	MedicineITLab	2	TRUE	0.010049338	1996	2.90E-07	167691	TRUE	8.99E-06	0.000848632	1.693610019	3.007152426	20.24179664
rs76127732	C	T	C	T	-0.1086	-0.007302194	0.08705	0.116950037	FALSE	FALSE	FALSE	ebi-eas-GCST90018588	5	111205716	0.025979772	167691	0.778654958	Colorectal cancer || id:ebi-eas-GCST90018588	Colorectal cancer	Colorectal cancer || ||	TRUE	MedicineITLab	0.02179	6.72E-07	1996	5	111205716	cngb-om3117-tongue2238	k__Bacteria|p__Firmicutes|c__Clostridia|o__Lachnospirales|f__Lachnospiraceae|g__Lachnoanaerobaculum|s__Lachnoanaerobaculum_sp000287675_mgs_3003 || id:cngb-om3117-tongue2238	TRUE	reported	MedicineITLab	2	TRUE	0.012303916	1996	4.71E-07	167691	TRUE	8.99E-07	0.001874586	3.744945096	3.007152426	24.83963386
rs7615657	T	C	T	C	-0.09343	0.009702419	0.2391	0.306821417	FALSE	FALSE	FALSE	ebi-eas-GCST90018588	3	64560783	0.01791949	167691	0.588200865	Colorectal cancer || id:ebi-eas-GCST90018588	Colorectal cancer	Colorectal cancer || ||	TRUE	MedicineITLab	0.02211	0.00002479	1996	3	64560783	cngb-om3117-tongue2238	k__Bacteria|p__Firmicutes|c__Clostridia|o__Lachnospirales|f__Lachnospiraceae|g__Lachnoanaerobaculum|s__Lachnoanaerobaculum_sp000287675_mgs_3003 || id:cngb-om3117-tongue2238	TRUE	reported	MedicineITLab	2	TRUE	0.00887561	1996	1.75E-06	167691	TRUE	3.55E-05	0.003176215	6.35355239	3.007152426	17.85645372
rs76173384	T	C	T	C	-0.08964	-0.079362279	0.01042	0.011708604	FALSE	FALSE	FALSE	ebi-eas-GCST90018588	7	114794887	0.086004921	167691	0.356129999	Colorectal cancer || id:ebi-eas-GCST90018588	Colorectal cancer	Colorectal cancer || ||	TRUE	MedicineITLab	0.02179	0.00004038	1996	7	114794887	cngb-om3117-tongue2238	k__Bacteria|p__Firmicutes|c__Clostridia|o__Lachnospirales|f__Lachnospiraceae|g__Lachnoanaerobaculum|s__Lachnoanaerobaculum_sp000287675_mgs_3003 || id:cngb-om3117-tongue2238	TRUE	reported	MedicineITLab	2	TRUE	0.008415767	1996	5.08E-06	167691	TRUE	6.81E-05	0.000165711	0.330483246	3.007152426	16.92346296
rs76490049	T	G	T	G	-0.1021	-0.006564248	0.1066	0.11656284	FALSE	FALSE	FALSE	ebi-eas-GCST90018588	9	134761429	0.026267838	167691	0.802667188	Colorectal cancer || id:ebi-eas-GCST90018588	Colorectal cancer	Colorectal cancer || ||	TRUE	MedicineITLab	0.02181	0.000003008	1996	9	134761429	cngb-om3117-tongue2238	k__Bacteria|p__Firmicutes|c__Clostridia|o__Lachnospirales|f__Lachnospiraceae|g__Lachnoanaerobaculum|s__Lachnoanaerobaculum_sp000287675_mgs_3003 || id:cngb-om3117-tongue2238	TRUE	reported	MedicineITLab	2	TRUE	0.010870961	1996	3.72E-07	167691	TRUE	3.89E-06	0.001985567	3.967098327	3.007152426	21.91493329
rs76584074	G	A	G	A	-0.09845	-0.070523436	0.02679	0.023500764	FALSE	FALSE	FALSE	ebi-eas-GCST90018588	3	21483235	0.056783332	167691	0.214246064	Colorectal cancer || id:ebi-eas-GCST90018588	Colorectal cancer	Colorectal cancer || ||	TRUE	MedicineITLab	0.02185	0.000007007	1996	3	21483235	cngb-om3117-tongue2238	k__Bacteria|p__Firmicutes|c__Clostridia|o__Lachnospirales|f__Lachnospiraceae|g__Lachnoanaerobaculum|s__Lachnoanaerobaculum_sp000287675_mgs_3003 || id:cngb-om3117-tongue2238	TRUE	reported	MedicineITLab	2	TRUE	0.01007869	1996	9.20E-06	167691	TRUE	1.45E-05	0.000505406	1.008289902	3.007152426	20.30152014
rs77450046	C	T	C	T	0.08903	-0.01657774	0.04291	0.03652417	FALSE	FALSE	FALSE	ebi-eas-GCST90018588	1	214139211	0.049136983	167691	0.735831926	Colorectal cancer || id:ebi-eas-GCST90018588	Colorectal cancer	Colorectal cancer || ||	TRUE	MedicineITLab	0.02182	0.00004675	1996	1	214139211	cngb-om3117-tongue2238	k__Bacteria|p__Firmicutes|c__Clostridia|o__Lachnospirales|f__Lachnospiraceae|g__Lachnoanaerobaculum|s__Lachnoanaerobaculum_sp000287675_mgs_3003 || id:cngb-om3117-tongue2238	TRUE	reported	MedicineITLab	2	TRUE	0.00827994	1996	6.79E-07	167691	TRUE	6.00E-05	0.00065105	1.299038519	3.007152426	16.6480455
rs77544266	G	A	G	A	0.09025	0.017185506	0.01017	0.066166201	FALSE	FALSE	FALSE	ebi-eas-GCST90018588	14	21521059	0.038247828	167691	0.653200981	Colorectal cancer || id:ebi-eas-GCST90018588	Colorectal cancer	Colorectal cancer || ||	TRUE	MedicineITLab	0.02183	0.00003706	1996	14	21521059	cngb-om3117-tongue2238	k__Bacteria|p__Firmicutes|c__Clostridia|o__Lachnospirales|f__Lachnospiraceae|g__Lachnoanaerobaculum|s__Lachnoanaerobaculum_sp000287675_mgs_3003 || id:cngb-om3117-tongue2238	TRUE	reported	MedicineITLab	2	TRUE	0.00849875	1996	1.20E-06	167691	TRUE	5.03E-05	0.000163986	0.327041119	3.007152426	17.09176645
rs78161615	A	G	A	G	0.0893	0.004680802	0.06176	0.075211924	FALSE	FALSE	FALSE	ebi-eas-GCST90018588	2	123420617	0.035224232	167691	0.894283657	Colorectal cancer || id:ebi-eas-GCST90018588	Colorectal cancer	Colorectal cancer || ||	TRUE	MedicineITLab	0.02184	0.00004499	1996	2	123420617	cngb-om3117-tongue2238	k__Bacteria|p__Firmicutes|c__Clostridia|o__Lachnospirales|f__Lachnospiraceae|g__Lachnoanaerobaculum|s__Lachnoanaerobaculum_sp000287675_mgs_3003 || id:cngb-om3117-tongue2238	TRUE	reported	MedicineITLab	2	TRUE	0.008314696	1996	1.05E-07	167691	TRUE	5.26E-05	0.000924175	1.844509297	3.007152426	16.7185131
rs78239310	G	A	G	A	-0.09246	-0.023559572	0.1307	0.127571697	FALSE	FALSE	FALSE	ebi-eas-GCST90018588	18	11077854	0.025498281	167691	0.355503465	Colorectal cancer || id:ebi-eas-GCST90018588	Colorectal cancer	Colorectal cancer || ||	TRUE	MedicineITLab	0.02182	0.00002359	1996	18	11077854	cngb-om3117-tongue2238	k__Bacteria|p__Firmicutes|c__Clostridia|o__Lachnospirales|f__Lachnospiraceae|g__Lachnoanaerobaculum|s__Lachnoanaerobaculum_sp000287675_mgs_3003 || id:cngb-om3117-tongue2238	TRUE	reported	MedicineITLab	2	TRUE	0.008924418	1996	5.09E-06	167691	TRUE	4.04E-05	0.001942598	3.881080719	3.007152426	17.95553235
rs7853641	G	A	G	A	-0.09083	-0.00057561	0.1277	0.112860828	FALSE	FALSE	FALSE	ebi-eas-GCST90018588	9	7964559	0.026220942	167691	0.982486011	Colorectal cancer || id:ebi-eas-GCST90018588	Colorectal cancer	Colorectal cancer || ||	TRUE	MedicineITLab	0.02179	0.000032	1996	9	7964559	cngb-om3117-tongue2238	k__Bacteria|p__Firmicutes|c__Clostridia|o__Lachnospirales|f__Lachnospiraceae|g__Lachnoanaerobaculum|s__Lachnoanaerobaculum_sp000287675_mgs_3003 || id:cngb-om3117-tongue2238	TRUE	reported	MedicineITLab	2	TRUE	0.008638751	1996	2.87E-09	167691	TRUE	3.56E-05	0.001838	3.671719663	3.007152426	17.37577435
rs78624236	C	T	C	T	0.0925	0.077351448	0.06994	0.040042323	FALSE	FALSE	FALSE	ebi-eas-GCST90018588	13	102960320	0.046008037	167691	0.092712525	Colorectal cancer || id:ebi-eas-GCST90018588	Colorectal cancer	Colorectal cancer || ||	TRUE	MedicineITLab	0.02185	0.00002399	1996	13	102960320	cngb-om3117-tongue2238	k__Bacteria|p__Firmicutes|c__Clostridia|o__Lachnospirales|f__Lachnospiraceae|g__Lachnoanaerobaculum|s__Lachnoanaerobaculum_sp000287675_mgs_3003 || id:cngb-om3117-tongue2238	TRUE	reported	MedicineITLab	2	TRUE	0.00890778	1996	1.69E-05	167691	TRUE	5.85E-05	0.001113141	2.222076006	3.007152426	17.92175693
rs7867534	A	G	A	G	-0.09033	0.030648458	0.3956	0.385746414	FALSE	FALSE	FALSE	ebi-eas-GCST90018588	9	19189678	0.01711882	167691	0.073399741	Colorectal cancer || id:ebi-eas-GCST90018588	Colorectal cancer	Colorectal cancer || ||	TRUE	MedicineITLab	0.0219	0.00003879	1996	9	19189678	cngb-om3117-tongue2238	k__Bacteria|p__Firmicutes|c__Clostridia|o__Lachnospirales|f__Lachnospiraceae|g__Lachnoanaerobaculum|s__Lachnoanaerobaculum_sp000287675_mgs_3003 || id:cngb-om3117-tongue2238	TRUE	reported	MedicineITLab	2	TRUE	0.008459817	1996	1.91E-05	167691	TRUE	9.64E-05	0.003901888	7.810840898	3.007152426	17.01279977
rs79167920	G	A	G	A	-0.1007	-0.059109656	0.0563	0.033561285	FALSE	FALSE	FALSE	ebi-eas-GCST90018588	7	33995638	0.050322758	167691	0.240150456	Colorectal cancer || id:ebi-eas-GCST90018588	Colorectal cancer	Colorectal cancer || ||	TRUE	MedicineITLab	0.02177	0.000003943	1996	7	33995638	cngb-om3117-tongue2238	k__Bacteria|p__Firmicutes|c__Clostridia|o__Lachnospirales|f__Lachnospiraceae|g__Lachnoanaerobaculum|s__Lachnoanaerobaculum_sp000287675_mgs_3003 || id:cngb-om3117-tongue2238	TRUE	reported	MedicineITLab	2	TRUE	0.010616506	1996	8.23E-06	167691	TRUE	8.13E-06	0.001077535	2.150921994	3.007152426	21.39646773
rs80325668	T	C	T	C	-0.08967	-0.015010106	0.01141	0.041633906	FALSE	FALSE	FALSE	ebi-eas-GCST90018588	17	57770300	0.047129003	167691	0.750113441	Colorectal cancer || id:ebi-eas-GCST90018588	Colorectal cancer	Colorectal cancer || ||	TRUE	MedicineITLab	0.02179	0.00004014	1996	17	57770300	cngb-om3117-tongue2238	k__Bacteria|p__Firmicutes|c__Clostridia|o__Lachnospirales|f__Lachnospiraceae|g__Lachnoanaerobaculum|s__Lachnoanaerobaculum_sp000287675_mgs_3003 || id:cngb-om3117-tongue2238	TRUE	reported	MedicineITLab	2	TRUE	0.008421353	1996	6.05E-07	167691	TRUE	5.13E-05	0.000181395	0.361767987	3.007152426	16.93479248
rs927220	G	T	G	T	0.09276	0.017002967	0.4504	0.355707118	FALSE	FALSE	FALSE	ebi-eas-GCST90018588	14	68301255	0.017251719	167691	0.324338738	Colorectal cancer || id:ebi-eas-GCST90018588	Colorectal cancer	Colorectal cancer || ||	TRUE	MedicineITLab	0.02179	0.0000217	1996	14	68301255	cngb-om3117-tongue2238	k__Bacteria|p__Firmicutes|c__Clostridia|o__Lachnospirales|f__Lachnospiraceae|g__Lachnoanaerobaculum|s__Lachnoanaerobaculum_sp000287675_mgs_3003 || id:cngb-om3117-tongue2238	TRUE	reported	MedicineITLab	2	TRUE	0.00900643	1996	5.79E-06	167691	TRUE	3.83E-05	0.004259872	8.530524335	3.007152426	18.12203728
rs9314008	T	G	T	G	-0.09433	0.018189118	0.2222	0.252788257	FALSE	FALSE	FALSE	ebi-eas-GCST90018588	5	164185434	0.019300656	167691	0.345983128	Colorectal cancer || id:ebi-eas-GCST90018588	Colorectal cancer	Colorectal cancer || ||	TRUE	MedicineITLab	0.02182	0.00001612	1996	5	164185434	cngb-om3117-tongue2238	k__Bacteria|p__Firmicutes|c__Clostridia|o__Lachnospirales|f__Lachnospiraceae|g__Lachnoanaerobaculum|s__Lachnoanaerobaculum_sp000287675_mgs_3003 || id:cngb-om3117-tongue2238	TRUE	reported	MedicineITLab	2	TRUE	0.009285675	1996	5.30E-06	167691	TRUE	2.82E-05	0.003075684	6.151834209	3.007152426	18.68917697
rs949350	C	T	C	T	-0.09075	-0.025893048	0.3943	0.340697087	FALSE	FALSE	FALSE	ebi-eas-GCST90018588	11	86629124	0.017446367	167691	0.137768773	Colorectal cancer || id:ebi-eas-GCST90018588	Colorectal cancer	Colorectal cancer || ||	TRUE	MedicineITLab	0.02185	0.00003403	1996	11	86629124	cngb-om3117-tongue2238	k__Bacteria|p__Firmicutes|c__Clostridia|o__Lachnospirales|f__Lachnospiraceae|g__Lachnoanaerobaculum|s__Lachnoanaerobaculum_sp000287675_mgs_3003 || id:cngb-om3117-tongue2238	TRUE	reported	MedicineITLab	2	TRUE	0.008576781	1996	1.31E-05	167691	TRUE	7.46E-05	0.003933758	7.874890908	3.007152426	17.25005106
rs10071355	G	A	G	A	0.09166	-0.0067574	0.3383	0.412738778	FALSE	FALSE	FALSE	ebi-eas-GCST90018588	5	121601486	0.016820386	167691	0.687876312	Colorectal cancer || id:ebi-eas-GCST90018588	Colorectal cancer	Colorectal cancer || ||	TRUE	MedicineITLab	0.02229	0.00004073	1984	5	121601486	cngb-om3117-tongue2257	k__Bacteria|p__Bacteroidota|c__Bacteroidia|o__Bacteroidales|f__Bacteroidaceae|g__F0040|s__F0040_sp000318095_mgs_3347 || id:cngb-om3117-tongue2257	TRUE	reported	MedicineITLab	2	TRUE	0.008459532	1984	9.62E-07	167691	TRUE	5.39E-05	0.003761429	7.483299581	3.007152426	16.90984275
rs10774136	C	A	C	A	-0.09307	0.039487333	0.06374	0.041973922	FALSE	FALSE	FALSE	ebi-eas-GCST90018588	12	3315774	0.041350206	167691	0.339603555	Colorectal cancer || id:ebi-eas-GCST90018588	Colorectal cancer	Colorectal cancer || ||	TRUE	MedicineITLab	0.02225	0.00003002	1984	12	3315774	cngb-om3117-tongue2257	k__Bacteria|p__Bacteroidota|c__Bacteroidia|o__Bacteroidales|f__Bacteroidaceae|g__F0040|s__F0040_sp000318095_mgs_3347 || id:cngb-om3117-tongue2257	TRUE	reported	MedicineITLab	2	TRUE	0.008750617	1984	5.44E-06	167691	TRUE	5.16E-05	0.001033851	2.05121333	3.007152426	17.49683101
rs11087997	A	G	A	G	0.09351	-0.028754589	0.2733	0.29453908	FALSE	FALSE	FALSE	ebi-eas-GCST90018588	21	26401644	0.01853188	167691	0.120751198	Colorectal cancer || id:ebi-eas-GCST90018588	Colorectal cancer	Colorectal cancer || ||	TRUE	MedicineITLab	0.02229	0.00002854	1984	21	26401644	cngb-om3117-tongue2257	k__Bacteria|p__Bacteroidota|c__Bacteroidia|o__Bacteroidales|f__Bacteroidaceae|g__F0040|s__F0040_sp000318095_mgs_3347 || id:cngb-om3117-tongue2257	TRUE	reported	MedicineITLab	2	TRUE	0.008801425	1984	1.44E-05	167691	TRUE	6.45E-05	0.003473289	6.908052151	3.007152426	17.59932361
rs116844662	T	C	T	C	-0.09212	0.005850167	0.01587	0.053478755	FALSE	FALSE	FALSE	ebi-eas-GCST90018588	1	111369446	0.03817363	167691	0.878199924	Colorectal cancer || id:ebi-eas-GCST90018588	Colorectal cancer	Colorectal cancer || ||	TRUE	MedicineITLab	0.02228	0.00003695	1984	1	111369446	cngb-om3117-tongue2257	k__Bacteria|p__Bacteroidota|c__Bacteroidia|o__Bacteroidales|f__Bacteroidaceae|g__F0040|s__F0040_sp000318095_mgs_3347 || id:cngb-om3117-tongue2257	TRUE	reported	MedicineITLab	2	TRUE	0.008551533	1984	1.40E-07	167691	TRUE	4.37E-05	0.000265074	0.525516114	3.007152426	17.09532988
rs117000897	A	C	A	C	0.09173	-0.093635471	0.01662	0.009624238	FALSE	FALSE	FALSE	ebi-eas-GCST90018588	8	38770427	0.095898664	167691	0.328866198	Colorectal cancer || id:ebi-eas-GCST90018588	Colorectal cancer	Colorectal cancer || ||	TRUE	MedicineITLab	0.02228	0.00003983	1984	8	38770427	cngb-om3117-tongue2257	k__Bacteria|p__Bacteroidota|c__Bacteroidia|o__Bacteroidales|f__Bacteroidaceae|g__F0040|s__F0040_sp000318095_mgs_3347 || id:cngb-om3117-tongue2257	TRUE	reported	MedicineITLab	2	TRUE	0.008479891	1984	5.69E-06	167691	TRUE	6.87E-05	0.000275046	0.545290951	3.007152426	16.95088643
rs117017380	A	T	A	T	-0.0968	-0.016808649	0.02083	0.021186728	FALSE	TRUE	FALSE	ebi-eas-GCST90018588	5	164177309	0.064555408	167691	0.794574116	Colorectal cancer || id:ebi-eas-GCST90018588	Colorectal cancer	Colorectal cancer || ||	TRUE	MedicineITLab	0.02233	0.00001533	1984	5	164177309	cngb-om3117-tongue2257	k__Bacteria|p__Bacteroidota|c__Bacteroidia|o__Bacteroidales|f__Bacteroidaceae|g__F0040|s__F0040_sp000318095_mgs_3347 || id:cngb-om3117-tongue2257	TRUE	reported	MedicineITLab	2	TRUE	0.009392286	1984	4.04E-07	167691	TRUE	1.92E-05	0.000382233	0.757875317	3.007152426	18.79201145
rs11713606	C	T	C	T	-0.0928	-0.003390896	0.2572	0.394969529	FALSE	FALSE	FALSE	ebi-eas-GCST90018588	3	36790446	0.016992415	167691	0.841829802	Colorectal cancer || id:ebi-eas-GCST90018588	Colorectal cancer	Colorectal cancer || ||	TRUE	MedicineITLab	0.02228	0.00003261	1984	3	36790446	cngb-om3117-tongue2257	k__Bacteria|p__Bacteroidota|c__Bacteroidia|o__Bacteroidales|f__Bacteroidaceae|g__F0040|s__F0040_sp000318095_mgs_3347 || id:cngb-om3117-tongue2257	TRUE	reported	MedicineITLab	2	TRUE	0.008677149	1984	2.37E-07	167691	TRUE	3.92E-05	0.003290552	6.543406223	3.007152426	17.34864577
rs117797399	C	G	C	G	-0.09068	-0.010503119	0.04092	0.052867944	FALSE	TRUE	FALSE	ebi-eas-GCST90018588	11	103581542	0.037483895	167691	0.779321377	Colorectal cancer || id:ebi-eas-GCST90018588	Colorectal cancer	Colorectal cancer || ||	TRUE	MedicineITLab	0.02225	0.00004769	1984	11	103581542	cngb-om3117-tongue2257	k__Bacteria|p__Bacteroidota|c__Bacteroidia|o__Bacteroidales|f__Bacteroidaceae|g__F0040|s__F0040_sp000318095_mgs_3347 || id:cngb-om3117-tongue2257	TRUE	reported	MedicineITLab	2	TRUE	0.00831065	1984	4.68E-07	167691	TRUE	5.95E-05	0.000645422	1.280051733	3.007152426	16.60974604
rs117806873	A	G	A	G	0.09335	0.07780021	0.06672	0.026219479	FALSE	FALSE	FALSE	ebi-eas-GCST90018588	6	131362289	0.056162074	167691	0.1659668	Colorectal cancer || id:ebi-eas-GCST90018588	Colorectal cancer	Colorectal cancer || ||	TRUE	MedicineITLab	0.02227	0.00002879	1984	6	131362289	cngb-om3117-tongue2257	k__Bacteria|p__Bacteroidota|c__Bacteroidia|o__Bacteroidales|f__Bacteroidaceae|g__F0040|s__F0040_sp000318095_mgs_3347 || id:cngb-om3117-tongue2257	TRUE	reported	MedicineITLab	2	TRUE	0.008787219	1984	1.14E-05	167691	TRUE	6.06E-05	0.001085242	2.153286699	3.007152426	17.57066548
rs117878368	T	C	T	C	-0.09936	0.023422444	0.03373	0.045718707	FALSE	FALSE	FALSE	ebi-eas-GCST90018588	5	39217671	0.039187245	167691	0.550036249	Colorectal cancer || id:ebi-eas-GCST90018588	Colorectal cancer	Colorectal cancer || ||	TRUE	MedicineITLab	0.02224	0.000008385	1984	5	39217671	cngb-om3117-tongue2257	k__Bacteria|p__Bacteroidota|c__Bacteroidia|o__Bacteroidales|f__Bacteroidaceae|g__F0040|s__F0040_sp000318095_mgs_3347 || id:cngb-om3117-tongue2257	TRUE	reported	MedicineITLab	2	TRUE	0.009970072	1984	2.13E-06	167691	TRUE	1.25E-05	0.000643529	1.276295446	3.007152426	19.95968118
rs12117457	G	T	G	T	-0.09805	0.034872676	0.009177	0.017199901	FALSE	FALSE	FALSE	ebi-eas-GCST90018588	1	94766418	0.066171935	167691	0.598192891	Colorectal cancer || id:ebi-eas-GCST90018588	Colorectal cancer	Colorectal cancer || ||	TRUE	MedicineITLab	0.02229	0.00001143	1984	1	94766418	cngb-om3117-tongue2257	k__Bacteria|p__Bacteroidota|c__Bacteroidia|o__Bacteroidales|f__Bacteroidaceae|g__F0040|s__F0040_sp000318095_mgs_3347 || id:cngb-om3117-tongue2257	TRUE	reported	MedicineITLab	2	TRUE	0.009668343	1984	1.66E-06	167691	TRUE	1.65E-05	0.000174832	0.346578476	3.007152426	19.34973667
rs12569475	C	T	C	T	-0.09498	0.004875986	0.1146	0.092204277	FALSE	FALSE	FALSE	ebi-eas-GCST90018588	10	65296742	0.028430536	167691	0.863826499	Colorectal cancer || id:ebi-eas-GCST90018588	Colorectal cancer	Colorectal cancer || ||	TRUE	MedicineITLab	0.02235	0.00002242	1984	10	65296742	cngb-om3117-tongue2257	k__Bacteria|p__Bacteroidota|c__Bacteroidia|o__Bacteroidales|f__Bacteroidaceae|g__F0040|s__F0040_sp000318095_mgs_3347 || id:cngb-om3117-tongue2257	TRUE	reported	MedicineITLab	2	TRUE	0.009029555	1984	1.75E-07	167691	TRUE	2.68E-05	0.001830705	3.635112914	3.007152426	18.05964776
rs13154217	T	C	T	C	-0.09605	0.035638088	0.05556	0.030467219	FALSE	FALSE	FALSE	ebi-eas-GCST90018588	5	8493993	0.048789584	167691	0.465118466	Colorectal cancer || id:ebi-eas-GCST90018588	Colorectal cancer	Colorectal cancer || ||	TRUE	MedicineITLab	0.02231	0.00001742	1984	5	8493993	cngb-om3117-tongue2257	k__Bacteria|p__Bacteroidota|c__Bacteroidia|o__Bacteroidales|f__Bacteroidaceae|g__F0040|s__F0040_sp000318095_mgs_3347 || id:cngb-om3117-tongue2257	TRUE	reported	MedicineITLab	2	TRUE	0.009265085	1984	3.18E-06	167691	TRUE	2.75E-05	0.000968192	1.920815616	3.007152426	18.53512835
rs140398963	A	C	A	C	-0.09249	0.006164995	0.01389	0.007265254	FALSE	FALSE	FALSE	ebi-eas-GCST90018588	15	83339261	0.110766604	167691	0.955614639	Colorectal cancer || id:ebi-eas-GCST90018588	Colorectal cancer	Colorectal cancer || ||	TRUE	MedicineITLab	0.0223	0.00003502	1984	15	83339261	cngb-om3117-tongue2257	k__Bacteria|p__Bacteroidota|c__Bacteroidia|o__Bacteroidales|f__Bacteroidaceae|g__F0040|s__F0040_sp000318095_mgs_3347 || id:cngb-om3117-tongue2257	TRUE	reported	MedicineITLab	2	TRUE	0.008604451	1984	1.85E-08	167691	TRUE	3.95E-05	0.00023434	0.464571537	3.007152426	17.20203523
rs140928309	G	A	G	A	-0.09777	-0.030004344	0.009673	0.026684608	FALSE	FALSE	FALSE	ebi-eas-GCST90018588	9	101851693	0.056609741	167691	0.596097461	Colorectal cancer || id:ebi-eas-GCST90018588	Colorectal cancer	Colorectal cancer || ||	TRUE	MedicineITLab	0.02232	0.00001246	1984	9	101851693	cngb-om3117-tongue2257	k__Bacteria|p__Bacteroidota|c__Bacteroidia|o__Bacteroidales|f__Bacteroidaceae|g__F0040|s__F0040_sp000318095_mgs_3347 || id:cngb-om3117-tongue2257	TRUE	reported	MedicineITLab	2	TRUE	0.009588155	1984	1.68E-06	167691	TRUE	1.79E-05	0.000183139	0.363048149	3.007152426	19.18769692
rs141407207	A	G	A	G	-0.106	-0.023263175	0.008185	0.022098687	FALSE	FALSE	FALSE	ebi-eas-GCST90018588	15	52005503	0.058619827	167691	0.691479381	Colorectal cancer || id:ebi-eas-GCST90018588	Colorectal cancer	Colorectal cancer || ||	TRUE	MedicineITLab	0.02225	0.000002048	1984	15	52005503	cngb-om3117-tongue2257	k__Bacteria|p__Bacteroidota|c__Bacteroidia|o__Bacteroidales|f__Bacteroidaceae|g__F0040|s__F0040_sp000318095_mgs_3347 || id:cngb-om3117-tongue2257	TRUE	reported	MedicineITLab	2	TRUE	0.011321479	1984	9.39E-07	167691	TRUE	2.83E-06	0.000182428	0.361637924	3.007152426	22.69612423
rs142365561	A	T	A	T	0.0935	-0.024089582	0.04216	0.044017352	FALSE	TRUE	FALSE	ebi-eas-GCST90018588	14	36885910	0.041228139	167691	0.559018817	Colorectal cancer || id:ebi-eas-GCST90018588	Colorectal cancer	Colorectal cancer || ||	TRUE	MedicineITLab	0.02224	0.0000273	1984	14	36885910	cngb-om3117-tongue2257	k__Bacteria|p__Bacteroidota|c__Bacteroidia|o__Bacteroidales|f__Bacteroidaceae|g__F0040|s__F0040_sp000318095_mgs_3347 || id:cngb-om3117-tongue2257	TRUE	reported	MedicineITLab	2	TRUE	0.00883882	1984	2.04E-06	167691	TRUE	3.97E-05	0.000706068	1.400416404	3.007152426	17.67476531
rs142642023	T	G	T	G	-0.1025	0.046039152	0.129	0.12430294	FALSE	FALSE	FALSE	ebi-eas-GCST90018588	4	58374869	0.025782316	167691	0.074149914	Colorectal cancer || id:ebi-eas-GCST90018588	Colorectal cancer	Colorectal cancer || ||	TRUE	MedicineITLab	0.02228	0.00000452	1984	4	58374869	cngb-om3117-tongue2257	k__Bacteria|p__Bacteroidota|c__Bacteroidia|o__Bacteroidales|f__Bacteroidaceae|g__F0040|s__F0040_sp000318095_mgs_3347 || id:cngb-om3117-tongue2257	TRUE	reported	MedicineITLab	2	TRUE	0.010565758	1984	1.90E-05	167691	TRUE	1.23E-05	0.002360943	4.690463912	3.007152426	21.16495541
rs142829104	G	C	G	C	-0.09301	0.035327638	0.02133	0.011622427	FALSE	TRUE	FALSE	ebi-eas-GCST90018588	10	111042717	0.087541185	167691	0.686540363	Colorectal cancer || id:ebi-eas-GCST90018588	Colorectal cancer	Colorectal cancer || ||	TRUE	MedicineITLab	0.02233	0.00003245	1984	10	111042717	cngb-om3117-tongue2257	k__Bacteria|p__Bacteroidota|c__Bacteroidia|o__Bacteroidales|f__Bacteroidaceae|g__F0040|s__F0040_sp000318095_mgs_3347 || id:cngb-om3117-tongue2257	TRUE	reported	MedicineITLab	2	TRUE	0.008677471	1984	9.71E-07	167691	TRUE	4.31E-05	0.000361174	0.716105402	3.007152426	17.34929544
rs143250016	C	T	C	T	0.09793	-0.031312211	0.1753	0.160983104	FALSE	FALSE	FALSE	ebi-eas-GCST90018588	15	84149703	0.022944821	167691	0.172355379	Colorectal cancer || id:ebi-eas-GCST90018588	Colorectal cancer	Colorectal cancer || ||	TRUE	MedicineITLab	0.02226	0.00001148	1984	15	84149703	cngb-om3117-tongue2257	k__Bacteria|p__Bacteroidota|c__Bacteroidia|o__Bacteroidales|f__Bacteroidaceae|g__F0040|s__F0040_sp000318095_mgs_3347 || id:cngb-om3117-tongue2257	TRUE	reported	MedicineITLab	2	TRUE	0.009670684	1984	1.11E-05	167691	TRUE	2.47E-05	0.002772933	5.51123599	3.007152426	19.3544658
rs143292996	G	C	G	C	-0.09176	0.039728011	0.01314	0.006879156	FALSE	TRUE	FALSE	ebi-eas-GCST90018588	7	33852421	0.103385633	167691	0.70077824	Colorectal cancer || id:ebi-eas-GCST90018588	Colorectal cancer	Colorectal cancer || ||	TRUE	MedicineITLab	0.0223	0.00004024	1984	7	33852421	cngb-om3117-tongue2257	k__Bacteria|p__Bacteroidota|c__Bacteroidia|o__Bacteroidales|f__Bacteroidaceae|g__F0040|s__F0040_sp000318095_mgs_3347 || id:cngb-om3117-tongue2257	TRUE	reported	MedicineITLab	2	TRUE	0.008470307	1984	8.81E-07	167691	TRUE	5.29E-05	0.000218367	0.432898632	3.007152426	16.93156428
rs143615563	C	G	C	G	-0.1037	-0.085657383	0.03299	0.021956935	FALSE	TRUE	FALSE	ebi-eas-GCST90018588	16	25785126	0.062091689	167691	0.167731226	Colorectal cancer || id:ebi-eas-GCST90018588	Colorectal cancer	Colorectal cancer || ||	TRUE	MedicineITLab	0.02227	0.000003402	1984	16	25785126	cngb-om3117-tongue2257	k__Bacteria|p__Bacteroidota|c__Bacteroidia|o__Bacteroidales|f__Bacteroidaceae|g__F0040|s__F0040_sp000318095_mgs_3347 || id:cngb-om3117-tongue2257	TRUE	reported	MedicineITLab	2	TRUE	0.010821516	1984	1.13E-05	167691	TRUE	7.80E-06	0.000686121	1.360825755	3.007152426	21.68288561
rs1446468	T	C	T	C	0.1003	-0.010843809	0.4794	0.468558031	FALSE	FALSE	FALSE	ebi-eas-GCST90018588	2	164106976	0.016743297	167691	0.517210848	Colorectal cancer || id:ebi-eas-GCST90018588	Colorectal cancer	Colorectal cancer || ||	TRUE	MedicineITLab	0.02228	0.000007065	1984	2	164106976	cngb-om3117-tongue2257	k__Bacteria|p__Bacteroidota|c__Bacteroidia|o__Bacteroidales|f__Bacteroidaceae|g__F0040|s__F0040_sp000318095_mgs_3347 || id:cngb-om3117-tongue2257	TRUE	reported	MedicineITLab	2	TRUE	0.010121612	1984	2.50E-06	167691	TRUE	1.10E-05	0.005021507	10.00285589	3.007152426	20.26616121
rs144822160	T	C	T	C	-0.1098	0.035251139	0.01265	0.01306668	FALSE	FALSE	FALSE	ebi-eas-GCST90018588	17	47991539	0.08030121	167691	0.660671395	Colorectal cancer || id:ebi-eas-GCST90018588	Colorectal cancer	Colorectal cancer || ||	TRUE	MedicineITLab	0.02227	8.81E-07	1984	17	47991539	cngb-om3117-tongue2257	k__Bacteria|p__Bacteroidota|c__Bacteroidia|o__Bacteroidales|f__Bacteroidaceae|g__F0040|s__F0040_sp000318095_mgs_3347 || id:cngb-om3117-tongue2257	TRUE	reported	MedicineITLab	2	TRUE	0.012116201	1984	1.15E-06	167691	TRUE	1.28E-06	0.000301159	0.597077621	3.007152426	24.30884062
rs145266654	T	C	T	C	0.0939	-0.237332901	0.01017	0.002941896	FALSE	FALSE	FALSE	ebi-eas-GCST90018588	1	88017140	0.176529318	167691	0.178806469	Colorectal cancer || id:ebi-eas-GCST90018588	Colorectal cancer	Colorectal cancer || ||	TRUE	MedicineITLab	0.02228	0.00002609	1984	1	88017140	cngb-om3117-tongue2257	k__Bacteria|p__Bacteroidota|c__Bacteroidia|o__Bacteroidales|f__Bacteroidaceae|g__F0040|s__F0040_sp000318095_mgs_3347 || id:cngb-om3117-tongue2257	TRUE	reported	MedicineITLab	2	TRUE	0.008882238	1984	1.08E-05	167691	TRUE	5.41E-05	0.000177518	0.351903428	3.007152426	17.76236587
rs146826836	T	A	T	A	0.0966	-0.027207655	0.005208	0.003797274	FALSE	TRUE	FALSE	ebi-eas-GCST90018588	22	21006936	0.153791527	167691	0.859577063	Colorectal cancer || id:ebi-eas-GCST90018588	Colorectal cancer	Colorectal cancer || ||	TRUE	MedicineITLab	0.02231	0.00001569	1984	22	21006936	cngb-om3117-tongue2257	k__Bacteria|p__Bacteroidota|c__Bacteroidia|o__Bacteroidales|f__Bacteroidaceae|g__F0040|s__F0040_sp000318095_mgs_3347 || id:cngb-om3117-tongue2257	TRUE	reported	MedicineITLab	2	TRUE	0.009370499	1984	1.87E-07	167691	TRUE	1.89E-05	9.67E-05	0.191660737	3.007152426	18.74800723
rs147046951	T	C	T	C	-0.1055	0.063969607	0.005952	0.012743806	FALSE	FALSE	FALSE	ebi-eas-GCST90018588	1	176661009	0.084296903	167691	0.447935888	Colorectal cancer || id:ebi-eas-GCST90018588	Colorectal cancer	Colorectal cancer || ||	TRUE	MedicineITLab	0.02227	0.000002336	1984	1	176661009	cngb-om3117-tongue2257	k__Bacteria|p__Bacteroidota|c__Bacteroidia|o__Bacteroidales|f__Bacteroidaceae|g__F0040|s__F0040_sp000318095_mgs_3347 || id:cngb-om3117-tongue2257	TRUE	reported	MedicineITLab	2	TRUE	0.011196208	1984	3.43E-06	167691	TRUE	3.88E-06	0.000131706	0.261075457	3.007152426	22.44215126
rs148899026	G	A	G	A	0.09133	0.017423428	0.02158	0.01291009	FALSE	FALSE	FALSE	ebi-eas-GCST90018588	7	81013347	0.075631992	167691	0.817803392	Colorectal cancer || id:ebi-eas-GCST90018588	Colorectal cancer	Colorectal cancer || ||	TRUE	MedicineITLab	0.02228	0.00004306	1984	7	81013347	cngb-om3117-tongue2257	k__Bacteria|p__Bacteroidota|c__Bacteroidia|o__Bacteroidales|f__Bacteroidaceae|g__F0040|s__F0040_sp000318095_mgs_3347 || id:cngb-om3117-tongue2257	TRUE	reported	MedicineITLab	2	TRUE	0.008406718	1984	3.16E-07	167691	TRUE	5.27E-05	0.000352236	0.698377637	3.007152426	16.80337588
rs148951114	G	T	G	T	-0.09304	-0.029446266	0.03051	0.054831079	FALSE	FALSE	FALSE	ebi-eas-GCST90018588	16	52593990	0.038960506	167691	0.449770419	Colorectal cancer || id:ebi-eas-GCST90018588	Colorectal cancer	Colorectal cancer || ||	TRUE	MedicineITLab	0.02233	0.00003218	1984	16	52593990	cngb-om3117-tongue2257	k__Bacteria|p__Bacteroidota|c__Bacteroidia|o__Bacteroidales|f__Bacteroidaceae|g__F0040|s__F0040_sp000318095_mgs_3347 || id:cngb-om3117-tongue2257	TRUE	reported	MedicineITLab	2	TRUE	0.008683021	1984	3.41E-06	167691	TRUE	5.05E-05	0.0005121	1.015502624	3.007152426	17.36048913
rs149054956	A	C	A	C	-0.09093	0.028343603	0.01711	0.015094523	FALSE	FALSE	FALSE	ebi-eas-GCST90018588	4	14020346	0.073229295	167691	0.69871713	Colorectal cancer || id:ebi-eas-GCST90018588	Colorectal cancer	Colorectal cancer || ||	TRUE	MedicineITLab	0.02233	0.00004849	1984	4	14020346	cngb-om3117-tongue2257	k__Bacteria|p__Bacteroidota|c__Bacteroidia|o__Bacteroidales|f__Bacteroidaceae|g__F0040|s__F0040_sp000318095_mgs_3347 || id:cngb-om3117-tongue2257	TRUE	reported	MedicineITLab	2	TRUE	0.008296883	1984	8.93E-07	167691	TRUE	6.34E-05	0.000278099	0.55134539	3.007152426	16.58200096
rs149573908	T	G	T	G	0.1119	0.066139983	0.01935	0.018222475	FALSE	FALSE	FALSE	ebi-eas-GCST90018588	4	187549259	0.071095991	167691	0.352220273	Colorectal cancer || id:ebi-eas-GCST90018588	Colorectal cancer	Colorectal cancer || ||	TRUE	MedicineITLab	0.02226	5.41E-07	1984	4	187549259	cngb-om3117-tongue2257	k__Bacteria|p__Bacteroidota|c__Bacteroidia|o__Bacteroidales|f__Bacteroidaceae|g__F0040|s__F0040_sp000318095_mgs_3347 || id:cngb-om3117-tongue2257	TRUE	reported	MedicineITLab	2	TRUE	0.01258937	1984	5.16E-06	167691	TRUE	1.03E-06	0.00047521	0.942313148	3.007152426	25.27026831
rs150451441	T	C	T	C	-0.1012	0.533961527	0.009673	0.001687721	FALSE	FALSE	FALSE	ebi-eas-GCST90018588	3	180839392	0.230998902	167691	0.020803447	Colorectal cancer || id:ebi-eas-GCST90018588	Colorectal cancer	Colorectal cancer || ||	TRUE	MedicineITLab	0.02226	0.000005816	1984	3	180839392	cngb-om3117-tongue2257	k__Bacteria|p__Bacteroidota|c__Bacteroidia|o__Bacteroidales|f__Bacteroidaceae|g__F0040|s__F0040_sp000318095_mgs_3347 || id:cngb-om3117-tongue2257	TRUE	reported	MedicineITLab	2	TRUE	0.010320521	1984	3.19E-05	167691	TRUE	2.04E-05	0.000196214	0.388973219	3.007152426	20.66858309
rs150482378	A	G	A	G	-0.09295	0.114465029	0.03894	0.010153327	FALSE	FALSE	FALSE	ebi-eas-GCST90018588	7	87201318	0.095749591	167691	0.231906448	Colorectal cancer || id:ebi-eas-GCST90018588	Colorectal cancer	Colorectal cancer || ||	TRUE	MedicineITLab	0.02226	0.0000311	1984	7	87201318	cngb-om3117-tongue2257	k__Bacteria|p__Bacteroidota|c__Bacteroidia|o__Bacteroidales|f__Bacteroidaceae|g__F0040|s__F0040_sp000318095_mgs_3347 || id:cngb-om3117-tongue2257	TRUE	reported	MedicineITLab	2	TRUE	0.008720491	1984	8.52E-06	167691	TRUE	5.95E-05	0.000646659	1.282507207	3.007152426	17.43606455
rs150719553	C	T	C	T	-0.1023	0.013482366	0.007688	0.037740681	FALSE	FALSE	FALSE	ebi-eas-GCST90018588	5	54230496	0.04550681	167691	0.767022828	Colorectal cancer || id:ebi-eas-GCST90018588	Colorectal cancer	Colorectal cancer || ||	TRUE	MedicineITLab	0.02236	0.000005031	1984	5	54230496	cngb-om3117-tongue2257	k__Bacteria|p__Bacteroidota|c__Bacteroidia|o__Bacteroidales|f__Bacteroidaceae|g__F0040|s__F0040_sp000318095_mgs_3347 || id:cngb-om3117-tongue2257	TRUE	reported	MedicineITLab	2	TRUE	0.010450607	1984	5.23E-07	167691	TRUE	6.57E-06	0.000159677	0.316530733	3.007152426	20.93185266
rs16833489	A	T	A	T	0.0958	-0.160398707	0.009673	0.021776666	FALSE	TRUE	FALSE	ebi-eas-GCST90018588	2	191198073	0.06417776	167691	0.012444312	Colorectal cancer || id:ebi-eas-GCST90018588	Colorectal cancer	Colorectal cancer || ||	TRUE	MedicineITLab	0.02231	0.00001848	1984	2	191198073	cngb-om3117-tongue2257	k__Bacteria|p__Bacteroidota|c__Bacteroidia|o__Bacteroidales|f__Bacteroidaceae|g__F0040|s__F0040_sp000318095_mgs_3347 || id:cngb-om3117-tongue2257	TRUE	reported	MedicineITLab	2	TRUE	0.009217361	1984	3.72E-05	167691	TRUE	6.57E-05	0.000175833	0.348562644	3.007152426	18.43876705
rs180680939	T	C	T	C	0.09064	-0.041759576	0.02282	0.020876435	FALSE	FALSE	FALSE	ebi-eas-GCST90018588	17	38910801	0.061380609	167691	0.496290311	Colorectal cancer || id:ebi-eas-GCST90018588	Colorectal cancer	Colorectal cancer || ||	TRUE	MedicineITLab	0.02226	0.00004853	1984	17	38910801	cngb-om3117-tongue2257	k__Bacteria|p__Bacteroidota|c__Bacteroidia|o__Bacteroidales|f__Bacteroidaceae|g__F0040|s__F0040_sp000318095_mgs_3347 || id:cngb-om3117-tongue2257	TRUE	reported	MedicineITLab	2	TRUE	0.008295984	1984	2.76E-06	167691	TRUE	7.25E-05	0.000366404	0.726478566	3.007152426	16.58018888
rs182952858	A	T	A	T	-0.09252	0.035516516	0.005952	0.015191527	FALSE	TRUE	FALSE	ebi-eas-GCST90018588	15	88500507	0.076747259	167691	0.643527495	Colorectal cancer || id:ebi-eas-GCST90018588	Colorectal cancer	Colorectal cancer || ||	TRUE	MedicineITLab	0.02227	0.00003397	1984	15	88500507	cngb-om3117-tongue2257	k__Bacteria|p__Bacteroidota|c__Bacteroidia|o__Bacteroidales|f__Bacteroidaceae|g__F0040|s__F0040_sp000318095_mgs_3347 || id:cngb-om3117-tongue2257	TRUE	reported	MedicineITLab	2	TRUE	0.008632998	1984	1.28E-06	167691	TRUE	4.64E-05	0.000101291	0.200779406	3.007152426	17.25960348
rs186723782	T	A	T	A	-0.0909	-0.081978132	0.009673	0.00744772	FALSE	TRUE	FALSE	ebi-eas-GCST90018588	14	52814862	0.105145224	167691	0.435587635	Colorectal cancer || id:ebi-eas-GCST90018588	Colorectal cancer	Colorectal cancer || ||	TRUE	MedicineITLab	0.02229	0.00004712	1984	14	52814862	cngb-om3117-tongue2257	k__Bacteria|p__Bacteroidota|c__Bacteroidia|o__Bacteroidales|f__Bacteroidaceae|g__F0040|s__F0040_sp000318095_mgs_3347 || id:cngb-om3117-tongue2257	TRUE	reported	MedicineITLab	2	TRUE	0.008320992	1984	3.63E-06	167691	TRUE	7.39E-05	0.000158306	0.313812311	3.007152426	16.63058895
rs187734338	T	C	T	C	-0.09202	0.018377082	0.01042	0.009602349	FALSE	FALSE	FALSE	ebi-eas-GCST90018588	14	103057889	0.089457189	167691	0.837237133	Colorectal cancer || id:ebi-eas-GCST90018588	Colorectal cancer	Colorectal cancer || ||	TRUE	MedicineITLab	0.02229	0.0000381	1983	14	103057889	cngb-om3117-tongue2257	k__Bacteria|p__Bacteroidota|c__Bacteroidia|o__Bacteroidales|f__Bacteroidaceae|g__F0040|s__F0040_sp000318095_mgs_3347 || id:cngb-om3117-tongue2257	TRUE	reported	MedicineITLab	2	TRUE	0.008529813	1983	2.52E-07	167691	TRUE	4.60E-05	0.000174628	0.345997853	3.007152426	17.04293238
rs189889171	T	C	T	C	-0.09319	0.388164655	0.0062	0.001132382	FALSE	FALSE	FALSE	ebi-eas-GCST90018588	2	63053591	0.244691745	167691	0.112661876	Colorectal cancer || id:ebi-eas-GCST90018588	Colorectal cancer	Colorectal cancer || ||	TRUE	MedicineITLab	0.0223	0.00003055	1984	2	63053591	cngb-om3117-tongue2257	k__Bacteria|p__Bacteroidota|c__Bacteroidia|o__Bacteroidales|f__Bacteroidaceae|g__F0040|s__F0040_sp000318095_mgs_3347 || id:cngb-om3117-tongue2257	TRUE	reported	MedicineITLab	2	TRUE	0.008734045	1984	1.50E-05	167691	TRUE	7.01E-05	0.000107019	0.212133585	3.007152426	17.46340385
rs191968084	G	A	G	A	-0.09089	-0.010213729	0.006696	0.004578449	FALSE	FALSE	FALSE	ebi-eas-GCST90018588	2	165288913	0.129957987	167691	0.937356715	Colorectal cancer || id:ebi-eas-GCST90018588	Colorectal cancer	Colorectal cancer || ||	TRUE	MedicineITLab	0.0223	0.00004748	1984	2	165288913	cngb-om3117-tongue2257	k__Bacteria|p__Bacteroidota|c__Bacteroidia|o__Bacteroidales|f__Bacteroidaceae|g__F0040|s__F0040_sp000318095_mgs_3347 || id:cngb-om3117-tongue2257	TRUE	reported	MedicineITLab	2	TRUE	0.008311779	1984	3.68E-08	167691	TRUE	5.42E-05	0.00010989	0.217826749	3.007152426	16.61202136
rs200374432	T	G	T	G	-0.09405	-0.104090647	0.009425	0.003295054	FALSE	FALSE	FALSE	ebi-eas-GCST90018588	14	78770858	0.17119191	167691	0.543164364	Colorectal cancer || id:ebi-eas-GCST90018588	Colorectal cancer	Colorectal cancer || ||	TRUE	MedicineITLab	0.02228	0.00002537	1984	14	78770858	cngb-om3117-tongue2257	k__Bacteria|p__Bacteroidota|c__Bacteroidia|o__Bacteroidales|f__Bacteroidaceae|g__F0040|s__F0040_sp000318095_mgs_3347 || id:cngb-om3117-tongue2257	TRUE	reported	MedicineITLab	2	TRUE	0.008910386	1984	2.20E-06	167691	TRUE	3.73E-05	0.000165164	0.327409822	3.007152426	17.81915997
rs2240295	T	A	T	A	0.09102	0.051324146	0.06548	0.031187393	FALSE	TRUE	FALSE	ebi-eas-GCST90018588	7	97001923	0.055483967	167691	0.354952073	Colorectal cancer || id:ebi-eas-GCST90018588	Colorectal cancer	Colorectal cancer || ||	TRUE	MedicineITLab	0.02224	0.00004447	1984	7	97001923	cngb-om3117-tongue2257	k__Bacteria|p__Bacteroidota|c__Bacteroidia|o__Bacteroidales|f__Bacteroidaceae|g__F0040|s__F0040_sp000318095_mgs_3347 || id:cngb-om3117-tongue2257	TRUE	reported	MedicineITLab	2	TRUE	0.008380033	1984	5.10E-06	167691	TRUE	7.43E-05	0.001013914	2.01161627	3.007152426	16.74958675
rs2271604	A	G	A	G	-0.0921	-0.000196944	0.01711	0.008776261	FALSE	FALSE	FALSE	ebi-eas-GCST90018588	17	80922837	0.099335294	167691	0.998418096	Colorectal cancer || id:ebi-eas-GCST90018588	Colorectal cancer	Colorectal cancer || ||	TRUE	MedicineITLab	0.02231	0.00003802	1984	17	80922837	cngb-om3117-tongue2257	k__Bacteria|p__Bacteroidota|c__Bacteroidia|o__Bacteroidales|f__Bacteroidaceae|g__F0040|s__F0040_sp000318095_mgs_3347 || id:cngb-om3117-tongue2257	TRUE	reported	MedicineITLab	2	TRUE	0.008525075	1984	2.34E-11	167691	TRUE	4.19E-05	0.000285302	0.565629113	3.007152426	17.04198269
rs2385204	A	C	A	C	-0.09316	-0.030558265	0.3767	0.415015421	FALSE	FALSE	FALSE	ebi-eas-GCST90018588	2	2665183	0.017597934	167691	0.082480966	Colorectal cancer || id:ebi-eas-GCST90018588	Colorectal cancer	Colorectal cancer || ||	TRUE	MedicineITLab	0.02229	0.00003041	1984	2	2665183	cngb-om3117-tongue2257	k__Bacteria|p__Bacteroidota|c__Bacteroidia|o__Bacteroidales|f__Bacteroidaceae|g__F0040|s__F0040_sp000318095_mgs_3347 || id:cngb-om3117-tongue2257	TRUE	reported	MedicineITLab	2	TRUE	0.008736237	1984	1.80E-05	167691	TRUE	7.49E-05	0.004075508	8.110711238	3.007152426	17.46782462
rs2570005	T	G	T	G	0.111	-0.016065477	0.3318	0.353493733	FALSE	FALSE	FALSE	ebi-eas-GCST90018588	3	5110508	0.018467994	167691	0.384350042	Colorectal cancer || id:ebi-eas-GCST90018588	Colorectal cancer	Colorectal cancer || ||	TRUE	MedicineITLab	0.02224	6.51E-07	1984	3	5110508	cngb-om3117-tongue2257	k__Bacteria|p__Bacteroidota|c__Bacteroidia|o__Bacteroidales|f__Bacteroidaceae|g__F0040|s__F0040_sp000318095_mgs_3347 || id:cngb-om3117-tongue2257	TRUE	reported	MedicineITLab	2	TRUE	0.012412191	1984	4.51E-06	167691	TRUE	1.20E-06	0.005463347	10.88783832	3.007152426	24.91015281
rs2850247	A	C	A	C	-0.1018	-0.012985101	0.1198	0.16708223	FALSE	FALSE	FALSE	ebi-eas-GCST90018588	11	111766478	0.022301297	167691	0.560393153	Colorectal cancer || id:ebi-eas-GCST90018588	Colorectal cancer	Colorectal cancer || ||	TRUE	MedicineITLab	0.02227	0.000005163	1984	11	111766478	cngb-om3117-tongue2257	k__Bacteria|p__Bacteroidota|c__Bacteroidia|o__Bacteroidales|f__Bacteroidaceae|g__F0040|s__F0040_sp000318095_mgs_3347 || id:cngb-om3117-tongue2257	TRUE	reported	MedicineITLab	2	TRUE	0.010432702	1984	2.02E-06	167691	TRUE	7.73E-06	0.002185565	4.341278043	3.007152426	20.89561327
rs34278476	A	G	A	G	-0.09928	0.059924502	0.06647	0.069379909	FALSE	FALSE	FALSE	ebi-eas-GCST90018588	19	8138304	0.034771999	167691	0.084824334	Colorectal cancer || id:ebi-eas-GCST90018588	Colorectal cancer	Colorectal cancer || ||	TRUE	MedicineITLab	0.02231	0.000009076	1984	19	8138304	cngb-om3117-tongue2257	k__Bacteria|p__Bacteroidota|c__Bacteroidia|o__Bacteroidales|f__Bacteroidaceae|g__F0040|s__F0040_sp000318095_mgs_3347 || id:cngb-om3117-tongue2257	TRUE	reported	MedicineITLab	2	TRUE	0.009892433	1984	1.77E-05	167691	TRUE	2.34E-05	0.001223228	2.427407598	3.007152426	19.80269946
rs368495709	G	C	G	C	-0.09719	0.03157099	0.07173	0.100141904	FALSE	TRUE	FALSE	ebi-eas-GCST90018588	18	75209585	0.031111963	167691	0.31022309	Colorectal cancer || id:ebi-eas-GCST90018588	Colorectal cancer	Colorectal cancer || ||	TRUE	MedicineITLab	0.0229	0.00002301	1857	18	75209585	cngb-om3117-tongue2257	k__Bacteria|p__Bacteroidota|c__Bacteroidia|o__Bacteroidales|f__Bacteroidaceae|g__F0040|s__F0040_sp000318095_mgs_3347 || id:cngb-om3117-tongue2257	TRUE	reported	MedicineITLab	2	TRUE	0.009616821	1857	6.14E-06	167691	TRUE	4.01E-05	0.001257906	2.336355176	3.007152426	18.01242558
rs371838892	G	A	G	A	-0.09963	0.018861292	0.007192	0.003391333	FALSE	FALSE	FALSE	ebi-eas-GCST90018588	11	62190676	0.145113583	167691	0.896585364	Colorectal cancer || id:ebi-eas-GCST90018588	Colorectal cancer	Colorectal cancer || ||	TRUE	MedicineITLab	0.0223	0.000008367	1984	11	62190676	cngb-om3117-tongue2257	k__Bacteria|p__Bacteroidota|c__Bacteroidia|o__Bacteroidales|f__Bacteroidaceae|g__F0040|s__F0040_sp000318095_mgs_3347 || id:cngb-om3117-tongue2257	TRUE	reported	MedicineITLab	2	TRUE	0.009970456	1984	1.01E-07	167691	TRUE	9.92E-06	0.000141751	0.280989712	3.007152426	19.96045949
rs372565819	T	C	T	C	-0.0966	0.082109622	0.00744	0.001254829	FALSE	FALSE	FALSE	ebi-eas-GCST90018588	7	128909157	0.268277937	167691	0.759557611	Colorectal cancer || id:ebi-eas-GCST90018588	Colorectal cancer	Colorectal cancer || ||	TRUE	MedicineITLab	0.02228	0.00001532	1984	7	128909157	cngb-om3117-tongue2257	k__Bacteria|p__Bacteroidota|c__Bacteroidia|o__Bacteroidales|f__Bacteroidaceae|g__F0040|s__F0040_sp000318095_mgs_3347 || id:cngb-om3117-tongue2257	TRUE	reported	MedicineITLab	2	TRUE	0.009395513	1984	5.59E-07	167691	TRUE	1.96E-05	0.000137821	0.273197966	3.007152426	18.79852957
rs4968536	G	A	G	A	0.09287	-0.048851766	0.2001	0.244548324	FALSE	FALSE	FALSE	ebi-eas-GCST90018588	17	61205852	0.019669341	167691	0.013004342	Colorectal cancer || id:ebi-eas-GCST90018588	Colorectal cancer	Colorectal cancer || ||	TRUE	MedicineITLab	0.02229	0.00003217	1984	17	61205852	cngb-om3117-tongue2257	k__Bacteria|p__Bacteroidota|c__Bacteroidia|o__Bacteroidales|f__Bacteroidaceae|g__F0040|s__F0040_sp000318095_mgs_3347 || id:cngb-om3117-tongue2257	TRUE	reported	MedicineITLab	2	TRUE	0.008682403	1984	3.68E-05	167691	TRUE	0.000110356	0.002760983	5.487418211	3.007152426	17.35924186
rs531885	G	A	G	A	0.09108	0.144569452	0.01587	0.005832214	FALSE	FALSE	FALSE	ebi-eas-GCST90018588	8	96124213	0.112489541	167691	0.198728946	Colorectal cancer || id:ebi-eas-GCST90018588	Colorectal cancer	Colorectal cancer || ||	TRUE	MedicineITLab	0.02228	0.00004523	1984	8	96124213	cngb-om3117-tongue2257	k__Bacteria|p__Bacteroidota|c__Bacteroidia|o__Bacteroidales|f__Bacteroidaceae|g__F0040|s__F0040_sp000318095_mgs_3347 || id:cngb-om3117-tongue2257	TRUE	reported	MedicineITLab	2	TRUE	0.008361141	1984	9.85E-06	167691	TRUE	8.91E-05	0.000259123	0.513714279	3.007152426	16.71150914
rs534373440	C	T	C	T	0.09687	-0.365184606	0.00496	0.001043726	FALSE	FALSE	FALSE	ebi-eas-GCST90018588	1	83599731	0.250285387	167691	0.144545066	Colorectal cancer || id:ebi-eas-GCST90018588	Colorectal cancer	Colorectal cancer || ||	TRUE	MedicineITLab	0.0223	0.00001475	1984	1	83599731	cngb-om3117-tongue2257	k__Bacteria|p__Bacteroidota|c__Bacteroidia|o__Bacteroidales|f__Bacteroidaceae|g__F0040|s__F0040_sp000318095_mgs_3347 || id:cngb-om3117-tongue2257	TRUE	reported	MedicineITLab	2	TRUE	0.009430832	1984	1.27E-05	167691	TRUE	3.28E-05	9.26E-05	0.183600851	3.007152426	18.86986849
rs561306010	A	G	A	G	-0.1163	-0.067585033	0.007688	0.003292681	FALSE	FALSE	FALSE	ebi-eas-GCST90018588	6	1541011	0.165332057	167691	0.682698477	Colorectal cancer || id:ebi-eas-GCST90018588	Colorectal cancer	Colorectal cancer || ||	TRUE	MedicineITLab	0.02228	1.98E-07	1984	6	1541011	cngb-om3117-tongue2257	k__Bacteria|p__Bacteroidota|c__Bacteroidia|o__Bacteroidales|f__Bacteroidaceae|g__F0040|s__F0040_sp000318095_mgs_3347 || id:cngb-om3117-tongue2257	TRUE	reported	MedicineITLab	2	TRUE	0.013561121	1984	9.97E-07	167691	TRUE	2.87E-07	0.000206372	0.409113988	3.007152426	27.24765027
rs568307058	A	G	A	G	0.09428	-0.083280427	0.009673	0.002452071	FALSE	FALSE	FALSE	ebi-eas-GCST90018588	2	52586562	0.176367245	167691	0.636784794	Colorectal cancer || id:ebi-eas-GCST90018588	Colorectal cancer	Colorectal cancer || ||	TRUE	MedicineITLab	0.02227	0.00002401	1984	2	52586562	cngb-om3117-tongue2257	k__Bacteria|p__Bacteroidota|c__Bacteroidia|o__Bacteroidales|f__Bacteroidaceae|g__F0040|s__F0040_sp000318095_mgs_3347 || id:cngb-om3117-tongue2257	TRUE	reported	MedicineITLab	2	TRUE	0.0089616	1984	1.33E-06	167691	TRUE	3.32E-05	0.000170298	0.337587663	3.007152426	17.92250514
rs568869308	C	G	C	G	-0.09216	-0.035220053	0.008681	0.00429001	FALSE	TRUE	FALSE	ebi-eas-GCST90018588	17	47846924	0.141895443	167691	0.803970919	Colorectal cancer || id:ebi-eas-GCST90018588	Colorectal cancer	Colorectal cancer || ||	TRUE	MedicineITLab	0.02231	0.00003765	1984	17	47846924	cngb-om3117-tongue2257	k__Bacteria|p__Bacteroidota|c__Bacteroidia|o__Bacteroidales|f__Bacteroidaceae|g__F0040|s__F0040_sp000318095_mgs_3347 || id:cngb-om3117-tongue2257	TRUE	reported	MedicineITLab	2	TRUE	0.008536091	1984	3.67E-07	167691	TRUE	4.64E-05	0.000146183	0.289777897	3.007152426	17.06419446
rs573805436	A	G	A	G	-0.1042	0.038042606	0.01314	0.006019124	FALSE	FALSE	FALSE	ebi-eas-GCST90018588	6	590951	0.108858163	167691	0.726736873	Colorectal cancer || id:ebi-eas-GCST90018588	Colorectal cancer	Colorectal cancer || ||	TRUE	MedicineITLab	0.02231	0.000003175	1984	6	590951	cngb-om3117-tongue2257	k__Bacteria|p__Bacteroidota|c__Bacteroidia|o__Bacteroidales|f__Bacteroidaceae|g__F0040|s__F0040_sp000318095_mgs_3347 || id:cngb-om3117-tongue2257	TRUE	reported	MedicineITLab	2	TRUE	0.010886264	1984	7.28E-07	167691	TRUE	4.31E-06	0.000281589	0.558267448	3.007152426	21.81404965
rs6044019	C	T	C	T	0.09262	-0.171616399	0.005704	0.000527885	FALSE	FALSE	FALSE	ebi-eas-GCST90018588	20	16489836	0.351256971	167691	0.62514055	Colorectal cancer || id:ebi-eas-GCST90018588	Colorectal cancer	Colorectal cancer || ||	TRUE	MedicineITLab	0.0223	0.0000342	1984	20	16489836	cngb-om3117-tongue2257	k__Bacteria|p__Bacteroidota|c__Bacteroidia|o__Bacteroidales|f__Bacteroidaceae|g__F0040|s__F0040_sp000318095_mgs_3347 || id:cngb-om3117-tongue2257	TRUE	reported	MedicineITLab	2	TRUE	0.008628447	1984	1.42E-06	167691	TRUE	4.72E-05	9.73E-05	0.192877101	3.007152426	17.25042611
rs60553645	A	G	A	G	0.09111	-0.020596037	0.2116	0.124364444	FALSE	FALSE	FALSE	ebi-eas-GCST90018588	11	17880187	0.025396479	167691	0.417377139	Colorectal cancer || id:ebi-eas-GCST90018588	Colorectal cancer	Colorectal cancer || ||	TRUE	MedicineITLab	0.02234	0.00004723	1984	11	17880187	cngb-om3117-tongue2257	k__Bacteria|p__Bacteroidota|c__Bacteroidia|o__Bacteroidales|f__Bacteroidaceae|g__F0040|s__F0040_sp000318095_mgs_3347 || id:cngb-om3117-tongue2257	TRUE	reported	MedicineITLab	2	TRUE	0.008322096	1984	3.92E-06	167691	TRUE	7.49E-05	0.002769647	5.504685725	3.007152426	16.63281495
rs6508879	C	T	C	T	-0.1002	-0.014665094	0.1245	0.095047859	FALSE	FALSE	FALSE	ebi-eas-GCST90018588	19	39597792	0.028759719	167691	0.61010903	Colorectal cancer || id:ebi-eas-GCST90018588	Colorectal cancer	Colorectal cancer || ||	TRUE	MedicineITLab	0.02227	0.000007212	1984	19	39597792	cngb-om3117-tongue2257	k__Bacteria|p__Bacteroidota|c__Bacteroidia|o__Bacteroidales|f__Bacteroidaceae|g__F0040|s__F0040_sp000318095_mgs_3347 || id:cngb-om3117-tongue2257	TRUE	reported	MedicineITLab	2	TRUE	0.010110625	1984	1.55E-06	167691	TRUE	1.04E-05	0.002188724	4.347565994	3.007152426	20.24393849
rs683259	G	A	G	A	-0.1011	0.004786526	0.2478	0.316035844	FALSE	FALSE	FALSE	ebi-eas-GCST90018588	1	17833638	0.017876561	167691	0.788888471	Colorectal cancer || id:ebi-eas-GCST90018588	Colorectal cancer	Colorectal cancer || ||	TRUE	MedicineITLab	0.02226	0.000005898	1984	1	17833638	cngb-om3117-tongue2257	k__Bacteria|p__Bacteroidota|c__Bacteroidia|o__Bacteroidales|f__Bacteroidaceae|g__F0040|s__F0040_sp000318095_mgs_3347 || id:cngb-om3117-tongue2257	TRUE	reported	MedicineITLab	2	TRUE	0.010300345	1984	4.28E-07	167691	TRUE	7.56E-06	0.003810368	7.581036206	3.007152426	20.62775626
rs6834576	T	C	T	C	0.09224	-0.042826866	0.09598	0.062993162	FALSE	FALSE	FALSE	ebi-eas-GCST90018588	4	153012449	0.034222261	167691	0.210776545	Colorectal cancer || id:ebi-eas-GCST90018588	Colorectal cancer	Colorectal cancer || ||	TRUE	MedicineITLab	0.02224	0.00003514	1984	4	153012449	cngb-om3117-tongue2257	k__Bacteria|p__Bacteroidota|c__Bacteroidia|o__Bacteroidales|f__Bacteroidaceae|g__F0040|s__F0040_sp000318095_mgs_3347 || id:cngb-om3117-tongue2257	TRUE	reported	MedicineITLab	2	TRUE	0.008604238	1984	9.34E-06	167691	TRUE	6.86E-05	0.001476479	2.930709144	3.007152426	17.20160706
rs7088273	C	T	C	T	-0.09075	0.007696094	0.4906	0.592731203	FALSE	FALSE	FALSE	ebi-eas-GCST90018588	10	46291595	0.017609122	167691	0.662073974	Colorectal cancer || id:ebi-eas-GCST90018588	Colorectal cancer	Colorectal cancer || ||	TRUE	MedicineITLab	0.02229	0.00004857	1984	10	46291595	cngb-om3117-tongue2257	k__Bacteria|p__Bacteroidota|c__Bacteroidia|o__Bacteroidales|f__Bacteroidaceae|g__F0040|s__F0040_sp000318095_mgs_3347 || id:cngb-om3117-tongue2257	TRUE	reported	MedicineITLab	2	TRUE	0.00829378	1984	1.14E-06	167691	TRUE	6.51E-05	0.004116326	8.192279951	3.007152426	16.5757478
rs7120238	T	C	T	C	-0.09483	-0.032567769	0.1037	0.094446251	FALSE	FALSE	FALSE	ebi-eas-GCST90018588	11	129305118	0.028197176	167691	0.248089974	Colorectal cancer || id:ebi-eas-GCST90018588	Colorectal cancer	Colorectal cancer || ||	TRUE	MedicineITLab	0.02231	0.00002231	1984	11	129305118	cngb-om3117-tongue2257	k__Bacteria|p__Bacteroidota|c__Bacteroidia|o__Bacteroidales|f__Bacteroidaceae|g__F0040|s__F0040_sp000318095_mgs_3347 || id:cngb-om3117-tongue2257	TRUE	reported	MedicineITLab	2	TRUE	0.009033328	1984	7.96E-06	167691	TRUE	4.25E-05	0.001671682	3.318821612	3.007152426	18.06726275
rs7152018	A	G	A	G	-0.09362	-0.035102128	0.05828	0.078427151	FALSE	FALSE	FALSE	ebi-eas-GCST90018588	14	27121829	0.030888636	167691	0.255785384	Colorectal cancer || id:ebi-eas-GCST90018588	Colorectal cancer	Colorectal cancer || ||	TRUE	MedicineITLab	0.02232	0.00002856	1984	14	27121829	cngb-om3117-tongue2257	k__Bacteria|p__Bacteroidota|c__Bacteroidia|o__Bacteroidales|f__Bacteroidaceae|g__F0040|s__F0040_sp000318095_mgs_3347 || id:cngb-om3117-tongue2257	TRUE	reported	MedicineITLab	2	TRUE	0.008798471	1984	7.70E-06	167691	TRUE	5.35E-05	0.000962074	1.908667511	3.007152426	17.5933642
rs72882504	A	G	A	G	0.09514	-0.083573778	0.005704	0.025386983	FALSE	FALSE	FALSE	ebi-eas-GCST90018588	6	50463793	0.054115423	167691	0.122500773	Colorectal cancer || id:ebi-eas-GCST90018588	Colorectal cancer	Colorectal cancer || ||	TRUE	MedicineITLab	0.02231	0.00002102	1984	6	50463793	cngb-om3117-tongue2257	k__Bacteria|p__Bacteroidota|c__Bacteroidia|o__Bacteroidales|f__Bacteroidaceae|g__F0040|s__F0040_sp000318095_mgs_3347 || id:cngb-om3117-tongue2257	TRUE	reported	MedicineITLab	2	TRUE	0.009091946	1984	1.42E-05	167691	TRUE	4.80E-05	0.000102672	0.203516554	3.007152426	18.18557987
rs73550678	C	T	C	T	-0.09174	0.001116839	0.0372	0.024551261	FALSE	FALSE	FALSE	ebi-eas-GCST90018588	6	134493213	0.055418039	167691	0.983921337	Colorectal cancer || id:ebi-eas-GCST90018588	Colorectal cancer	Colorectal cancer || ||	TRUE	MedicineITLab	0.02237	0.00004279	1984	6	134493213	cngb-om3117-tongue2257	k__Bacteria|p__Bacteroidota|c__Bacteroidia|o__Bacteroidales|f__Bacteroidaceae|g__F0040|s__F0040_sp000318095_mgs_3347 || id:cngb-om3117-tongue2257	TRUE	reported	MedicineITLab	2	TRUE	0.008414187	1984	2.42E-09	167691	TRUE	4.74E-05	0.000602874	1.195616893	3.007152426	16.81843199
rs74557139	G	A	G	A	0.0919	0.017077875	0.08581	0.050046438	FALSE	FALSE	FALSE	ebi-eas-GCST90018588	5	142330904	0.041374026	167691	0.679776571	Colorectal cancer || id:ebi-eas-GCST90018588	Colorectal cancer	Colorectal cancer || ||	TRUE	MedicineITLab	0.0224	0.00004239	1984	5	142330904	cngb-om3117-tongue2257	k__Bacteria|p__Bacteroidota|c__Bacteroidia|o__Bacteroidales|f__Bacteroidaceae|g__F0040|s__F0040_sp000318095_mgs_3347 || id:cngb-om3117-tongue2257	TRUE	reported	MedicineITLab	2	TRUE	0.008420904	1984	1.02E-06	167691	TRUE	5.64E-05	0.00132506	2.629752548	3.007152426	16.83197146
rs74621009	A	G	A	G	-0.09431	0.000266445	0.1062	0.071574222	FALSE	FALSE	FALSE	ebi-eas-GCST90018588	18	46713990	0.03247625	167691	0.993453991	Colorectal cancer || id:ebi-eas-GCST90018588	Colorectal cancer	Colorectal cancer || ||	TRUE	MedicineITLab	0.02247	0.00002829	1984	18	46713990	cngb-om3117-tongue2257	k__Bacteria|p__Bacteroidota|c__Bacteroidia|o__Bacteroidales|f__Bacteroidaceae|g__F0040|s__F0040_sp000318095_mgs_3347 || id:cngb-om3117-tongue2257	TRUE	reported	MedicineITLab	2	TRUE	0.008809733	1984	4.01E-10	167691	TRUE	3.12E-05	0.001688536	3.352339114	3.007152426	17.61608288
rs75403218	T	C	T	C	0.1008	-0.064228292	0.031	0.051007204	FALSE	FALSE	FALSE	ebi-eas-GCST90018588	20	52975059	0.041911248	167691	0.125403191	Colorectal cancer || id:ebi-eas-GCST90018588	Colorectal cancer	Colorectal cancer || ||	TRUE	MedicineITLab	0.02244	0.000007449	1984	20	52975059	cngb-om3117-tongue2257	k__Bacteria|p__Bacteroidota|c__Bacteroidia|o__Bacteroidales|f__Bacteroidaceae|g__F0040|s__F0040_sp000318095_mgs_3347 || id:cngb-om3117-tongue2257	TRUE	reported	MedicineITLab	2	TRUE	0.010077962	1984	1.40E-05	167691	TRUE	1.78E-05	0.000610431	1.210613099	3.007152426	20.17787183
rs75872171	A	G	A	G	-0.09257	-0.006561542	0.007688	0.004815147	FALSE	FALSE	FALSE	ebi-eas-GCST90018588	13	37720098	0.135381713	167691	0.961344086	Colorectal cancer || id:ebi-eas-GCST90018588	Colorectal cancer	Colorectal cancer || ||	TRUE	MedicineITLab	0.02234	0.00003551	1984	13	37720098	cngb-om3117-tongue2257	k__Bacteria|p__Bacteroidota|c__Bacteroidia|o__Bacteroidales|f__Bacteroidaceae|g__F0040|s__F0040_sp000318095_mgs_3347 || id:cngb-om3117-tongue2257	TRUE	reported	MedicineITLab	2	TRUE	0.008588641	1984	1.40E-08	167691	TRUE	4.00E-05	0.000130747	0.259174684	3.007152426	17.17015398
rs75984371	A	G	A	G	-0.09193	-0.000805081	0.02455	0.016787109	FALSE	FALSE	FALSE	ebi-eas-GCST90018588	9	134131319	0.071133014	167691	0.990969768	Colorectal cancer || id:ebi-eas-GCST90018588	Colorectal cancer	Colorectal cancer || ||	TRUE	MedicineITLab	0.02233	0.00003981	1984	9	134131319	cngb-om3117-tongue2257	k__Bacteria|p__Bacteroidota|c__Bacteroidia|o__Bacteroidales|f__Bacteroidaceae|g__F0040|s__F0040_sp000318095_mgs_3347 || id:cngb-om3117-tongue2257	TRUE	reported	MedicineITLab	2	TRUE	0.00847882	1984	7.64E-10	167691	TRUE	4.41E-05	0.000404763	0.80256552	3.007152426	16.9487266
rs7661607	G	A	G	A	-0.09557	0.002240571	0.3433	0.256016593	FALSE	FALSE	FALSE	ebi-eas-GCST90018588	4	113663538	0.018894926	167691	0.90560765	Colorectal cancer || id:ebi-eas-GCST90018588	Colorectal cancer	Colorectal cancer || ||	TRUE	MedicineITLab	0.0223	0.00001905	1984	4	113663538	cngb-om3117-tongue2257	k__Bacteria|p__Bacteroidota|c__Bacteroidia|o__Bacteroidales|f__Bacteroidaceae|g__F0040|s__F0040_sp000318095_mgs_3347 || id:cngb-om3117-tongue2257	TRUE	reported	MedicineITLab	2	TRUE	0.009181715	1984	8.39E-08	167691	TRUE	2.23E-05	0.004118262	8.196149455	3.007152426	18.36679784
rs76737492	T	C	T	C	-0.1003	-0.05254827	0.03671	0.031572567	FALSE	FALSE	FALSE	ebi-eas-GCST90018588	20	57183506	0.047989999	167691	0.273523746	Colorectal cancer || id:ebi-eas-GCST90018588	Colorectal cancer	Colorectal cancer || ||	TRUE	MedicineITLab	0.0223	0.000007228	1984	20	57183506	cngb-om3117-tongue2257	k__Bacteria|p__Bacteroidota|c__Bacteroidia|o__Bacteroidales|f__Bacteroidaceae|g__F0040|s__F0040_sp000318095_mgs_3347 || id:cngb-om3117-tongue2257	TRUE	reported	MedicineITLab	2	TRUE	0.010103648	1984	7.15E-06	167691	TRUE	1.40E-05	0.000711497	1.411191843	3.007152426	20.22982566
rs78363771	C	T	C	T	-0.09999	0.005385057	0.009921	0.040400931	FALSE	FALSE	FALSE	ebi-eas-GCST90018588	9	106796493	0.04710029	167691	0.908974846	Colorectal cancer || id:ebi-eas-GCST90018588	Colorectal cancer	Colorectal cancer || ||	TRUE	MedicineITLab	0.02236	0.000008159	1984	9	106796493	cngb-om3117-tongue2257	k__Bacteria|p__Bacteroidota|c__Bacteroidia|o__Bacteroidales|f__Bacteroidaceae|g__F0040|s__F0040_sp000318095_mgs_3347 || id:cngb-om3117-tongue2257	TRUE	reported	MedicineITLab	2	TRUE	0.009988633	1984	7.80E-08	167691	TRUE	9.66E-06	0.000196412	0.38936543	3.007152426	19.99721603
rs79351230	C	G	C	G	-0.1061	0.15316885	0.00744	0.006884184	FALSE	TRUE	FALSE	ebi-eas-GCST90018588	7	149765985	0.121629455	167691	0.20791939	Colorectal cancer || id:ebi-eas-GCST90018588	Colorectal cancer	Colorectal cancer || ||	TRUE	MedicineITLab	0.02222	0.000001917	1984	7	149765985	cngb-om3117-tongue2257	k__Bacteria|p__Bacteroidota|c__Bacteroidia|o__Bacteroidales|f__Bacteroidaceae|g__F0040|s__F0040_sp000318095_mgs_3347 || id:cngb-om3117-tongue2257	TRUE	reported	MedicineITLab	2	TRUE	0.011372908	1984	9.46E-06	167691	TRUE	4.21E-06	0.000166261	0.32958416	3.007152426	22.8004101
rs79522108	A	G	A	G	-0.1025	-0.070942947	0.006448	0.016899512	FALSE	FALSE	FALSE	ebi-eas-GCST90018588	6	154607855	0.067971053	167691	0.296613597	Colorectal cancer || id:ebi-eas-GCST90018588	Colorectal cancer	Colorectal cancer || ||	TRUE	MedicineITLab	0.02231	0.000004598	1984	6	154607855	cngb-om3117-tongue2257	k__Bacteria|p__Bacteroidota|c__Bacteroidia|o__Bacteroidales|f__Bacteroidaceae|g__F0040|s__F0040_sp000318095_mgs_3347 || id:cngb-om3117-tongue2257	TRUE	reported	MedicineITLab	2	TRUE	0.010537661	1984	6.50E-06	167691	TRUE	8.77E-06	0.000134615	0.266842791	3.007152426	21.10807313
rs7993264	T	C	T	C	-0.09219	0.010667667	0.4655	0.508638379	FALSE	FALSE	FALSE	ebi-eas-GCST90018588	13	108693665	0.016569592	167691	0.519698703	Colorectal cancer || id:ebi-eas-GCST90018588	Colorectal cancer	Colorectal cancer || ||	TRUE	MedicineITLab	0.02232	0.00003774	1984	13	108693665	cngb-om3117-tongue2257	k__Bacteria|p__Bacteroidota|c__Bacteroidia|o__Bacteroidales|f__Bacteroidaceae|g__F0040|s__F0040_sp000318095_mgs_3347 || id:cngb-om3117-tongue2257	TRUE	reported	MedicineITLab	2	TRUE	0.008534015	1984	2.47E-06	167691	TRUE	5.58E-05	0.004229266	8.418007583	3.007152426	17.06000874
rs8141461	G	A	G	A	0.1021	0.00787602	0.2091	0.216714964	FALSE	FALSE	FALSE	ebi-eas-GCST90018588	22	42705423	0.020491907	167691	0.700720658	Colorectal cancer || id:ebi-eas-GCST90018588	Colorectal cancer	Colorectal cancer || ||	TRUE	MedicineITLab	0.02229	0.000004994	1984	22	42705423	cngb-om3117-tongue2257	k__Bacteria|p__Bacteroidota|c__Bacteroidia|o__Bacteroidales|f__Bacteroidaceae|g__F0040|s__F0040_sp000318095_mgs_3347 || id:cngb-om3117-tongue2257	TRUE	reported	MedicineITLab	2	TRUE	0.01047501	1984	8.81E-07	167691	TRUE	6.70E-06	0.003447919	6.857419816	3.007152426	20.98124945
rs9296383	C	T	C	T	-0.09188	-0.010381738	0.2887	0.368785222	FALSE	FALSE	FALSE	ebi-eas-GCST90018588	6	42315653	0.017699214	167691	0.557495951	Colorectal cancer || id:ebi-eas-GCST90018588	Colorectal cancer	Colorectal cancer || ||	TRUE	MedicineITLab	0.0224	0.00004281	1984	6	42315653	cngb-om3117-tongue2257	k__Bacteria|p__Bacteroidota|c__Bacteroidia|o__Bacteroidales|f__Bacteroidaceae|g__F0040|s__F0040_sp000318095_mgs_3347 || id:cngb-om3117-tongue2257	TRUE	reported	MedicineITLab	2	TRUE	0.00841727	1984	2.05E-06	167691	TRUE	6.13E-05	0.003467141	6.895783029	3.007152426	16.82464605
rs9305960	G	C	G	C	-0.09125	-0.000479356	0.2371	0.24348196	FALSE	TRUE	FALSE	ebi-eas-GCST90018588	21	20534661	0.019637051	167691	0.98052493	Colorectal cancer || id:ebi-eas-GCST90018588	Colorectal cancer	Colorectal cancer || ||	TRUE	MedicineITLab	0.02226	0.000043	1984	21	20534661	cngb-om3117-tongue2257	k__Bacteria|p__Bacteroidota|c__Bacteroidia|o__Bacteroidales|f__Bacteroidaceae|g__F0040|s__F0040_sp000318095_mgs_3347 || id:cngb-om3117-tongue2257	TRUE	reported	MedicineITLab	2	TRUE	0.00840708	1984	3.55E-09	167691	TRUE	4.79E-05	0.003012277	5.988371717	3.007152426	16.80410654
rs9923225	A	C	A	C	0.09067	-0.027368634	0.3408	0.342098451	FALSE	FALSE	FALSE	ebi-eas-GCST90018588	16	78880103	0.017409526	167691	0.115939116	Colorectal cancer || id:ebi-eas-GCST90018588	Colorectal cancer	Colorectal cancer || ||	TRUE	MedicineITLab	0.02228	0.00004908	1984	16	78880103	cngb-om3117-tongue2257	k__Bacteria|p__Bacteroidota|c__Bacteroidia|o__Bacteroidales|f__Bacteroidaceae|g__F0040|s__F0040_sp000318095_mgs_3347 || id:cngb-om3117-tongue2257	TRUE	reported	MedicineITLab	2	TRUE	0.008286657	1984	1.47E-05	167691	TRUE	0.000109173	0.003693805	7.348265366	3.007152426	16.56139282
rs117019449	T	C	T	C	-0.0996	0.066236814	0.01538	0.012569208	FALSE	FALSE	FALSE	ebi-eas-GCST90018588	3	128642890	0.078965595	167691	0.401578188	Colorectal cancer || id:ebi-eas-GCST90018588	Colorectal cancer	Colorectal cancer || ||	TRUE	MedicineITLab	0.02239	0.000009163	1978	3	128642890	cngb-om3117-tongue476	k__Bacteria|p__Proteobacteria|c__Gammaproteobacteria|o__Enterobacterales|f__Pasteurellaceae|g__Haemophilus|s__Haemophilus_sp002998595_mgs_1353 || id:cngb-om3117-tongue476	TRUE	reported	MedicineITLab	2	TRUE	0.009915075	1978	4.20E-06	167691	TRUE	1.54E-05	0.000300451	0.593869615	3.007152426	19.7883913
rs117255703	C	T	C	T	0.09398	0.039882293	0.01811	0.009403839	FALSE	FALSE	FALSE	ebi-eas-GCST90018588	18	22591195	0.092891266	167691	0.667673013	Colorectal cancer || id:ebi-eas-GCST90018588	Colorectal cancer	Colorectal cancer || ||	TRUE	MedicineITLab	0.02249	0.00003069	1978	18	22591195	cngb-om3117-tongue476	k__Bacteria|p__Proteobacteria|c__Gammaproteobacteria|o__Enterobacterales|f__Pasteurellaceae|g__Haemophilus|s__Haemophilus_sp002998595_mgs_1353 || id:cngb-om3117-tongue476	TRUE	reported	MedicineITLab	2	TRUE	0.008759595	1978	1.10E-06	167691	TRUE	4.12E-05	0.00031411	0.620876958	3.007152426	17.46191905
rs117314317	A	G	A	G	-0.09321	-0.013674327	0.01711	0.058289412	FALSE	FALSE	FALSE	ebi-eas-GCST90018588	16	20808931	0.036879134	167691	0.71079572	Colorectal cancer || id:ebi-eas-GCST90018588	Colorectal cancer	Colorectal cancer || ||	TRUE	MedicineITLab	0.02244	0.00003404	1978	16	20808931	cngb-om3117-tongue476	k__Bacteria|p__Proteobacteria|c__Gammaproteobacteria|o__Enterobacterales|f__Pasteurellaceae|g__Haemophilus|s__Haemophilus_sp002998595_mgs_1353 || id:cngb-om3117-tongue476	TRUE	reported	MedicineITLab	2	TRUE	0.00865599	1978	8.20E-07	167691	TRUE	4.46E-05	0.00029222	0.577595507	3.007152426	17.25358353
rs117465043	A	G	A	G	-0.09525	-0.03904595	0.02976	0.022425327	FALSE	FALSE	FALSE	ebi-eas-GCST90018588	8	142604038	0.057819142	167691	0.499477674	Colorectal cancer || id:ebi-eas-GCST90018588	Colorectal cancer	Colorectal cancer || ||	TRUE	MedicineITLab	0.02244	0.00002293	1978	8	142604038	cngb-om3117-tongue476	k__Bacteria|p__Proteobacteria|c__Gammaproteobacteria|o__Enterobacterales|f__Pasteurellaceae|g__Haemophilus|s__Haemophilus_sp002998595_mgs_1353 || id:cngb-om3117-tongue476	TRUE	reported	MedicineITLab	2	TRUE	0.009035567	1978	2.72E-06	167691	TRUE	3.48E-05	0.000523929	1.035825518	3.007152426	18.01707405
rs117700641	T	C	T	C	-0.1001	0.000968919	0.01562	0.021996352	FALSE	FALSE	FALSE	ebi-eas-GCST90018588	8	105109412	0.060002391	167691	0.987116315	Colorectal cancer || id:ebi-eas-GCST90018588	Colorectal cancer	Colorectal cancer || ||	TRUE	MedicineITLab	0.02242	0.000008371	1978	8	105109412	cngb-om3117-tongue476	k__Bacteria|p__Proteobacteria|c__Gammaproteobacteria|o__Enterobacterales|f__Pasteurellaceae|g__Haemophilus|s__Haemophilus_sp002998595_mgs_1353 || id:cngb-om3117-tongue476	TRUE	reported	MedicineITLab	2	TRUE	0.009987361	1978	1.56E-09	167691	TRUE	9.49E-06	0.000308136	0.609063739	3.007152426	19.93411404
rs117791077	A	G	A	G	-0.09445	-0.041634437	0.008929	0.008223599	FALSE	FALSE	FALSE	ebi-eas-GCST90018588	1	73692790	0.102935993	167691	0.685867732	Colorectal cancer || id:ebi-eas-GCST90018588	Colorectal cancer	Colorectal cancer || ||	TRUE	MedicineITLab	0.02242	0.00002629	1978	1	73692790	cngb-om3117-tongue476	k__Bacteria|p__Proteobacteria|c__Gammaproteobacteria|o__Enterobacterales|f__Pasteurellaceae|g__Haemophilus|s__Haemophilus_sp002998595_mgs_1353 || id:cngb-om3117-tongue476	TRUE	reported	MedicineITLab	2	TRUE	0.008901488	1978	9.76E-07	167691	TRUE	3.52E-05	0.000157885	0.312030485	3.007152426	17.74731705
rs117887539	A	G	A	G	-0.1022	-0.086668359	0.006696	0.010355473	FALSE	FALSE	FALSE	ebi-eas-GCST90018588	2	159561235	0.082548936	167691	0.293762807	Colorectal cancer || id:ebi-eas-GCST90018588	Colorectal cancer	Colorectal cancer || ||	TRUE	MedicineITLab	0.02239	0.000005293	1978	2	159561235	cngb-om3117-tongue476	k__Bacteria|p__Proteobacteria|c__Gammaproteobacteria|o__Enterobacterales|f__Pasteurellaceae|g__Haemophilus|s__Haemophilus_sp002998595_mgs_1353 || id:cngb-om3117-tongue476	TRUE	reported	MedicineITLab	2	TRUE	0.010434014	1978	6.57E-06	167691	TRUE	1.01E-05	0.000138941	0.274584933	3.007152426	20.83500478
rs117994551	G	A	G	A	-0.1021	0.033247441	0.02555	0.064029218	FALSE	FALSE	FALSE	ebi-eas-GCST90018588	2	18969790	0.034241753	167691	0.331567196	Colorectal cancer || id:ebi-eas-GCST90018588	Colorectal cancer	Colorectal cancer || ||	TRUE	MedicineITLab	0.02247	0.000005869	1978	2	18969790	cngb-om3117-tongue476	k__Bacteria|p__Proteobacteria|c__Gammaproteobacteria|o__Enterobacterales|f__Pasteurellaceae|g__Haemophilus|s__Haemophilus_sp002998595_mgs_1353 || id:cngb-om3117-tongue476	TRUE	reported	MedicineITLab	2	TRUE	0.010340563	1978	5.62E-06	167691	TRUE	1.06E-05	0.000519077	1.026229218	3.007152426	20.64644765
rs118039222	C	G	C	G	-0.099	-0.0047668	0.05233	0.03430502	FALSE	TRUE	FALSE	ebi-eas-GCST90018588	5	116967036	0.051330569	167691	0.926011012	Colorectal cancer || id:ebi-eas-GCST90018588	Colorectal cancer	Colorectal cancer || ||	TRUE	MedicineITLab	0.02245	0.00001095	1978	5	116967036	cngb-om3117-tongue476	k__Bacteria|p__Proteobacteria|c__Gammaproteobacteria|o__Enterobacterales|f__Pasteurellaceae|g__Haemophilus|s__Haemophilus_sp002998595_mgs_1353 || id:cngb-om3117-tongue476	TRUE	reported	MedicineITLab	2	TRUE	0.009745355	1978	5.14E-08	167691	TRUE	1.27E-05	0.000972094	1.922726769	3.007152426	19.44633211
rs118138368	T	G	T	G	-0.09337	0.030183844	0.02976	0.006121413	FALSE	FALSE	FALSE	ebi-eas-GCST90018588	10	1435101	0.111307364	167691	0.786255958	Colorectal cancer || id:ebi-eas-GCST90018588	Colorectal cancer	Colorectal cancer || ||	TRUE	MedicineITLab	0.0224	0.00003216	1978	10	1435101	cngb-om3117-tongue476	k__Bacteria|p__Proteobacteria|c__Gammaproteobacteria|o__Enterobacterales|f__Pasteurellaceae|g__Haemophilus|s__Haemophilus_sp002998595_mgs_1353 || id:cngb-om3117-tongue476	TRUE	reported	MedicineITLab	2	TRUE	0.008716251	1978	4.39E-07	167691	TRUE	4.00E-05	0.000503451	0.995319371	3.007152426	17.37475466
rs11882405	T	C	T	C	0.11	-0.023605127	0.03373	0.028171914	FALSE	FALSE	FALSE	ebi-eas-GCST90018588	19	48555825	0.05746685	167691	0.68124797	Colorectal cancer || id:ebi-eas-GCST90018588	Colorectal cancer	Colorectal cancer || ||	TRUE	MedicineITLab	0.02238	9.64E-07	1978	19	48555825	cngb-om3117-tongue476	k__Bacteria|p__Proteobacteria|c__Gammaproteobacteria|o__Enterobacterales|f__Pasteurellaceae|g__Haemophilus|s__Haemophilus_sp002998595_mgs_1353 || id:cngb-om3117-tongue476	TRUE	reported	MedicineITLab	2	TRUE	0.012078162	1978	1.01E-06	167691	TRUE	1.36E-06	0.000788733	1.559767336	3.007152426	24.15823524
rs12467123	T	C	T	C	-0.09797	0.009845096	0.03919	0.04534056	FALSE	FALSE	FALSE	ebi-eas-GCST90018588	2	3209046	0.04246563	167691	0.816664763	Colorectal cancer || id:ebi-eas-GCST90018588	Colorectal cancer	Colorectal cancer || ||	TRUE	MedicineITLab	0.02238	0.00001262	1978	2	3209046	cngb-om3117-tongue476	k__Bacteria|p__Proteobacteria|c__Gammaproteobacteria|o__Enterobacterales|f__Pasteurellaceae|g__Haemophilus|s__Haemophilus_sp002998595_mgs_1353 || id:cngb-om3117-tongue476	TRUE	reported	MedicineITLab	2	TRUE	0.009604785	1978	3.21E-07	167691	TRUE	1.57E-05	0.000722818	1.429321608	3.007152426	19.16311261
rs12993399	A	G	A	G	-0.1133	-0.003669478	0.3715	0.307441056	FALSE	FALSE	FALSE	ebi-eas-GCST90018588	2	197213153	0.019855953	167691	0.853382041	Colorectal cancer || id:ebi-eas-GCST90018588	Colorectal cancer	Colorectal cancer || ||	TRUE	MedicineITLab	0.02239	4.58E-07	1978	2	197213153	cngb-om3117-tongue476	k__Bacteria|p__Proteobacteria|c__Gammaproteobacteria|o__Enterobacterales|f__Pasteurellaceae|g__Haemophilus|s__Haemophilus_sp002998595_mgs_1353 || id:cngb-om3117-tongue476	TRUE	reported	MedicineITLab	2	TRUE	0.012793015	1978	2.04E-07	167691	TRUE	5.77E-07	0.005994513	11.91659211	3.007152426	25.6065832
rs137861584	C	T	C	T	-0.09426	0.017731555	0.01761	0.010385383	FALSE	FALSE	FALSE	ebi-eas-GCST90018588	1	209888260	0.082548154	167691	0.829921256	Colorectal cancer || id:ebi-eas-GCST90018588	Colorectal cancer	Colorectal cancer || ||	TRUE	MedicineITLab	0.02248	0.00002882	1978	1	209888260	cngb-om3117-tongue476	k__Bacteria|p__Proteobacteria|c__Gammaproteobacteria|o__Enterobacterales|f__Pasteurellaceae|g__Haemophilus|s__Haemophilus_sp002998595_mgs_1353 || id:cngb-om3117-tongue476	TRUE	reported	MedicineITLab	2	TRUE	0.00881918	1978	2.75E-07	167691	TRUE	3.50E-05	0.000307417	0.607643177	3.007152426	17.58175634
rs139476734	C	T	C	T	-0.09287	-0.108609731	0.01786	0.009315336	FALSE	FALSE	FALSE	ebi-eas-GCST90018588	11	105738138	0.093926345	167691	0.247546724	Colorectal cancer || id:ebi-eas-GCST90018588	Colorectal cancer	Colorectal cancer || ||	TRUE	MedicineITLab	0.02244	0.00003637	1978	11	105738138	cngb-om3117-tongue476	k__Bacteria|p__Proteobacteria|c__Gammaproteobacteria|o__Enterobacterales|f__Pasteurellaceae|g__Haemophilus|s__Haemophilus_sp002998595_mgs_1353 || id:cngb-om3117-tongue476	TRUE	reported	MedicineITLab	2	TRUE	0.008593499	1978	7.97E-06	167691	TRUE	6.81E-05	0.000302577	0.598072878	3.007152426	17.12794209
rs139728578	C	G	C	G	0.1036	0.06698655	0.02083	0.012595237	FALSE	TRUE	FALSE	ebi-eas-GCST90018588	16	82339776	0.079769666	167691	0.401048759	Colorectal cancer || id:ebi-eas-GCST90018588	Colorectal cancer	Colorectal cancer || ||	TRUE	MedicineITLab	0.0224	0.000003977	1978	16	82339776	cngb-om3117-tongue476	k__Bacteria|p__Proteobacteria|c__Gammaproteobacteria|o__Enterobacterales|f__Pasteurellaceae|g__Haemophilus|s__Haemophilus_sp002998595_mgs_1353 || id:cngb-om3117-tongue476	TRUE	reported	MedicineITLab	2	TRUE	0.010709285	1978	4.21E-06	167691	TRUE	6.86E-06	0.000437821	0.865513808	3.007152426	21.390625
rs142334538	T	C	T	C	0.0939	-0.015007057	0.02902	0.045257389	FALSE	FALSE	FALSE	ebi-eas-GCST90018588	4	110166430	0.043948007	167691	0.732747539	Colorectal cancer || id:ebi-eas-GCST90018588	Colorectal cancer	Colorectal cancer || ||	TRUE	MedicineITLab	0.02241	0.00002916	1978	4	110166430	cngb-om3117-tongue476	k__Bacteria|p__Proteobacteria|c__Gammaproteobacteria|o__Enterobacterales|f__Pasteurellaceae|g__Haemophilus|s__Haemophilus_sp002998595_mgs_1353 || id:cngb-om3117-tongue476	TRUE	reported	MedicineITLab	2	TRUE	0.008806814	1978	6.95E-07	167691	TRUE	3.76E-05	0.0004969	0.982362255	3.007152426	17.55688528
rs142448349	C	T	C	T	-0.09285	-0.082463966	0.009177	0.007416711	FALSE	FALSE	FALSE	ebi-eas-GCST90018588	2	152657070	0.106183215	167691	0.437383235	Colorectal cancer || id:ebi-eas-GCST90018588	Colorectal cancer	Colorectal cancer || ||	TRUE	MedicineITLab	0.02247	0.00003733	1978	2	152657070	cngb-om3117-tongue476	k__Bacteria|p__Proteobacteria|c__Gammaproteobacteria|o__Enterobacterales|f__Pasteurellaceae|g__Haemophilus|s__Haemophilus_sp002998595_mgs_1353 || id:cngb-om3117-tongue476	TRUE	reported	MedicineITLab	2	TRUE	0.008567104	1978	3.60E-06	167691	TRUE	5.89E-05	0.00015678	0.309845831	3.007152426	17.07488044
rs143141963	A	G	A	G	-0.09504	-0.014903895	0.006696	0.00247721	FALSE	FALSE	FALSE	ebi-eas-GCST90018588	3	100782934	0.171428445	167691	0.930719639	Colorectal cancer || id:ebi-eas-GCST90018588	Colorectal cancer	Colorectal cancer || ||	TRUE	MedicineITLab	0.02245	0.00002413	1978	3	100782934	cngb-om3117-tongue476	k__Bacteria|p__Proteobacteria|c__Gammaproteobacteria|o__Enterobacterales|f__Pasteurellaceae|g__Haemophilus|s__Haemophilus_sp002998595_mgs_1353 || id:cngb-om3117-tongue476	TRUE	reported	MedicineITLab	2	TRUE	0.008988186	1978	4.51E-08	167691	TRUE	2.77E-05	0.000120155	0.237454064	3.007152426	17.92173967
rs1437992	G	A	G	A	0.09833	-0.000952677	0.1409	0.227122049	FALSE	FALSE	FALSE	ebi-eas-GCST90018588	2	78086332	0.020684888	167691	0.963265094	Colorectal cancer || id:ebi-eas-GCST90018588	Colorectal cancer	Colorectal cancer || ||	TRUE	MedicineITLab	0.02243	0.00001229	1978	2	78086332	cngb-om3117-tongue476	k__Bacteria|p__Proteobacteria|c__Gammaproteobacteria|o__Enterobacterales|f__Pasteurellaceae|g__Haemophilus|s__Haemophilus_sp002998595_mgs_1353 || id:cngb-om3117-tongue476	TRUE	reported	MedicineITLab	2	TRUE	0.009632148	1978	1.26E-08	167691	TRUE	1.39E-05	0.002340759	4.636192894	3.007152426	19.2182364
rs144663112	A	G	A	G	-0.09699	0.173776006	0.005208	0.006729686	FALSE	FALSE	FALSE	ebi-eas-GCST90018588	12	58029961	0.112432847	167691	0.122201634	Colorectal cancer || id:ebi-eas-GCST90018588	Colorectal cancer	Colorectal cancer || ||	TRUE	MedicineITLab	0.02239	0.00001557	1978	12	58029961	cngb-om3117-tongue476	k__Bacteria|p__Proteobacteria|c__Gammaproteobacteria|o__Enterobacterales|f__Pasteurellaceae|g__Haemophilus|s__Haemophilus_sp002998595_mgs_1353 || id:cngb-om3117-tongue476	TRUE	reported	MedicineITLab	2	TRUE	0.009407062	1978	1.42E-05	167691	TRUE	3.60E-05	9.75E-05	0.192626684	3.007152426	18.76487741
rs144893397	G	A	G	A	-0.107	-0.052167732	0.008681	0.023472316	FALSE	FALSE	FALSE	ebi-eas-GCST90018588	17	66820959	0.059090708	167691	0.37732189	Colorectal cancer || id:ebi-eas-GCST90018588	Colorectal cancer	Colorectal cancer || ||	TRUE	MedicineITLab	0.0224	0.000001904	1978	17	66820959	cngb-om3117-tongue476	k__Bacteria|p__Proteobacteria|c__Gammaproteobacteria|o__Enterobacterales|f__Pasteurellaceae|g__Haemophilus|s__Haemophilus_sp002998595_mgs_1353 || id:cngb-om3117-tongue476	TRUE	reported	MedicineITLab	2	TRUE	0.011415589	1978	4.65E-06	167691	TRUE	3.43E-06	0.000197052	0.389451396	3.007152426	22.81768176
rs1450358	G	A	G	A	-0.09212	0.021808397	0.4497	0.488477874	FALSE	FALSE	FALSE	ebi-eas-GCST90018588	16	60349286	0.01797496	167691	0.225028373	Colorectal cancer || id:ebi-eas-GCST90018588	Colorectal cancer	Colorectal cancer || ||	TRUE	MedicineITLab	0.02239	0.00004031	1978	16	60349286	cngb-om3117-tongue476	k__Bacteria|p__Proteobacteria|c__Gammaproteobacteria|o__Enterobacterales|f__Pasteurellaceae|g__Haemophilus|s__Haemophilus_sp002998595_mgs_1353 || id:cngb-om3117-tongue476	TRUE	reported	MedicineITLab	2	TRUE	0.008493919	1978	8.78E-06	167691	TRUE	7.73E-05	0.004200106	8.334414951	3.007152426	16.92776695
rs145400167	G	A	G	A	-0.1038	-0.028564622	0.0129	0.0113896	FALSE	FALSE	FALSE	ebi-eas-GCST90018588	4	135703956	0.087117919	167691	0.742998933	Colorectal cancer || id:ebi-eas-GCST90018588	Colorectal cancer	Colorectal cancer || ||	TRUE	MedicineITLab	0.02241	0.000003896	1978	4	135703956	cngb-om3117-tongue476	k__Bacteria|p__Proteobacteria|c__Gammaproteobacteria|o__Enterobacterales|f__Pasteurellaceae|g__Haemophilus|s__Haemophilus_sp002998595_mgs_1353 || id:cngb-om3117-tongue476	TRUE	reported	MedicineITLab	2	TRUE	0.010740739	1978	6.41E-07	167691	TRUE	5.12E-06	0.000274395	0.542352554	3.007152426	21.45413425
rs147115458	T	C	T	C	-0.09841	0.032752318	0.0124	0.010083872	FALSE	FALSE	FALSE	ebi-eas-GCST90018588	13	91074911	0.086678954	167691	0.705536242	Colorectal cancer || id:ebi-eas-GCST90018588	Colorectal cancer	Colorectal cancer || ||	TRUE	MedicineITLab	0.02246	0.0000124	1978	13	91074911	cngb-om3117-tongue476	k__Bacteria|p__Proteobacteria|c__Gammaproteobacteria|o__Enterobacterales|f__Pasteurellaceae|g__Haemophilus|s__Haemophilus_sp002998595_mgs_1353 || id:cngb-om3117-tongue476	TRUE	reported	MedicineITLab	2	TRUE	0.009622168	1978	8.51E-07	167691	TRUE	1.65E-05	0.000237198	0.468814669	3.007152426	19.1981314
rs147258720	T	C	T	C	-0.09206	0.020103816	0.0062	0.015589341	FALSE	FALSE	FALSE	ebi-eas-GCST90018588	15	26016287	0.071908064	167691	0.779802324	Colorectal cancer || id:ebi-eas-GCST90018588	Colorectal cancer	Colorectal cancer || ||	TRUE	MedicineITLab	0.02244	0.00004242	1978	15	26016287	cngb-om3117-tongue476	k__Bacteria|p__Proteobacteria|c__Gammaproteobacteria|o__Enterobacterales|f__Pasteurellaceae|g__Haemophilus|s__Haemophilus_sp002998595_mgs_1353 || id:cngb-om3117-tongue476	TRUE	reported	MedicineITLab	2	TRUE	0.00844551	1978	4.66E-07	167691	TRUE	5.31E-05	0.000104439	0.206392979	3.007152426	16.83046969
rs147457199	T	C	T	C	0.09321	-0.060912594	0.02356	0.01858479	FALSE	FALSE	FALSE	ebi-eas-GCST90018588	4	62127047	0.06698777	167691	0.363186945	Colorectal cancer || id:ebi-eas-GCST90018588	Colorectal cancer	Colorectal cancer || ||	TRUE	MedicineITLab	0.02241	0.00003323	1978	4	62127047	cngb-om3117-tongue476	k__Bacteria|p__Proteobacteria|c__Gammaproteobacteria|o__Enterobacterales|f__Pasteurellaceae|g__Haemophilus|s__Haemophilus_sp002998595_mgs_1353 || id:cngb-om3117-tongue476	TRUE	reported	MedicineITLab	2	TRUE	0.00867898	1978	4.93E-06	167691	TRUE	5.58E-05	0.000399738	0.790198933	3.007152426	17.29980878
rs148558703	C	T	C	T	0.09663	0.012692702	0.02406	0.035137527	FALSE	FALSE	FALSE	ebi-eas-GCST90018588	8	3619311	0.045402622	167691	0.779816022	Colorectal cancer || id:ebi-eas-GCST90018588	Colorectal cancer	Colorectal cancer || ||	TRUE	MedicineITLab	0.02242	0.00001707	1978	8	3619311	cngb-om3117-tongue476	k__Bacteria|p__Proteobacteria|c__Gammaproteobacteria|o__Enterobacterales|f__Pasteurellaceae|g__Haemophilus|s__Haemophilus_sp002998595_mgs_1353 || id:cngb-om3117-tongue476	TRUE	reported	MedicineITLab	2	TRUE	0.009313269	1978	4.66E-07	167691	TRUE	2.17E-05	0.000438503	0.866862304	3.007152426	18.5760231
rs1498597	T	C	T	C	0.0989	-0.008568496	0.006944	0.066182326	FALSE	FALSE	FALSE	ebi-eas-GCST90018588	3	170643256	0.034682561	167691	0.804865748	Colorectal cancer || id:ebi-eas-GCST90018588	Colorectal cancer	Colorectal cancer || ||	TRUE	MedicineITLab	0.02244	0.00001103	1978	3	170643256	cngb-om3117-tongue476	k__Bacteria|p__Proteobacteria|c__Gammaproteobacteria|o__Enterobacterales|f__Pasteurellaceae|g__Haemophilus|s__Haemophilus_sp002998595_mgs_1353 || id:cngb-om3117-tongue476	TRUE	reported	MedicineITLab	2	TRUE	0.009734454	1978	3.64E-07	167691	TRUE	1.38E-05	0.000134898	0.26659473	3.007152426	19.42436714
rs150013016	T	C	T	C	-0.09522	-0.069091304	0.01711	0.01877108	FALSE	FALSE	FALSE	ebi-eas-GCST90018588	19	21438899	0.066348857	167691	0.297720681	Colorectal cancer || id:ebi-eas-GCST90018588	Colorectal cancer	Colorectal cancer || ||	TRUE	MedicineITLab	0.02248	0.00002378	1978	19	21438899	cngb-om3117-tongue476	k__Bacteria|p__Proteobacteria|c__Gammaproteobacteria|o__Enterobacterales|f__Pasteurellaceae|g__Haemophilus|s__Haemophilus_sp002998595_mgs_1353 || id:cngb-om3117-tongue476	TRUE	reported	MedicineITLab	2	TRUE	0.00899811	1978	6.47E-06	167691	TRUE	4.29E-05	0.000304959	0.60278256	3.007152426	17.94170619
rs150845713	C	A	C	A	0.09841	0.016304726	0.009177	0.010755052	FALSE	FALSE	FALSE	ebi-eas-GCST90018588	5	123015816	0.09169636	167691	0.85887051	Colorectal cancer || id:ebi-eas-GCST90018588	Colorectal cancer	Colorectal cancer || ||	TRUE	MedicineITLab	0.02241	0.00001182	1978	5	123015816	cngb-om3117-tongue476	k__Bacteria|p__Proteobacteria|c__Gammaproteobacteria|o__Enterobacterales|f__Pasteurellaceae|g__Haemophilus|s__Haemophilus_sp002998595_mgs_1353 || id:cngb-om3117-tongue476	TRUE	reported	MedicineITLab	2	TRUE	0.009664737	1978	1.89E-07	167691	TRUE	1.44E-05	0.000176119	0.348071692	3.007152426	19.28389466
rs151058344	G	A	G	A	0.0934	-0.02239198	0.02307	0.007727694	FALSE	FALSE	FALSE	ebi-eas-GCST90018588	18	42059456	0.110120921	167691	0.838869348	Colorectal cancer || id:ebi-eas-GCST90018588	Colorectal cancer	Colorectal cancer || ||	TRUE	MedicineITLab	0.02244	0.00003279	1978	18	42059456	cngb-om3117-tongue476	k__Bacteria|p__Proteobacteria|c__Gammaproteobacteria|o__Enterobacterales|f__Pasteurellaceae|g__Haemophilus|s__Haemophilus_sp002998595_mgs_1353 || id:cngb-om3117-tongue476	TRUE	reported	MedicineITLab	2	TRUE	0.008691008	1978	2.47E-07	167691	TRUE	3.98E-05	0.000393219	0.777306923	3.007152426	17.3239949
rs1655284	C	T	C	T	0.1014	0.028478073	0.4821	0.480408784	FALSE	FALSE	FALSE	ebi-eas-GCST90018588	1	231564220	0.016763785	167691	0.089359636	Colorectal cancer || id:ebi-eas-GCST90018588	Colorectal cancer	Colorectal cancer || ||	TRUE	MedicineITLab	0.02253	0.000007166	1978	1	231564220	cngb-om3117-tongue476	k__Bacteria|p__Proteobacteria|c__Gammaproteobacteria|o__Enterobacterales|f__Pasteurellaceae|g__Haemophilus|s__Haemophilus_sp002998595_mgs_1353 || id:cngb-om3117-tongue476	TRUE	reported	MedicineITLab	2	TRUE	0.010146991	1978	1.72E-05	167691	TRUE	1.85E-05	0.005134391	10.19791694	3.007152426	20.25599245
rs169819	A	T	A	T	-0.09627	-0.04341147	0.2718	0.293896875	FALSE	TRUE	FALSE	ebi-eas-GCST90018588	5	152201373	0.018125587	167691	0.016618645	Colorectal cancer || id:ebi-eas-GCST90018588	Colorectal cancer	Colorectal cancer || ||	TRUE	MedicineITLab	0.02245	0.00001888	1978	5	152201373	cngb-om3117-tongue476	k__Bacteria|p__Proteobacteria|c__Gammaproteobacteria|o__Enterobacterales|f__Pasteurellaceae|g__Haemophilus|s__Haemophilus_sp002998595_mgs_1353 || id:cngb-om3117-tongue476	TRUE	reported	MedicineITLab	2	TRUE	0.009220181	1978	3.42E-05	167691	TRUE	6.41E-05	0.003668699	7.276042582	3.007152426	18.38862486
rs186436147	T	C	T	C	-0.09811	0.005581507	0.005704	0.027277318	FALSE	FALSE	FALSE	ebi-eas-GCST90018588	8	133436324	0.052211837	167691	0.914867384	Colorectal cancer || id:ebi-eas-GCST90018588	Colorectal cancer	Colorectal cancer || ||	TRUE	MedicineITLab	0.02252	0.00001386	1978	8	133436324	cngb-om3117-tongue476	k__Bacteria|p__Proteobacteria|c__Gammaproteobacteria|o__Enterobacterales|f__Pasteurellaceae|g__Haemophilus|s__Haemophilus_sp002998595_mgs_1353 || id:cngb-om3117-tongue476	TRUE	reported	MedicineITLab	2	TRUE	0.00951374	1978	6.81E-08	167691	TRUE	1.62E-05	0.000109182	0.215767543	3.007152426	18.97971903
rs186453295	G	A	G	A	0.09443	0.05022751	0.01389	0.007575032	FALSE	FALSE	FALSE	ebi-eas-GCST90018588	7	80304225	0.111332668	167691	0.651882888	Colorectal cancer || id:ebi-eas-GCST90018588	Colorectal cancer	Colorectal cancer || ||	TRUE	MedicineITLab	0.02244	0.00002684	1978	7	80304225	cngb-om3117-tongue476	k__Bacteria|p__Proteobacteria|c__Gammaproteobacteria|o__Enterobacterales|f__Pasteurellaceae|g__Haemophilus|s__Haemophilus_sp002998595_mgs_1353 || id:cngb-om3117-tongue476	TRUE	reported	MedicineITLab	2	TRUE	0.008882039	1978	1.21E-06	167691	TRUE	3.67E-05	0.000244274	0.482803738	3.007152426	17.70819412
rs189136303	T	C	T	C	-0.09485	-0.181428063	0.009177	0.011130697	FALSE	FALSE	FALSE	ebi-eas-GCST90018588	5	172816289	0.090773441	167691	0.045641795	Colorectal cancer || id:ebi-eas-GCST90018588	Colorectal cancer	Colorectal cancer || ||	TRUE	MedicineITLab	0.02251	0.00002624	1978	5	172816289	cngb-om3117-tongue476	k__Bacteria|p__Proteobacteria|c__Gammaproteobacteria|o__Enterobacterales|f__Pasteurellaceae|g__Haemophilus|s__Haemophilus_sp002998595_mgs_1353 || id:cngb-om3117-tongue476	TRUE	reported	MedicineITLab	2	TRUE	0.008905368	1978	2.38E-05	167691	TRUE	7.30E-05	0.000163607	0.323340032	3.007152426	17.7551228
rs189211202	G	A	G	A	-0.09155	-0.047594252	0.02356	0.021805092	FALSE	FALSE	FALSE	ebi-eas-GCST90018588	2	181981189	0.064691666	167691	0.461907706	Colorectal cancer || id:ebi-eas-GCST90018588	Colorectal cancer	Colorectal cancer || ||	TRUE	MedicineITLab	0.02241	0.00004577	1978	2	181981189	cngb-om3117-tongue476	k__Bacteria|p__Proteobacteria|c__Gammaproteobacteria|o__Enterobacterales|f__Pasteurellaceae|g__Haemophilus|s__Haemophilus_sp002998595_mgs_1353 || id:cngb-om3117-tongue476	TRUE	reported	MedicineITLab	2	TRUE	0.008375166	1978	3.23E-06	167691	TRUE	7.03E-05	0.000385627	0.762293101	3.007152426	16.68910259
rs190288080	A	G	A	G	0.09607	-0.148358728	0.005208	0.008122514	FALSE	FALSE	FALSE	ebi-eas-GCST90018588	10	101122911	0.100641825	167691	0.140447679	Colorectal cancer || id:ebi-eas-GCST90018588	Colorectal cancer	Colorectal cancer || ||	TRUE	MedicineITLab	0.02241	0.00001906	1978	10	101122911	cngb-om3117-tongue476	k__Bacteria|p__Proteobacteria|c__Gammaproteobacteria|o__Enterobacterales|f__Pasteurellaceae|g__Haemophilus|s__Haemophilus_sp002998595_mgs_1353 || id:cngb-om3117-tongue476	TRUE	reported	MedicineITLab	2	TRUE	0.009214769	1978	1.30E-05	167691	TRUE	4.22E-05	9.56E-05	0.188989342	3.007152426	18.37773007
rs191853216	C	A	C	A	0.09128	-0.107883463	0.01885	0.006386466	FALSE	FALSE	FALSE	ebi-eas-GCST90018588	12	131379178	0.114438222	167691	0.345822966	Colorectal cancer || id:ebi-eas-GCST90018588	Colorectal cancer	Colorectal cancer || ||	TRUE	MedicineITLab	0.02245	0.00004953	1978	12	131379178	cngb-om3117-tongue476	k__Bacteria|p__Proteobacteria|c__Gammaproteobacteria|o__Enterobacterales|f__Pasteurellaceae|g__Haemophilus|s__Haemophilus_sp002998595_mgs_1353 || id:cngb-om3117-tongue476	TRUE	reported	MedicineITLab	2	TRUE	0.008296852	1978	5.30E-06	167691	TRUE	8.36E-05	0.000308197	0.60918448	3.007152426	16.53174022
rs1962142	A	G	A	G	-0.09137	-0.008490201	0.2183	0.205171241	FALSE	FALSE	FALSE	ebi-eas-GCST90018588	2	177248756	0.020428649	167691	0.677700774	Colorectal cancer || id:ebi-eas-GCST90018588	Colorectal cancer	Colorectal cancer || ||	TRUE	MedicineITLab	0.02242	0.00004761	1978	2	177248756	cngb-om3117-tongue476	k__Bacteria|p__Proteobacteria|c__Gammaproteobacteria|o__Enterobacterales|f__Pasteurellaceae|g__Haemophilus|s__Haemophilus_sp002998595_mgs_1353 || id:cngb-om3117-tongue476	TRUE	reported	MedicineITLab	2	TRUE	0.008335161	1978	1.03E-06	167691	TRUE	6.33E-05	0.002849254	5.646212442	3.007152426	16.60871502
rs222972	T	C	T	C	0.09647	-0.007233324	0.3777	0.46166054	FALSE	FALSE	FALSE	ebi-eas-GCST90018588	21	26506258	0.016923266	167691	0.669074236	Colorectal cancer || id:ebi-eas-GCST90018588	Colorectal cancer	Colorectal cancer || ||	TRUE	MedicineITLab	0.0225	0.00001894	1978	21	26506258	cngb-om3117-tongue476	k__Bacteria|p__Proteobacteria|c__Gammaproteobacteria|o__Enterobacterales|f__Pasteurellaceae|g__Haemophilus|s__Haemophilus_sp002998595_mgs_1353 || id:cngb-om3117-tongue476	TRUE	reported	MedicineITLab	2	TRUE	0.009217453	1978	1.09E-06	167691	TRUE	2.57E-05	0.004374832	8.682652346	3.007152426	18.38313264
rs2537445	A	G	A	G	-0.1019	0.088021307	0.04688	0.077681791	FALSE	FALSE	FALSE	ebi-eas-GCST90018588	7	102767989	0.035748212	167691	0.013806545	Colorectal cancer || id:ebi-eas-GCST90018588	Colorectal cancer	Colorectal cancer || ||	TRUE	MedicineITLab	0.02239	0.000005632	1978	7	102767989	cngb-om3117-tongue476	k__Bacteria|p__Proteobacteria|c__Gammaproteobacteria|o__Enterobacterales|f__Pasteurellaceae|g__Haemophilus|s__Haemophilus_sp002998595_mgs_1353 || id:cngb-om3117-tongue476	TRUE	reported	MedicineITLab	2	TRUE	0.010373482	1978	3.62E-05	167691	TRUE	2.14E-05	0.000927926	1.835285655	3.007152426	20.7128653
rs35048834	T	C	T	C	-0.09622	-0.023373295	0.03224	0.098605687	FALSE	FALSE	FALSE	ebi-eas-GCST90018588	9	107680695	0.02877115	167691	0.416569878	Colorectal cancer || id:ebi-eas-GCST90018588	Colorectal cancer	Colorectal cancer || ||	TRUE	MedicineITLab	0.02245	0.00001912	1978	9	107680695	cngb-om3117-tongue476	k__Bacteria|p__Proteobacteria|c__Gammaproteobacteria|o__Enterobacterales|f__Pasteurellaceae|g__Haemophilus|s__Haemophilus_sp002998595_mgs_1353 || id:cngb-om3117-tongue476	TRUE	reported	MedicineITLab	2	TRUE	0.009210695	1978	3.94E-06	167691	TRUE	3.10E-05	0.000577728	1.142250399	3.007152426	18.36952872
rs36076509	T	C	T	C	-0.1038	0.061206721	0.04266	0.012441733	FALSE	FALSE	FALSE	ebi-eas-GCST90018588	19	55089078	0.074670108	167691	0.412389946	Colorectal cancer || id:ebi-eas-GCST90018588	Colorectal cancer	Colorectal cancer || ||	TRUE	MedicineITLab	0.02256	0.000004511	1978	19	55089078	cngb-om3117-tongue476	k__Bacteria|p__Proteobacteria|c__Gammaproteobacteria|o__Enterobacterales|f__Pasteurellaceae|g__Haemophilus|s__Haemophilus_sp002998595_mgs_1353 || id:cngb-om3117-tongue476	TRUE	reported	MedicineITLab	2	TRUE	0.010599894	1978	4.01E-06	167691	TRUE	7.59E-06	0.000880059	1.740528233	3.007152426	21.16978837
rs3744633	T	G	T	G	0.1073	0.010582672	0.02059	0.040726109	FALSE	FALSE	FALSE	ebi-eas-GCST90018588	17	28553884	0.041844976	167691	0.800344048	Colorectal cancer || id:ebi-eas-GCST90018588	Colorectal cancer	Colorectal cancer || ||	TRUE	MedicineITLab	0.02238	0.000001758	1978	17	28553884	cngb-om3117-tongue476	k__Bacteria|p__Proteobacteria|c__Gammaproteobacteria|o__Enterobacterales|f__Pasteurellaceae|g__Haemophilus|s__Haemophilus_sp002998595_mgs_1353 || id:cngb-om3117-tongue476	TRUE	reported	MedicineITLab	2	TRUE	0.011499245	1978	3.81E-07	167691	TRUE	2.26E-06	0.000464355	0.917992164	3.007152426	22.98684035
rs450060	T	C	T	C	-0.09372	0.012788645	0.1302	0.193159594	FALSE	FALSE	FALSE	ebi-eas-GCST90018588	5	95231667	0.021192058	167691	0.546200033	Colorectal cancer || id:ebi-eas-GCST90018588	Colorectal cancer	Colorectal cancer || ||	TRUE	MedicineITLab	0.02241	0.00003024	1978	5	95231667	cngb-om3117-tongue476	k__Bacteria|p__Proteobacteria|c__Gammaproteobacteria|o__Enterobacterales|f__Pasteurellaceae|g__Haemophilus|s__Haemophilus_sp002998595_mgs_1353 || id:cngb-om3117-tongue476	TRUE	reported	MedicineITLab	2	TRUE	0.008773378	1978	2.17E-06	167691	TRUE	4.40E-05	0.001989413	3.938916142	3.007152426	17.48963906
rs4554369	T	C	T	C	0.1038	0.007542738	0.4559	0.531738371	FALSE	FALSE	FALSE	ebi-eas-GCST90018588	7	12316885	0.016589805	167691	0.649353131	Colorectal cancer || id:ebi-eas-GCST90018588	Colorectal cancer	Colorectal cancer || ||	TRUE	MedicineITLab	0.02246	0.000004038	1978	7	12316885	cngb-om3117-tongue476	k__Bacteria|p__Proteobacteria|c__Gammaproteobacteria|o__Enterobacterales|f__Pasteurellaceae|g__Haemophilus|s__Haemophilus_sp002998595_mgs_1353 || id:cngb-om3117-tongue476	TRUE	reported	MedicineITLab	2	TRUE	0.010693482	1978	1.23E-06	167691	TRUE	5.73E-06	0.005345312	10.61909796	3.007152426	21.35871905
rs4796833	A	G	A	G	-0.09206	0.041201617	0.1386	0.083451413	FALSE	FALSE	FALSE	ebi-eas-GCST90018588	17	78678685	0.032822503	167691	0.209375082	Colorectal cancer || id:ebi-eas-GCST90018588	Colorectal cancer	Colorectal cancer || ||	TRUE	MedicineITLab	0.02244	0.00004252	1978	17	78678685	cngb-om3117-tongue476	k__Bacteria|p__Proteobacteria|c__Gammaproteobacteria|o__Enterobacterales|f__Pasteurellaceae|g__Haemophilus|s__Haemophilus_sp002998595_mgs_1353 || id:cngb-om3117-tongue476	TRUE	reported	MedicineITLab	2	TRUE	0.00844551	1978	9.40E-06	167691	TRUE	8.27E-05	0.002023672	4.006883676	3.007152426	16.83046969
rs4813976	T	A	T	A	0.09585	-0.012127766	0.2535	0.179021896	FALSE	TRUE	FALSE	ebi-eas-GCST90018588	20	11261905	0.022368976	167691	0.587702061	Colorectal cancer || id:ebi-eas-GCST90018588	Colorectal cancer	Colorectal cancer || ||	TRUE	MedicineITLab	0.02239	0.00001954	1978	20	11261905	cngb-om3117-tongue476	k__Bacteria|p__Proteobacteria|c__Gammaproteobacteria|o__Enterobacterales|f__Pasteurellaceae|g__Haemophilus|s__Haemophilus_sp002998595_mgs_1353 || id:cngb-om3117-tongue476	TRUE	reported	MedicineITLab	2	TRUE	0.009189245	1978	1.75E-06	167691	TRUE	2.79E-05	0.003477139	6.894800107	3.007152426	18.32635298
rs4984906	C	A	C	A	-0.09228	-0.013684897	0.02282	0.042549994	FALSE	FALSE	FALSE	ebi-eas-GCST90018588	16	659001	0.041854192	167691	0.743693614	Colorectal cancer || id:ebi-eas-GCST90018588	Colorectal cancer	Colorectal cancer || ||	TRUE	MedicineITLab	0.02245	0.00004113	1978	16	659001	cngb-om3117-tongue476	k__Bacteria|p__Proteobacteria|c__Gammaproteobacteria|o__Enterobacterales|f__Pasteurellaceae|g__Haemophilus|s__Haemophilus_sp002998595_mgs_1353 || id:cngb-om3117-tongue476	TRUE	reported	MedicineITLab	2	TRUE	0.008478087	1978	6.38E-07	167691	TRUE	5.25E-05	0.000379783	0.750736076	3.007152426	16.89594476
rs554126138	A	T	A	T	-0.09197	-0.131351847	0.006944	0.006488054	FALSE	TRUE	FALSE	ebi-eas-GCST90018588	7	56108238	0.111502524	167691	0.238789908	Colorectal cancer || id:ebi-eas-GCST90018588	Colorectal cancer	Colorectal cancer || ||	TRUE	MedicineITLab	0.02244	0.00004318	1978	7	56108238	cngb-om3117-tongue476	k__Bacteria|p__Proteobacteria|c__Gammaproteobacteria|o__Enterobacterales|f__Pasteurellaceae|g__Haemophilus|s__Haemophilus_sp002998595_mgs_1353 || id:cngb-om3117-tongue476	TRUE	reported	MedicineITLab	2	TRUE	0.008429144	1978	8.28E-06	167691	TRUE	8.13E-05	0.000116656	0.230538481	3.007152426	16.79757805
rs557745421	G	A	G	A	0.0914	0.099080364	0.009177	0.005494805	FALSE	FALSE	FALSE	ebi-eas-GCST90018588	4	47983917	0.116293899	167691	0.394223817	Colorectal cancer || id:ebi-eas-GCST90018588	Colorectal cancer	Colorectal cancer || ||	TRUE	MedicineITLab	0.02243	0.00004799	1978	4	47983917	cngb-om3117-tongue476	k__Bacteria|p__Proteobacteria|c__Gammaproteobacteria|o__Enterobacterales|f__Pasteurellaceae|g__Haemophilus|s__Haemophilus_sp002998595_mgs_1353 || id:cngb-om3117-tongue476	TRUE	reported	MedicineITLab	2	TRUE	0.008333217	1978	4.33E-06	167691	TRUE	7.73E-05	0.000151921	0.300242469	3.007152426	16.60480747
rs55916145	C	T	C	T	-0.0952	-0.051919891	0.3683	0.289772856	FALSE	FALSE	FALSE	ebi-eas-GCST90018588	4	1016990	0.018371896	167691	0.004712596	Colorectal cancer || id:ebi-eas-GCST90018588	Colorectal cancer	Colorectal cancer || ||	TRUE	MedicineITLab	0.02243	0.00002303	1978	4	1016990	cngb-om3117-tongue476	k__Bacteria|p__Proteobacteria|c__Gammaproteobacteria|o__Enterobacterales|f__Pasteurellaceae|g__Haemophilus|s__Haemophilus_sp002998595_mgs_1353 || id:cngb-om3117-tongue476	TRUE	reported	MedicineITLab	2	TRUE	0.009034146	1978	4.76E-05	167691	TRUE	9.34E-05	0.004217125	8.368329562	3.007152426	18.01421533
rs56040457	T	C	T	C	-0.1086	-0.025176853	0.1208	0.16995992	FALSE	FALSE	FALSE	ebi-eas-GCST90018588	8	49958534	0.022738568	167691	0.268193954	Colorectal cancer || id:ebi-eas-GCST90018588	Colorectal cancer	Colorectal cancer || ||	TRUE	MedicineITLab	0.02241	0.000001358	1978	8	49958534	cngb-om3117-tongue476	k__Bacteria|p__Proteobacteria|c__Gammaproteobacteria|o__Enterobacterales|f__Pasteurellaceae|g__Haemophilus|s__Haemophilus_sp002998595_mgs_1353 || id:cngb-om3117-tongue476	TRUE	reported	MedicineITLab	2	TRUE	0.011745134	1978	7.31E-06	167691	TRUE	2.76E-06	0.002505211	4.962729047	3.007152426	23.48420904
rs56178310	A	G	A	G	0.09493	0.050737383	0.4563	0.518529003	FALSE	FALSE	FALSE	ebi-eas-GCST90018588	21	39560895	0.016689975	167691	0.002365847	Colorectal cancer || id:ebi-eas-GCST90018588	Colorectal cancer	Colorectal cancer || ||	TRUE	MedicineITLab	0.02244	0.00002442	1978	21	39560895	cngb-om3117-tongue476	k__Bacteria|p__Proteobacteria|c__Gammaproteobacteria|o__Enterobacterales|f__Pasteurellaceae|g__Haemophilus|s__Haemophilus_sp002998595_mgs_1353 || id:cngb-om3117-tongue476	TRUE	reported	MedicineITLab	2	TRUE	0.008975501	1978	5.51E-05	167691	TRUE	0.00010869	0.004471433	8.875237281	3.007152426	17.8962178
rs563114540	C	T	C	T	-0.09644	-0.047180765	0.004216	0.001787777	FALSE	FALSE	FALSE	ebi-eas-GCST90018588	1	64265281	0.2151553	167691	0.826426471	Colorectal cancer || id:ebi-eas-GCST90018588	Colorectal cancer	Colorectal cancer || ||	TRUE	MedicineITLab	0.02243	0.00001801	1978	1	64265281	cngb-om3117-tongue476	k__Bacteria|p__Proteobacteria|c__Gammaproteobacteria|o__Enterobacterales|f__Pasteurellaceae|g__Haemophilus|s__Haemophilus_sp002998595_mgs_1353 || id:cngb-om3117-tongue476	TRUE	reported	MedicineITLab	2	TRUE	0.009268826	1978	2.87E-07	167691	TRUE	2.20E-05	7.81E-05	0.154323122	3.007152426	18.48654943
rs6764196	T	G	T	G	-0.09697	-0.006635191	0.3909	0.378195236	FALSE	FALSE	FALSE	ebi-eas-GCST90018588	3	161935023	0.017343189	167691	0.702029765	Colorectal cancer || id:ebi-eas-GCST90018588	Colorectal cancer	Colorectal cancer || ||	TRUE	MedicineITLab	0.02247	0.00001667	1978	3	161935023	cngb-om3117-tongue476	k__Bacteria|p__Proteobacteria|c__Gammaproteobacteria|o__Enterobacterales|f__Pasteurellaceae|g__Haemophilus|s__Haemophilus_sp002998595_mgs_1353 || id:cngb-om3117-tongue476	TRUE	reported	MedicineITLab	2	TRUE	0.009337006	1978	8.73E-07	167691	TRUE	2.22E-05	0.004477742	8.887815335	3.007152426	18.62381489
rs707793	T	C	T	C	0.09987	0.006105787	0.2999	0.303964095	FALSE	FALSE	FALSE	ebi-eas-GCST90018588	6	10519776	0.018527238	167691	0.741734462	Colorectal cancer || id:ebi-eas-GCST90018588	Colorectal cancer	Colorectal cancer || ||	TRUE	MedicineITLab	0.02247	0.000009298	1978	6	10519776	cngb-om3117-tongue476	k__Bacteria|p__Proteobacteria|c__Gammaproteobacteria|o__Enterobacterales|f__Pasteurellaceae|g__Haemophilus|s__Haemophilus_sp002998595_mgs_1353 || id:cngb-om3117-tongue476	TRUE	reported	MedicineITLab	2	TRUE	0.009898214	1978	6.48E-07	167691	TRUE	1.22E-05	0.004188289	8.310867333	3.007152426	19.75440507
rs7151351	G	A	G	A	0.09687	-0.00599994	0.2163	0.28053481	FALSE	FALSE	FALSE	ebi-eas-GCST90018588	14	51575511	0.018408909	167691	0.744480429	Colorectal cancer || id:ebi-eas-GCST90018588	Colorectal cancer	Colorectal cancer || ||	TRUE	MedicineITLab	0.02244	0.00001667	1978	14	51575511	cngb-om3117-tongue476	k__Bacteria|p__Proteobacteria|c__Gammaproteobacteria|o__Enterobacterales|f__Pasteurellaceae|g__Haemophilus|s__Haemophilus_sp002998595_mgs_1353 || id:cngb-om3117-tongue476	TRUE	reported	MedicineITLab	2	TRUE	0.009342636	1978	6.33E-07	167691	TRUE	2.15E-05	0.003181376	6.306461633	3.007152426	18.63515006
rs72844316	T	C	T	C	0.1043	0.035619017	0.06027	0.036168684	FALSE	FALSE	FALSE	ebi-eas-GCST90018588	17	74565035	0.045809138	167691	0.436832777	Colorectal cancer || id:ebi-eas-GCST90018588	Colorectal cancer	Colorectal cancer || ||	TRUE	MedicineITLab	0.02247	0.000003681	1978	17	74565035	cngb-om3117-tongue476	k__Bacteria|p__Proteobacteria|c__Gammaproteobacteria|o__Enterobacterales|f__Pasteurellaceae|g__Haemophilus|s__Haemophilus_sp002998595_mgs_1353 || id:cngb-om3117-tongue476	TRUE	reported	MedicineITLab	2	TRUE	0.010786132	1978	3.61E-06	167691	TRUE	6.15E-06	0.001232262	2.437953007	3.007152426	21.54579245
rs732406	C	G	C	G	0.1054	0.007885685	0.211	0.208961534	FALSE	TRUE	FALSE	ebi-eas-GCST90018588	22	42387590	0.02031379	167691	0.697872712	Colorectal cancer || id:ebi-eas-GCST90018588	Colorectal cancer	Colorectal cancer || ||	TRUE	MedicineITLab	0.0228	0.00000404	1907	22	42387590	cngb-om3117-tongue476	k__Bacteria|p__Proteobacteria|c__Gammaproteobacteria|o__Enterobacterales|f__Pasteurellaceae|g__Haemophilus|s__Haemophilus_sp002998595_mgs_1353 || id:cngb-om3117-tongue476	TRUE	reported	MedicineITLab	2	TRUE	0.011093581	1907	8.99E-07	167691	TRUE	5.47E-06	0.003698884	7.07253392	3.007152426	21.37034472
rs7327010	G	A	G	A	-0.1084	-0.044487782	0.408	0.350022117	FALSE	FALSE	FALSE	ebi-eas-GCST90018588	13	41414602	0.01752541	167691	0.011133738	Colorectal cancer || id:ebi-eas-GCST90018588	Colorectal cancer	Colorectal cancer || ||	TRUE	MedicineITLab	0.02242	0.000001437	1978	13	41414602	cngb-om3117-tongue476	k__Bacteria|p__Proteobacteria|c__Gammaproteobacteria|o__Enterobacterales|f__Pasteurellaceae|g__Haemophilus|s__Haemophilus_sp002998595_mgs_1353 || id:cngb-om3117-tongue476	TRUE	reported	MedicineITLab	2	TRUE	0.011692104	1978	3.84E-05	167691	TRUE	6.12E-06	0.005676367	11.28053268	3.007152426	23.37692308
rs73472516	A	G	A	G	0.09214	-0.017424082	0.1746	0.236854457	FALSE	FALSE	FALSE	ebi-eas-GCST90018588	13	45821983	0.019552627	167691	0.372855326	Colorectal cancer || id:ebi-eas-GCST90018588	Colorectal cancer	Colorectal cancer || ||	TRUE	MedicineITLab	0.02244	0.00004204	1978	13	45821983	cngb-om3117-tongue476	k__Bacteria|p__Proteobacteria|c__Gammaproteobacteria|o__Enterobacterales|f__Pasteurellaceae|g__Haemophilus|s__Haemophilus_sp002998595_mgs_1353 || id:cngb-om3117-tongue476	TRUE	reported	MedicineITLab	2	TRUE	0.00846007	1978	4.74E-06	167691	TRUE	6.92E-05	0.002447006	4.847145757	3.007152426	16.8597337
rs74506808	G	A	G	A	-0.1121	0.026037	0.02753	0.063198453	FALSE	FALSE	FALSE	ebi-eas-GCST90018588	1	53420136	0.034443417	167691	0.449687896	Colorectal cancer || id:ebi-eas-GCST90018588	Colorectal cancer	Colorectal cancer || ||	TRUE	MedicineITLab	0.02237	5.91E-07	1978	1	53420136	cngb-om3117-tongue476	k__Bacteria|p__Proteobacteria|c__Gammaproteobacteria|o__Enterobacterales|f__Pasteurellaceae|g__Haemophilus|s__Haemophilus_sp002998595_mgs_1353 || id:cngb-om3117-tongue476	TRUE	reported	MedicineITLab	2	TRUE	0.012548964	1978	3.41E-06	167691	TRUE	1.02E-06	0.000672858	1.330463308	3.007152426	25.11188171
rs74783064	A	G	A	G	0.104	0.008917282	0.2314	0.194299073	FALSE	FALSE	FALSE	ebi-eas-GCST90018588	10	11694841	0.022979756	167691	0.697979427	Colorectal cancer || id:ebi-eas-GCST90018588	Colorectal cancer	Colorectal cancer || ||	TRUE	MedicineITLab	0.02248	0.000003973	1978	10	11694841	cngb-om3117-tongue476	k__Bacteria|p__Proteobacteria|c__Gammaproteobacteria|o__Enterobacterales|f__Pasteurellaceae|g__Haemophilus|s__Haemophilus_sp002998595_mgs_1353 || id:cngb-om3117-tongue476	TRUE	reported	MedicineITLab	2	TRUE	0.0107154	1978	8.98E-07	167691	TRUE	5.41E-06	0.003847339	7.631702805	3.007152426	21.40297109
rs75149869	T	C	T	C	0.1063	-0.005402431	0.0501	0.028479845	FALSE	FALSE	FALSE	ebi-eas-GCST90018588	13	71264199	0.050105131	167691	0.914136963	Colorectal cancer || id:ebi-eas-GCST90018588	Colorectal cancer	Colorectal cancer || ||	TRUE	MedicineITLab	0.02237	0.000002192	1978	13	71264199	cngb-om3117-tongue476	k__Bacteria|p__Proteobacteria|c__Gammaproteobacteria|o__Enterobacterales|f__Pasteurellaceae|g__Haemophilus|s__Haemophilus_sp002998595_mgs_1353 || id:cngb-om3117-tongue476	TRUE	reported	MedicineITLab	2	TRUE	0.011298295	1978	6.93E-08	167691	TRUE	2.57E-06	0.001075504	2.127484553	3.007152426	22.58055234
rs75179257	C	G	C	G	0.0979	-0.024028896	0.02431	0.043298979	FALSE	TRUE	FALSE	ebi-eas-GCST90018588	2	47945973	0.044741133	167691	0.591222729	Colorectal cancer || id:ebi-eas-GCST90018588	Colorectal cancer	Colorectal cancer || ||	TRUE	MedicineITLab	0.02242	0.0000133	1978	2	47945973	cngb-om3117-tongue476	k__Bacteria|p__Proteobacteria|c__Gammaproteobacteria|o__Enterobacterales|f__Pasteurellaceae|g__Haemophilus|s__Haemophilus_sp002998595_mgs_1353 || id:cngb-om3117-tongue476	TRUE	reported	MedicineITLab	2	TRUE	0.00955733	1978	1.72E-06	167691	TRUE	1.91E-05	0.000454666	0.898828089	3.007152426	19.06751809
rs76252055	T	C	T	C	0.09387	0.007057401	0.09077	0.132505831	FALSE	FALSE	FALSE	ebi-eas-GCST90018588	16	6426894	0.025788512	167691	0.784342434	Colorectal cancer || id:ebi-eas-GCST90018588	Colorectal cancer	Colorectal cancer || ||	TRUE	MedicineITLab	0.02246	0.00003053	1978	16	6426894	cngb-om3117-tongue476	k__Bacteria|p__Proteobacteria|c__Gammaproteobacteria|o__Enterobacterales|f__Pasteurellaceae|g__Haemophilus|s__Haemophilus_sp002998595_mgs_1353 || id:cngb-om3117-tongue476	TRUE	reported	MedicineITLab	2	TRUE	0.008762438	1978	4.47E-07	167691	TRUE	3.82E-05	0.001454453	2.878185525	3.007152426	17.46763594
rs76661402	A	G	A	G	-0.1014	-0.005042286	0.3385	0.275047944	FALSE	FALSE	FALSE	ebi-eas-GCST90018588	18	2894603	0.020744164	167691	0.807951097	Colorectal cancer || id:ebi-eas-GCST90018588	Colorectal cancer	Colorectal cancer || ||	TRUE	MedicineITLab	0.02245	0.000006708	1978	18	2894603	cngb-om3117-tongue476	k__Bacteria|p__Proteobacteria|c__Gammaproteobacteria|o__Enterobacterales|f__Pasteurellaceae|g__Haemophilus|s__Haemophilus_sp002998595_mgs_1353 || id:cngb-om3117-tongue476	TRUE	reported	MedicineITLab	2	TRUE	0.010218697	1978	3.52E-07	167691	TRUE	8.38E-06	0.004604627	9.140832476	3.007152426	20.40061309
rs77189249	T	C	T	C	0.09456	-0.03988988	0.08433	0.031837854	FALSE	FALSE	FALSE	ebi-eas-GCST90018588	12	103878335	0.053251599	167691	0.453807044	Colorectal cancer || id:ebi-eas-GCST90018588	Colorectal cancer	Colorectal cancer || ||	TRUE	MedicineITLab	0.02248	0.00002715	1978	12	103878335	cngb-om3117-tongue476	k__Bacteria|p__Proteobacteria|c__Gammaproteobacteria|o__Enterobacterales|f__Pasteurellaceae|g__Haemophilus|s__Haemophilus_sp002998595_mgs_1353 || id:cngb-om3117-tongue476	TRUE	reported	MedicineITLab	2	TRUE	0.008874908	1978	3.35E-06	167691	TRUE	4.24E-05	0.001380912	2.732455425	3.007152426	17.69384886
rs77729052	A	G	A	G	0.09213	0.010956828	0.38	0.346319392	FALSE	FALSE	FALSE	ebi-eas-GCST90018588	19	16258665	0.017844996	167691	0.539215299	Colorectal cancer || id:ebi-eas-GCST90018588	Colorectal cancer	Colorectal cancer || ||	TRUE	MedicineITLab	0.0224	0.0000406	1978	19	16258665	cngb-om3117-tongue476	k__Bacteria|p__Proteobacteria|c__Gammaproteobacteria|o__Enterobacterales|f__Pasteurellaceae|g__Haemophilus|s__Haemophilus_sp002998595_mgs_1353 || id:cngb-om3117-tongue476	TRUE	reported	MedicineITLab	2	TRUE	0.008488228	1978	2.25E-06	167691	TRUE	5.92E-05	0.003999516	7.934778627	3.007152426	16.91632832
rs7894345	C	G	C	G	-0.09269	-0.077900921	0.01587	0.02627592	FALSE	TRUE	FALSE	ebi-eas-GCST90018588	10	104777595	0.051450945	167691	0.130005189	Colorectal cancer || id:ebi-eas-GCST90018588	Colorectal cancer	Colorectal cancer || ||	TRUE	MedicineITLab	0.0225	0.00003952	1978	10	104777595	cngb-om3117-tongue476	k__Bacteria|p__Proteobacteria|c__Gammaproteobacteria|o__Enterobacterales|f__Pasteurellaceae|g__Haemophilus|s__Haemophilus_sp002998595_mgs_1353 || id:cngb-om3117-tongue476	TRUE	reported	MedicineITLab	2	TRUE	0.008515297	1978	1.37E-05	167691	TRUE	8.66E-05	0.000268365	0.530430713	3.007152426	16.97073798
rs79409402	G	A	G	A	-0.09268	-0.059315219	0.06374	0.087322434	FALSE	FALSE	FALSE	ebi-eas-GCST90018588	8	41417016	0.031197757	167691	0.057267247	Colorectal cancer || id:ebi-eas-GCST90018588	Colorectal cancer	Colorectal cancer || ||	TRUE	MedicineITLab	0.02252	0.0000404	1978	8	41417016	cngb-om3117-tongue476	k__Bacteria|p__Proteobacteria|c__Gammaproteobacteria|o__Enterobacterales|f__Pasteurellaceae|g__Haemophilus|s__Haemophilus_sp002998595_mgs_1353 || id:cngb-om3117-tongue476	TRUE	reported	MedicineITLab	2	TRUE	0.008498489	1978	2.16E-05	167691	TRUE	0.000104696	0.001025205	2.027883417	3.007152426	16.93695283
rs80259197	A	G	A	G	-0.09272	0.005384757	0.01587	0.010380227	FALSE	FALSE	FALSE	ebi-eas-GCST90018588	9	29958100	0.085257671	167691	0.949640196	Colorectal cancer || id:ebi-eas-GCST90018588	Colorectal cancer	Colorectal cancer || ||	TRUE	MedicineITLab	0.0224	0.00003633	1978	9	29958100	cngb-om3117-tongue476	k__Bacteria|p__Proteobacteria|c__Gammaproteobacteria|o__Enterobacterales|f__Pasteurellaceae|g__Haemophilus|s__Haemophilus_sp002998595_mgs_1353 || id:cngb-om3117-tongue476	TRUE	reported	MedicineITLab	2	TRUE	0.008596356	1978	2.38E-08	167691	TRUE	4.11E-05	0.000268538	0.530774219	3.007152426	17.13368622
rs8103800	C	T	C	T	-0.09261	-0.033257814	0.2252	0.204724434	FALSE	FALSE	FALSE	ebi-eas-GCST90018588	19	2303221	0.021674921	167691	0.124933381	Colorectal cancer || id:ebi-eas-GCST90018588	Colorectal cancer	Colorectal cancer || ||	TRUE	MedicineITLab	0.02239	0.00003686	1978	19	2303221	cngb-om3117-tongue476	k__Bacteria|p__Proteobacteria|c__Gammaproteobacteria|o__Enterobacterales|f__Pasteurellaceae|g__Haemophilus|s__Haemophilus_sp002998595_mgs_1353 || id:cngb-om3117-tongue476	TRUE	reported	MedicineITLab	2	TRUE	0.008583742	1978	1.40E-05	167691	TRUE	8.16E-05	0.00299298	5.931881767	3.007152426	17.10832852
rs815271	C	T	C	T	-0.1025	-0.013673063	0.2773	0.302499684	FALSE	FALSE	FALSE	ebi-eas-GCST90018588	10	95174096	0.018731232	167691	0.465414208	Colorectal cancer || id:ebi-eas-GCST90018588	Colorectal cancer	Colorectal cancer || ||	TRUE	MedicineITLab	0.02239	0.00000496	1978	10	95174096	cngb-om3117-tongue476	k__Bacteria|p__Proteobacteria|c__Gammaproteobacteria|o__Enterobacterales|f__Pasteurellaceae|g__Haemophilus|s__Haemophilus_sp002998595_mgs_1353 || id:cngb-om3117-tongue476	TRUE	reported	MedicineITLab	2	TRUE	0.010494717	1978	3.18E-06	167691	TRUE	8.07E-06	0.004211004	8.356131546	3.007152426	20.95750332
rs85024	T	C	T	C	-0.09678	0.00166142	0.475	0.46528324	FALSE	FALSE	FALSE	ebi-eas-GCST90018588	20	46593712	0.0165743	167691	0.920153218	Colorectal cancer || id:ebi-eas-GCST90018588	Colorectal cancer	Colorectal cancer || ||	TRUE	MedicineITLab	0.02242	0.00001666	1978	20	46593712	cngb-om3117-tongue476	k__Bacteria|p__Proteobacteria|c__Gammaproteobacteria|o__Enterobacterales|f__Pasteurellaceae|g__Haemophilus|s__Haemophilus_sp002998595_mgs_1353 || id:cngb-om3117-tongue476	TRUE	reported	MedicineITLab	2	TRUE	0.009341935	1978	5.99E-08	167691	TRUE	1.93E-05	0.004671476	9.274161072	3.007152426	18.63373947
rs922508	A	G	A	G	-0.09202	0.018043803	0.4878	0.460807395	FALSE	FALSE	FALSE	ebi-eas-GCST90018588	15	94665554	0.016667553	167691	0.278999043	Colorectal cancer || id:ebi-eas-GCST90018588	Colorectal cancer	Colorectal cancer || ||	TRUE	MedicineITLab	0.02239	0.00004127	1978	15	94665554	cngb-om3117-tongue476	k__Bacteria|p__Proteobacteria|c__Gammaproteobacteria|o__Enterobacterales|f__Pasteurellaceae|g__Haemophilus|s__Haemophilus_sp002998595_mgs_1353 || id:cngb-om3117-tongue476	TRUE	reported	MedicineITLab	2	TRUE	0.008475644	1978	6.99E-06	167691	TRUE	7.42E-05	0.00423132	8.396616179	3.007152426	16.89103535
rs9606659	G	C	G	C	0.0946	-0.039127625	0.1193	0.103620338	FALSE	TRUE	FALSE	ebi-eas-GCST90018588	22	17224306	0.029124559	167691	0.179123688	Colorectal cancer || id:ebi-eas-GCST90018588	Colorectal cancer	Colorectal cancer || ||	TRUE	MedicineITLab	0.02247	0.00002671	1978	22	17224306	cngb-om3117-tongue476	k__Bacteria|p__Proteobacteria|c__Gammaproteobacteria|o__Enterobacterales|f__Pasteurellaceae|g__Haemophilus|s__Haemophilus_sp002998595_mgs_1353 || id:cngb-om3117-tongue476	TRUE	reported	MedicineITLab	2	TRUE	0.008890188	1978	1.08E-05	167691	TRUE	5.50E-05	0.001880532	3.722932158	3.007152426	17.72458714
rs9691998	G	A	G	A	0.1045	0.011331747	0.2148	0.205546137	FALSE	FALSE	FALSE	ebi-eas-GCST90018588	7	78519663	0.020446428	167691	0.579430699	Colorectal cancer || id:ebi-eas-GCST90018588	Colorectal cancer	Colorectal cancer || ||	TRUE	MedicineITLab	0.02239	0.000003274	1978	7	78519663	cngb-om3117-tongue476	k__Bacteria|p__Proteobacteria|c__Gammaproteobacteria|o__Enterobacterales|f__Pasteurellaceae|g__Haemophilus|s__Haemophilus_sp002998595_mgs_1353 || id:cngb-om3117-tongue476	TRUE	reported	MedicineITLab	2	TRUE	0.010903753	1978	1.83E-06	167691	TRUE	4.86E-06	0.00368364	7.305783917	3.007152426	21.78333617
rs11039214	T	C	T	C	-0.09694	0.350909857	0.01389	0.001847796	FALSE	FALSE	FALSE	ebi-eas-GCST90018588	11	47375801	0.227174119	167691	0.122425241	Colorectal cancer || id:ebi-eas-GCST90018588	Colorectal cancer	Colorectal cancer || ||	TRUE	MedicineITLab	0.02223	0.00001365	1995	11	47375801	cngb-om3117-tongue53	k__Bacteria|p__Bacteroidota|c__Bacteroidia|o__Flavobacteriales|f__Flavobacteriaceae|g__Capnocytophaga|s__Capnocytophaga_ochracea_mgs_2502 || id:cngb-om3117-tongue53	TRUE	reported	MedicineITLab	2	TRUE	0.009451388	1995	1.42E-05	167691	TRUE	3.19E-05	0.000257433	0.513195394	3.007152426	19.01634752
rs11043933	T	C	T	C	0.09517	-0.029753593	0.02505	0.026179466	FALSE	FALSE	FALSE	ebi-eas-GCST90018588	12	18206461	0.05197603	167691	0.567018263	Colorectal cancer || id:ebi-eas-GCST90018588	Colorectal cancer	Colorectal cancer || ||	TRUE	MedicineITLab	0.0222	0.0000189	1995	12	18206461	cngb-om3117-tongue53	k__Bacteria|p__Bacteroidota|c__Bacteroidia|o__Flavobacteriales|f__Flavobacteriaceae|g__Capnocytophaga|s__Capnocytophaga_ochracea_mgs_2502 || id:cngb-om3117-tongue53	TRUE	reported	MedicineITLab	2	TRUE	0.009136935	1995	1.95E-06	167691	TRUE	2.76E-05	0.000442405	0.882103781	3.007152426	18.3778283
rs11518784	A	T	A	T	0.09733	-0.01212322	0.2369	0.224549273	FALSE	TRUE	FALSE	ebi-eas-GCST90018588	11	87505132	0.019909356	167691	0.542576975	Colorectal cancer || id:ebi-eas-GCST90018588	Colorectal cancer	Colorectal cancer || ||	TRUE	MedicineITLab	0.02223	0.00001254	1995	11	87505132	cngb-om3117-tongue53	k__Bacteria|p__Bacteroidota|c__Bacteroidia|o__Flavobacteriales|f__Flavobacteriaceae|g__Capnocytophaga|s__Capnocytophaga_ochracea_mgs_2502 || id:cngb-om3117-tongue53	TRUE	reported	MedicineITLab	2	TRUE	0.009526863	1995	2.21E-06	167691	TRUE	1.88E-05	0.003425074	6.849632945	3.007152426	19.16966491
rs115620940	A	G	A	G	-0.09359	0.348220479	0.006448	0.001643417	FALSE	FALSE	FALSE	ebi-eas-GCST90018588	9	72347405	0.25559562	167691	0.173075379	Colorectal cancer || id:ebi-eas-GCST90018588	Colorectal cancer	Colorectal cancer || ||	TRUE	MedicineITLab	0.02222	0.00002637	1995	9	72347405	cngb-om3117-tongue53	k__Bacteria|p__Bacteroidota|c__Bacteroidia|o__Flavobacteriales|f__Flavobacteriaceae|g__Capnocytophaga|s__Capnocytophaga_ochracea_mgs_2502 || id:cngb-om3117-tongue53	TRUE	reported	MedicineITLab	2	TRUE	0.008822968	1995	1.11E-05	167691	TRUE	5.52E-05	0.000112229	0.223697208	3.007152426	17.74070137
rs117191806	C	T	C	T	0.09125	-0.00930955	0.02108	0.018541386	FALSE	FALSE	FALSE	ebi-eas-GCST90018588	12	69113226	0.062141317	167691	0.880912492	Colorectal cancer || id:ebi-eas-GCST90018588	Colorectal cancer	Colorectal cancer || ||	TRUE	MedicineITLab	0.02225	0.00004262	1995	12	69113226	cngb-om3117-tongue53	k__Bacteria|p__Bacteroidota|c__Bacteroidia|o__Flavobacteriales|f__Flavobacteriaceae|g__Capnocytophaga|s__Capnocytophaga_ochracea_mgs_2502 || id:cngb-om3117-tongue53	TRUE	reported	MedicineITLab	2	TRUE	0.008368521	1995	1.34E-07	167691	TRUE	5.03E-05	0.000343648	0.685125479	3.007152426	16.81921475
rs118111611	T	C	T	C	-0.09325	0.039393588	0.04043	0.030773805	FALSE	FALSE	FALSE	ebi-eas-GCST90018588	8	108457703	0.050268845	167691	0.433240754	Colorectal cancer || id:ebi-eas-GCST90018588	Colorectal cancer	Colorectal cancer || ||	TRUE	MedicineITLab	0.0223	0.00003006	1995	8	108457703	cngb-om3117-tongue53	k__Bacteria|p__Bacteroidota|c__Bacteroidia|o__Flavobacteriales|f__Flavobacteriaceae|g__Capnocytophaga|s__Capnocytophaga_ochracea_mgs_2502 || id:cngb-om3117-tongue53	TRUE	reported	MedicineITLab	2	TRUE	0.00869735	1995	3.66E-06	167691	TRUE	4.80E-05	0.000674696	1.345576811	3.007152426	17.48589857
rs12884395	G	A	G	A	0.1081	-0.019000091	0.09053	0.07197897	FALSE	FALSE	FALSE	ebi-eas-GCST90018588	14	44637429	0.031697457	167691	0.548892828	Colorectal cancer || id:ebi-eas-GCST90018588	Colorectal cancer	Colorectal cancer || ||	TRUE	MedicineITLab	0.02218	0.000001177	1995	14	44637429	cngb-om3117-tongue53	k__Bacteria|p__Bacteroidota|c__Bacteroidia|o__Flavobacteriales|f__Flavobacteriaceae|g__Capnocytophaga|s__Capnocytophaga_ochracea_mgs_2502 || id:cngb-om3117-tongue53	TRUE	reported	MedicineITLab	2	TRUE	0.011778106	1995	2.14E-06	167691	TRUE	1.85E-06	0.001924253	3.842431007	3.007152426	23.75353794
rs137998641	C	T	C	T	-0.09102	-0.061026608	0.01091	0.018503162	FALSE	FALSE	FALSE	ebi-eas-GCST90018588	22	27703023	0.06647795	167691	0.358620053	Colorectal cancer || id:ebi-eas-GCST90018588	Colorectal cancer	Colorectal cancer || ||	TRUE	MedicineITLab	0.02221	0.00004327	1995	22	27703023	cngb-om3117-tongue53	k__Bacteria|p__Bacteroidota|c__Bacteroidia|o__Flavobacteriales|f__Flavobacteriaceae|g__Capnocytophaga|s__Capnocytophaga_ochracea_mgs_2502 || id:cngb-om3117-tongue53	TRUE	reported	MedicineITLab	2	TRUE	0.008356508	1995	5.03E-06	167691	TRUE	7.25E-05	0.000178799	0.356409422	3.007152426	16.79486608
rs138086138	A	G	A	G	-0.09751	0.152572724	0.02728	0.023474046	FALSE	FALSE	FALSE	ebi-eas-GCST90018588	17	7377572	0.064348058	167691	0.017737436	Colorectal cancer || id:ebi-eas-GCST90018588	Colorectal cancer	Colorectal cancer || ||	TRUE	MedicineITLab	0.02228	0.00001264	1995	17	7377572	cngb-om3117-tongue53	k__Bacteria|p__Bacteroidota|c__Bacteroidia|o__Flavobacteriales|f__Flavobacteriaceae|g__Capnocytophaga|s__Capnocytophaga_ochracea_mgs_2502 || id:cngb-om3117-tongue53	TRUE	reported	MedicineITLab	2	TRUE	0.009519336	1995	3.35E-05	167691	TRUE	4.39E-05	0.000504615	1.006206285	3.007152426	19.15437298
rs138571373	T	C	T	C	-0.1047	-0.148022355	0.01017	0.009724679	FALSE	FALSE	FALSE	ebi-eas-GCST90018588	12	127355129	0.102356184	167691	0.148135244	Colorectal cancer || id:ebi-eas-GCST90018588	Colorectal cancer	Colorectal cancer || ||	TRUE	MedicineITLab	0.02219	0.000002531	1995	12	127355129	cngb-om3117-tongue53	k__Bacteria|p__Bacteroidota|c__Bacteroidia|o__Flavobacteriales|f__Flavobacteriaceae|g__Capnocytophaga|s__Capnocytophaga_ochracea_mgs_2502 || id:cngb-om3117-tongue53	TRUE	reported	MedicineITLab	2	TRUE	0.011047069	1995	1.25E-05	167691	TRUE	6.07E-06	0.000220701	0.439954823	3.007152426	22.26274741
rs139660291	A	C	A	C	-0.09276	-0.289568529	0.00496	0.002059168	FALSE	FALSE	FALSE	ebi-eas-GCST90018588	15	42138610	0.188149493	167691	0.123795914	Colorectal cancer || id:ebi-eas-GCST90018588	Colorectal cancer	Colorectal cancer || ||	TRUE	MedicineITLab	0.02223	0.00003152	1995	15	42138610	cngb-om3117-tongue53	k__Bacteria|p__Bacteroidota|c__Bacteroidia|o__Flavobacteriales|f__Flavobacteriaceae|g__Capnocytophaga|s__Capnocytophaga_ochracea_mgs_2502 || id:cngb-om3117-tongue53	TRUE	reported	MedicineITLab	2	TRUE	0.008660791	1995	1.41E-05	167691	TRUE	7.06E-05	8.49E-05	0.169284766	3.007152426	17.41175528
rs142446823	G	A	G	A	-0.09137	-0.174715279	0.01091	0.005937438	FALSE	FALSE	FALSE	ebi-eas-GCST90018588	14	21877497	0.11527365	167691	0.129606183	Colorectal cancer || id:ebi-eas-GCST90018588	Colorectal cancer	Colorectal cancer || ||	TRUE	MedicineITLab	0.02228	0.0000429	1995	14	21877497	cngb-om3117-tongue53	k__Bacteria|p__Bacteroidota|c__Bacteroidia|o__Flavobacteriales|f__Flavobacteriaceae|g__Capnocytophaga|s__Capnocytophaga_ochracea_mgs_2502 || id:cngb-om3117-tongue53	TRUE	reported	MedicineITLab	2	TRUE	0.00836797	1995	1.37E-05	167691	TRUE	9.39E-05	0.000180176	0.359156195	3.007152426	16.81809792
rs142765756	C	T	C	T	0.1014	0.074709254	0.01215	0.019763101	FALSE	FALSE	FALSE	ebi-eas-GCST90018588	8	34987845	0.063433706	167691	0.238894987	Colorectal cancer || id:ebi-eas-GCST90018588	Colorectal cancer	Colorectal cancer || ||	TRUE	MedicineITLab	0.02217	0.000005085	1995	8	34987845	cngb-om3117-tongue53	k__Bacteria|p__Bacteroidota|c__Bacteroidia|o__Flavobacteriales|f__Flavobacteriaceae|g__Capnocytophaga|s__Capnocytophaga_ochracea_mgs_2502 || id:cngb-om3117-tongue53	TRUE	reported	MedicineITLab	2	TRUE	0.010387296	1995	8.27E-06	167691	TRUE	1.03E-05	0.000246816	0.49202559	3.007152426	20.91917359
rs145492025	T	G	T	G	0.09142	-0.005656636	0.01314	0.02578454	FALSE	FALSE	FALSE	ebi-eas-GCST90018588	12	120015807	0.057067874	167691	0.921042048	Colorectal cancer || id:ebi-eas-GCST90018588	Colorectal cancer	Colorectal cancer || ||	TRUE	MedicineITLab	0.02229	0.00004283	1995	12	120015807	cngb-om3117-tongue53	k__Bacteria|p__Bacteroidota|c__Bacteroidia|o__Flavobacteriales|f__Flavobacteriaceae|g__Capnocytophaga|s__Capnocytophaga_ochracea_mgs_2502 || id:cngb-om3117-tongue53	TRUE	reported	MedicineITLab	2	TRUE	0.008369602	1995	5.86E-08	167691	TRUE	4.91E-05	0.000216752	0.432080617	3.007152426	16.82140615
rs145573121	T	C	T	C	0.09377	-0.137640774	0.01662	0.016667222	FALSE	FALSE	FALSE	ebi-eas-GCST90018588	9	12270411	0.069321518	167691	0.04708422	Colorectal cancer || id:ebi-eas-GCST90018588	Colorectal cancer	Colorectal cancer || ||	TRUE	MedicineITLab	0.02229	0.00002714	1995	9	12270411	cngb-om3117-tongue53	k__Bacteria|p__Bacteroidota|c__Bacteroidia|o__Flavobacteriales|f__Flavobacteriaceae|g__Capnocytophaga|s__Capnocytophaga_ochracea_mgs_2502 || id:cngb-om3117-tongue53	TRUE	reported	MedicineITLab	2	TRUE	0.008801587	1995	2.35E-05	167691	TRUE	7.50E-05	0.000287416	0.57298382	3.007152426	17.69732779
rs1459162	C	T	C	T	-0.1128	-0.016990168	0.09102	0.080363018	FALSE	FALSE	FALSE	ebi-eas-GCST90018588	2	125274130	0.030541198	167691	0.578003574	Colorectal cancer || id:ebi-eas-GCST90018588	Colorectal cancer	Colorectal cancer || ||	TRUE	MedicineITLab	0.02214	3.86E-07	1995	2	125274130	cngb-om3117-tongue53	k__Bacteria|p__Bacteroidota|c__Bacteroidia|o__Flavobacteriales|f__Flavobacteriaceae|g__Capnocytophaga|s__Capnocytophaga_ochracea_mgs_2502 || id:cngb-om3117-tongue53	TRUE	reported	MedicineITLab	2	TRUE	0.012856886	1995	1.85E-06	167691	TRUE	5.96E-07	0.002105423	4.204961173	3.007152426	25.95750619
rs146184413	G	A	G	A	-0.09126	0.128955154	0.006944	0.002416431	FALSE	FALSE	FALSE	ebi-eas-GCST90018588	16	71181299	0.173275041	167691	0.456741983	Colorectal cancer || id:ebi-eas-GCST90018588	Colorectal cancer	Colorectal cancer || ||	TRUE	MedicineITLab	0.02222	0.00004188	1995	16	71181299	cngb-om3117-tongue53	k__Bacteria|p__Bacteroidota|c__Bacteroidia|o__Flavobacteriales|f__Flavobacteriaceae|g__Capnocytophaga|s__Capnocytophaga_ochracea_mgs_2502 || id:cngb-om3117-tongue53	TRUE	reported	MedicineITLab	2	TRUE	0.008392768	1995	3.30E-06	167691	TRUE	6.45E-05	0.000114861	0.22894521	3.007152426	16.86835839
rs146480962	C	A	C	A	-0.1077	-0.016389601	0.01017	0.00868031	FALSE	FALSE	FALSE	ebi-eas-GCST90018588	8	63745555	0.092443426	167691	0.859278003	Colorectal cancer || id:ebi-eas-GCST90018588	Colorectal cancer	Colorectal cancer || ||	TRUE	MedicineITLab	0.02221	0.000001345	1995	8	63745555	cngb-om3117-tongue53	k__Bacteria|p__Bacteroidota|c__Bacteroidia|o__Flavobacteriales|f__Flavobacteriaceae|g__Capnocytophaga|s__Capnocytophaga_ochracea_mgs_2502 || id:cngb-om3117-tongue53	TRUE	reported	MedicineITLab	2	TRUE	0.011660924	1995	1.87E-07	167691	TRUE	1.66E-06	0.00023353	0.465534315	3.007152426	23.514421
rs147135177	A	G	A	G	-0.09323	-0.055423932	0.0129	0.003244261	FALSE	FALSE	FALSE	ebi-eas-GCST90018588	1	116745773	0.163806684	167691	0.735099724	Colorectal cancer || id:ebi-eas-GCST90018588	Colorectal cancer	Colorectal cancer || ||	TRUE	MedicineITLab	0.02226	0.00002945	1995	1	116745773	cngb-om3117-tongue53	k__Bacteria|p__Bacteroidota|c__Bacteroidia|o__Flavobacteriales|f__Flavobacteriaceae|g__Capnocytophaga|s__Capnocytophaga_ochracea_mgs_2502 || id:cngb-om3117-tongue53	TRUE	reported	MedicineITLab	2	TRUE	0.008724651	1995	6.83E-07	167691	TRUE	3.79E-05	0.000221356	0.441261127	3.007152426	17.54127061
rs147440101	T	C	T	C	-0.0951	0.026642036	0.03447	0.027408383	FALSE	FALSE	FALSE	ebi-eas-GCST90018588	2	120441384	0.059163597	167691	0.652486	Colorectal cancer || id:ebi-eas-GCST90018588	Colorectal cancer	Colorectal cancer || ||	TRUE	MedicineITLab	0.02221	0.00001934	1995	2	120441384	cngb-om3117-tongue53	k__Bacteria|p__Bacteroidota|c__Bacteroidia|o__Flavobacteriales|f__Flavobacteriaceae|g__Capnocytophaga|s__Capnocytophaga_ochracea_mgs_2502 || id:cngb-om3117-tongue53	TRUE	reported	MedicineITLab	2	TRUE	0.009115482	1995	1.21E-06	167691	TRUE	2.67E-05	0.000602002	1.200513115	3.007152426	18.33428241
rs1480516	C	T	C	T	0.09943	-0.002857309	0.3224	0.386828037	FALSE	FALSE	FALSE	ebi-eas-GCST90018588	6	129855910	0.017055355	167691	0.866951873	Colorectal cancer || id:ebi-eas-GCST90018588	Colorectal cancer	Colorectal cancer || ||	TRUE	MedicineITLab	0.02224	0.000008248	1995	6	129855910	cngb-om3117-tongue53	k__Bacteria|p__Bacteroidota|c__Bacteroidia|o__Flavobacteriales|f__Flavobacteriaceae|g__Capnocytophaga|s__Capnocytophaga_ochracea_mgs_2502 || id:cngb-om3117-tongue53	TRUE	reported	MedicineITLab	2	TRUE	0.009929427	1995	1.67E-07	167691	TRUE	9.97E-06	0.004319498	8.646106907	3.007152426	19.98781463
rs148486234	G	A	G	A	0.09165	0.133234274	0.01438	0.008281432	FALSE	FALSE	FALSE	ebi-eas-GCST90018588	18	63345250	0.107403704	167691	0.21479059	Colorectal cancer || id:ebi-eas-GCST90018588	Colorectal cancer	Colorectal cancer || ||	TRUE	MedicineITLab	0.02225	0.00003968	1995	18	63345250	cngb-om3117-tongue53	k__Bacteria|p__Bacteroidota|c__Bacteroidia|o__Flavobacteriales|f__Flavobacteriaceae|g__Capnocytophaga|s__Capnocytophaga_ochracea_mgs_2502 || id:cngb-om3117-tongue53	TRUE	reported	MedicineITLab	2	TRUE	0.008441429	1995	9.18E-06	167691	TRUE	7.70E-05	0.000238102	0.474650612	3.007152426	16.96699407
rs149527066	T	C	T	C	0.09263	0.26529435	0.007192	0.003863549	FALSE	FALSE	FALSE	ebi-eas-GCST90018588	2	182006054	0.149957618	167691	0.076872373	Colorectal cancer || id:ebi-eas-GCST90018588	Colorectal cancer	Colorectal cancer || ||	TRUE	MedicineITLab	0.02221	0.00003158	1995	2	182006054	cngb-om3117-tongue53	k__Bacteria|p__Bacteroidota|c__Bacteroidia|o__Flavobacteriales|f__Flavobacteriaceae|g__Capnocytophaga|s__Capnocytophaga_ochracea_mgs_2502 || id:cngb-om3117-tongue53	TRUE	reported	MedicineITLab	2	TRUE	0.008652169	1995	1.87E-05	167691	TRUE	7.90E-05	0.000122532	0.244235499	3.007152426	17.39427016
rs150483024	G	A	G	A	-0.09113	0.045986855	0.03596	0.042671634	FALSE	FALSE	FALSE	ebi-eas-GCST90018588	17	53164252	0.046968851	167691	0.327534226	Colorectal cancer || id:ebi-eas-GCST90018588	Colorectal cancer	Colorectal cancer || ||	TRUE	MedicineITLab	0.02222	0.0000426	1995	17	53164252	cngb-om3117-tongue53	k__Bacteria|p__Bacteroidota|c__Bacteroidia|o__Flavobacteriales|f__Flavobacteriaceae|g__Capnocytophaga|s__Capnocytophaga_ochracea_mgs_2502 || id:cngb-om3117-tongue53	TRUE	reported	MedicineITLab	2	TRUE	0.008369074	1995	5.72E-06	167691	TRUE	7.36E-05	0.000575794	1.148219474	3.007152426	16.82033462
rs16917562	T	A	T	A	-0.09041	0.006885232	0.2698	0.223504097	FALSE	TRUE	FALSE	ebi-eas-GCST90018588	8	52249641	0.020214975	167691	0.733404309	Colorectal cancer || id:ebi-eas-GCST90018588	Colorectal cancer	Colorectal cancer || ||	TRUE	MedicineITLab	0.0222	0.00004849	1995	8	52249641	cngb-om3117-tongue53	k__Bacteria|p__Bacteroidota|c__Bacteroidia|o__Flavobacteriales|f__Flavobacteriaceae|g__Capnocytophaga|s__Capnocytophaga_ochracea_mgs_2502 || id:cngb-om3117-tongue53	TRUE	reported	MedicineITLab	2	TRUE	0.008253165	1995	6.92E-07	167691	TRUE	6.20E-05	0.003220674	6.43954207	3.007152426	16.5854397
rs17117656	C	T	C	T	0.09041	-0.020312603	0.05506	0.046800704	FALSE	FALSE	FALSE	ebi-eas-GCST90018588	12	55554799	0.043740984	167691	0.642372813	Colorectal cancer || id:ebi-eas-GCST90018588	Colorectal cancer	Colorectal cancer || ||	TRUE	MedicineITLab	0.02222	0.00004888	1995	12	55554799	cngb-om3117-tongue53	k__Bacteria|p__Bacteroidota|c__Bacteroidia|o__Flavobacteriales|f__Flavobacteriaceae|g__Capnocytophaga|s__Capnocytophaga_ochracea_mgs_2502 || id:cngb-om3117-tongue53	TRUE	reported	MedicineITLab	2	TRUE	0.008238437	1995	1.29E-06	167691	TRUE	6.66E-05	0.000850557	1.696602969	3.007152426	16.55559636
rs181676589	A	C	A	C	-0.09425	0.127946412	0.009177	0.01147684	FALSE	FALSE	FALSE	ebi-eas-GCST90018588	8	13474519	0.08792724	167691	0.145630608	Colorectal cancer || id:ebi-eas-GCST90018588	Colorectal cancer	Colorectal cancer || ||	TRUE	MedicineITLab	0.02226	0.00002405	1995	8	13474519	cngb-om3117-tongue53	k__Bacteria|p__Bacteroidota|c__Bacteroidia|o__Flavobacteriales|f__Flavobacteriaceae|g__Capnocytophaga|s__Capnocytophaga_ochracea_mgs_2502 || id:cngb-om3117-tongue53	TRUE	reported	MedicineITLab	2	TRUE	0.008914891	1995	1.26E-05	167691	TRUE	5.25E-05	0.000161544	0.322008241	3.007152426	17.92719728
rs183634399	G	A	G	A	-0.1022	0.033448932	0.009177	0.007039851	FALSE	FALSE	FALSE	ebi-eas-GCST90018588	2	183562053	0.106670779	167691	0.753846393	Colorectal cancer || id:ebi-eas-GCST90018588	Colorectal cancer	Colorectal cancer || ||	TRUE	MedicineITLab	0.02226	0.000004708	1995	2	183562053	cngb-om3117-tongue53	k__Bacteria|p__Bacteroidota|c__Bacteroidia|o__Flavobacteriales|f__Flavobacteriaceae|g__Capnocytophaga|s__Capnocytophaga_ochracea_mgs_2502 || id:cngb-om3117-tongue53	TRUE	reported	MedicineITLab	2	TRUE	0.010465861	1995	5.86E-07	167691	TRUE	6.15E-06	0.000189945	0.378632943	3.007152426	21.07907124
rs183699305	T	C	T	C	-0.09401	0.03012415	0.01414	0.014717932	FALSE	FALSE	FALSE	ebi-eas-GCST90018588	7	73877532	0.077608478	167691	0.697901035	Colorectal cancer || id:ebi-eas-GCST90018588	Colorectal cancer	Colorectal cancer || ||	TRUE	MedicineITLab	0.02219	0.00002372	1995	7	73877532	cngb-om3117-tongue53	k__Bacteria|p__Bacteroidota|c__Bacteroidia|o__Flavobacteriales|f__Flavobacteriaceae|g__Capnocytophaga|s__Capnocytophaga_ochracea_mgs_2502 || id:cngb-om3117-tongue53	TRUE	reported	MedicineITLab	2	TRUE	0.008925499	1995	8.98E-07	167691	TRUE	3.15E-05	0.000246401	0.491198553	3.007152426	17.94872076
rs184506676	A	G	A	G	0.1071	0.072720926	0.007192	0.00185632	FALSE	FALSE	FALSE	ebi-eas-GCST90018588	7	6573066	0.218147586	167691	0.738865159	Colorectal cancer || id:ebi-eas-GCST90018588	Colorectal cancer	Colorectal cancer || ||	TRUE	MedicineITLab	0.02218	0.000001471	1995	7	6573066	cngb-om3117-tongue53	k__Bacteria|p__Bacteroidota|c__Bacteroidia|o__Flavobacteriales|f__Flavobacteriaceae|g__Capnocytophaga|s__Capnocytophaga_ochracea_mgs_2502 || id:cngb-om3117-tongue53	TRUE	reported	MedicineITLab	2	TRUE	0.011563711	1995	6.63E-07	167691	TRUE	2.00E-06	0.000163804	0.326514391	3.007152426	23.31609725
rs185169535	G	A	G	A	-0.09205	0.077625581	0.02381	0.004001068	FALSE	FALSE	FALSE	ebi-eas-GCST90018588	10	2093152	0.15383412	167691	0.613835771	Colorectal cancer || id:ebi-eas-GCST90018588	Colorectal cancer	Colorectal cancer || ||	TRUE	MedicineITLab	0.02225	0.00003651	1995	10	2093152	cngb-om3117-tongue53	k__Bacteria|p__Bacteroidota|c__Bacteroidia|o__Flavobacteriales|f__Flavobacteriaceae|g__Capnocytophaga|s__Capnocytophaga_ochracea_mgs_2502 || id:cngb-om3117-tongue53	TRUE	reported	MedicineITLab	2	TRUE	0.008514645	1995	1.52E-06	167691	TRUE	5.10E-05	0.000393887	0.785325549	3.007152426	17.11541977
rs188539579	T	C	T	C	0.09649	0.57925041	0.008185	0.002360153	FALSE	FALSE	FALSE	ebi-eas-GCST90018588	1	94614654	0.185658778	167691	0.001808675	Colorectal cancer || id:ebi-eas-GCST90018588	Colorectal cancer	Colorectal cancer || ||	TRUE	MedicineITLab	0.02224	0.000015	1995	1	94614654	cngb-om3117-tongue53	k__Bacteria|p__Bacteroidota|c__Bacteroidia|o__Flavobacteriales|f__Flavobacteriaceae|g__Capnocytophaga|s__Capnocytophaga_ochracea_mgs_2502 || id:cngb-om3117-tongue53	TRUE	reported	MedicineITLab	2	TRUE	0.009356323	1995	5.80E-05	167691	TRUE	7.27E-05	0.000151162	0.301312339	3.007152426	18.82326893
rs190023930	T	C	T	C	0.09159	-0.232822674	0.01314	0.005134397	FALSE	FALSE	FALSE	ebi-eas-GCST90018588	3	191994114	0.122306646	167691	0.056962573	Colorectal cancer || id:ebi-eas-GCST90018588	Colorectal cancer	Colorectal cancer || ||	TRUE	MedicineITLab	0.02222	0.00003906	1995	3	191994114	cngb-om3117-tongue53	k__Bacteria|p__Bacteroidota|c__Bacteroidia|o__Flavobacteriales|f__Flavobacteriaceae|g__Capnocytophaga|s__Capnocytophaga_ochracea_mgs_2502 || id:cngb-om3117-tongue53	TRUE	reported	MedicineITLab	2	TRUE	0.008453061	1995	2.16E-05	167691	TRUE	0.000102492	0.000217559	0.433689411	3.007152426	16.99057235
rs191101921	T	G	T	G	0.1025	-0.115379044	0.008681	0.002138223	FALSE	FALSE	FALSE	ebi-eas-GCST90018588	6	24030523	0.193387696	167691	0.55076085	Colorectal cancer || id:ebi-eas-GCST90018588	Colorectal cancer	Colorectal cancer || ||	TRUE	MedicineITLab	0.02227	0.000004452	1995	6	24030523	cngb-om3117-tongue53	k__Bacteria|p__Bacteroidota|c__Bacteroidia|o__Flavobacteriales|f__Flavobacteriaceae|g__Capnocytophaga|s__Capnocytophaga_ochracea_mgs_2502 || id:cngb-om3117-tongue53	TRUE	reported	MedicineITLab	2	TRUE	0.010517394	1995	2.12E-06	167691	TRUE	6.74E-06	0.000180826	0.360451428	3.007152426	21.18396727
rs192430929	C	A	C	A	0.09752	0.074411983	0.01166	0.006368214	FALSE	FALSE	FALSE	ebi-eas-GCST90018588	18	63035755	0.117547076	167691	0.526707624	Colorectal cancer || id:ebi-eas-GCST90018588	Colorectal cancer	Colorectal cancer || ||	TRUE	MedicineITLab	0.02224	0.00001226	1995	18	63035755	cngb-om3117-tongue53	k__Bacteria|p__Bacteroidota|c__Bacteroidia|o__Flavobacteriales|f__Flavobacteriaceae|g__Capnocytophaga|s__Capnocytophaga_ochracea_mgs_2502 || id:cngb-om3117-tongue53	TRUE	reported	MedicineITLab	2	TRUE	0.009555222	1995	2.39E-06	167691	TRUE	1.85E-05	0.000219191	0.43694302	3.007152426	19.22727861
rs1933316	T	C	T	C	-0.09111	0.007473568	0.3946	0.331739131	FALSE	FALSE	FALSE	ebi-eas-GCST90018588	1	61561641	0.018203709	167691	0.68140112	Colorectal cancer || id:ebi-eas-GCST90018588	Colorectal cancer	Colorectal cancer || ||	TRUE	MedicineITLab	0.02222	0.00004278	1995	1	61561641	cngb-om3117-tongue53	k__Bacteria|p__Bacteroidota|c__Bacteroidia|o__Flavobacteriales|f__Flavobacteriaceae|g__Capnocytophaga|s__Capnocytophaga_ochracea_mgs_2502 || id:cngb-om3117-tongue53	TRUE	reported	MedicineITLab	2	TRUE	0.008365431	1995	1.01E-06	167691	TRUE	5.70E-05	0.003966081	7.935873877	3.007152426	16.81295242
rs201429576	A	G	A	G	-0.0918	-0.013283668	0.006448	0.006135082	FALSE	FALSE	FALSE	ebi-eas-GCST90018588	14	59727189	0.10872417	167691	0.902758296	Colorectal cancer || id:ebi-eas-GCST90018588	Colorectal cancer	Colorectal cancer || ||	TRUE	MedicineITLab	0.02219	0.00003673	1995	14	59727189	cngb-om3117-tongue53	k__Bacteria|p__Bacteroidota|c__Bacteroidia|o__Flavobacteriales|f__Flavobacteriaceae|g__Capnocytophaga|s__Capnocytophaga_ochracea_mgs_2502 || id:cngb-om3117-tongue53	TRUE	reported	MedicineITLab	2	TRUE	0.008514319	1995	8.90E-08	167691	TRUE	4.27E-05	0.000107977	0.215221267	3.007152426	17.11475781
rs2425412	C	T	C	T	0.0942	0.020663095	0.244	0.327474074	FALSE	FALSE	FALSE	ebi-eas-GCST90018588	20	40497189	0.018118413	167691	0.254100016	Colorectal cancer || id:ebi-eas-GCST90018588	Colorectal cancer	Colorectal cancer || ||	TRUE	MedicineITLab	0.02225	0.00002413	1995	20	40497189	cngb-om3117-tongue53	k__Bacteria|p__Bacteroidota|c__Bacteroidia|o__Flavobacteriales|f__Flavobacteriaceae|g__Capnocytophaga|s__Capnocytophaga_ochracea_mgs_2502 || id:cngb-om3117-tongue53	TRUE	reported	MedicineITLab	2	TRUE	0.008913455	1995	7.76E-06	167691	TRUE	4.54E-05	0.003273734	6.545982182	3.007152426	17.92428229
rs35263495	T	A	T	A	0.1067	0.023393288	0.2272	0.23386054	FALSE	TRUE	FALSE	ebi-eas-GCST90018588	13	109486804	0.019987234	167691	0.241835436	Colorectal cancer || id:ebi-eas-GCST90018588	Colorectal cancer	Colorectal cancer || ||	TRUE	MedicineITLab	0.02219	0.000001632	1995	13	109486804	cngb-om3117-tongue53	k__Bacteria|p__Bacteroidota|c__Bacteroidia|o__Flavobacteriales|f__Flavobacteriaceae|g__Capnocytophaga|s__Capnocytophaga_ochracea_mgs_2502 || id:cngb-om3117-tongue53	TRUE	reported	MedicineITLab	2	TRUE	0.011468261	1995	8.17E-06	167691	TRUE	3.43E-06	0.003997922	7.999840515	3.007152426	23.12140571
rs369238297	G	A	G	A	0.09161	-0.138739704	0.008185	0.003228171	FALSE	FALSE	FALSE	ebi-eas-GCST90018588	10	82673025	0.160634812	167691	0.38775471	Colorectal cancer || id:ebi-eas-GCST90018588	Colorectal cancer	Colorectal cancer || ||	TRUE	MedicineITLab	0.02226	0.0000402	1995	10	82673025	cngb-om3117-tongue53	k__Bacteria|p__Bacteroidota|c__Bacteroidia|o__Flavobacteriales|f__Flavobacteriaceae|g__Capnocytophaga|s__Capnocytophaga_ochracea_mgs_2502 || id:cngb-om3117-tongue53	TRUE	reported	MedicineITLab	2	TRUE	0.008426612	1995	4.45E-06	167691	TRUE	6.58E-05	0.000136259	0.271601145	3.007152426	16.93695939
rs4954023	G	T	G	T	0.09434	0.020567074	0.4055	0.364755776	FALSE	FALSE	FALSE	ebi-eas-GCST90018588	2	133048859	0.017135513	167691	0.230038308	Colorectal cancer || id:ebi-eas-GCST90018588	Colorectal cancer	Colorectal cancer || ||	TRUE	MedicineITLab	0.02219	0.00002226	1995	2	133048859	cngb-om3117-tongue53	k__Bacteria|p__Bacteroidota|c__Bacteroidia|o__Flavobacteriales|f__Flavobacteriaceae|g__Capnocytophaga|s__Capnocytophaga_ochracea_mgs_2502 || id:cngb-om3117-tongue53	TRUE	reported	MedicineITLab	2	TRUE	0.008987707	1995	8.59E-06	167691	TRUE	4.33E-05	0.004291059	8.588935644	3.007152426	18.07495145
rs496037	C	T	C	T	-0.1	0.027014965	0.1689	0.211507019	FALSE	FALSE	FALSE	ebi-eas-GCST90018588	8	16777543	0.021111375	167691	0.200671693	Colorectal cancer || id:ebi-eas-GCST90018588	Colorectal cancer	Colorectal cancer || ||	TRUE	MedicineITLab	0.02216	0.000006755	1995	8	16777543	cngb-om3117-tongue53	k__Bacteria|p__Bacteroidota|c__Bacteroidia|o__Flavobacteriales|f__Flavobacteriaceae|g__Capnocytophaga|s__Capnocytophaga_ochracea_mgs_2502 || id:cngb-om3117-tongue53	TRUE	reported	MedicineITLab	2	TRUE	0.010114356	1995	9.76E-06	167691	TRUE	1.43E-05	0.002807456	5.611012078	3.007152426	20.36387806
rs536164869	A	G	A	G	-0.09322	-0.04716989	0.006944	0.006294549	FALSE	FALSE	FALSE	ebi-eas-GCST90018588	14	103150468	0.11155347	167691	0.672407943	Colorectal cancer || id:ebi-eas-GCST90018588	Colorectal cancer	Colorectal cancer || ||	TRUE	MedicineITLab	0.0222	0.000028	1995	14	103150468	cngb-om3117-tongue53	k__Bacteria|p__Bacteroidota|c__Bacteroidia|o__Flavobacteriales|f__Flavobacteriaceae|g__Capnocytophaga|s__Capnocytophaga_ochracea_mgs_2502 || id:cngb-om3117-tongue53	TRUE	reported	MedicineITLab	2	TRUE	0.008769596	1995	1.07E-06	167691	TRUE	3.77E-05	0.000119848	0.238886164	3.007152426	17.63243324
rs553094912	C	G	C	G	-0.09508	0.117155356	0.01042	0.004241111	FALSE	TRUE	FALSE	ebi-eas-GCST90018588	8	71956986	0.148935004	167691	0.431503942	Colorectal cancer || id:ebi-eas-GCST90018588	Colorectal cancer	Colorectal cancer || ||	TRUE	MedicineITLab	0.02226	0.00002038	1995	8	71956986	cngb-om3117-tongue53	k__Bacteria|p__Bacteroidota|c__Bacteroidia|o__Flavobacteriales|f__Flavobacteriaceae|g__Capnocytophaga|s__Capnocytophaga_ochracea_mgs_2502 || id:cngb-om3117-tongue53	TRUE	reported	MedicineITLab	2	TRUE	0.009071168	1995	3.69E-06	167691	TRUE	3.28E-05	0.000186435	0.371633832	3.007152426	18.2443345
rs55826658	A	G	A	G	-0.09092	0.03175516	0.3467	0.324719673	FALSE	FALSE	FALSE	ebi-eas-GCST90018588	11	12149277	0.020680021	167691	0.124649332	Colorectal cancer || id:ebi-eas-GCST90018588	Colorectal cancer	Colorectal cancer || ||	TRUE	MedicineITLab	0.02221	0.00004435	1995	11	12149277	cngb-om3117-tongue53	k__Bacteria|p__Bacteroidota|c__Bacteroidia|o__Flavobacteriales|f__Flavobacteriaceae|g__Capnocytophaga|s__Capnocytophaga_ochracea_mgs_2502 || id:cngb-om3117-tongue53	TRUE	reported	MedicineITLab	2	TRUE	0.008338309	1995	1.41E-05	167691	TRUE	9.76E-05	0.003744686	7.491210438	3.007152426	16.75798267
rs563531354	G	A	G	A	0.09172	0.514355091	0.005208	0.001983761	FALSE	FALSE	FALSE	ebi-eas-GCST90018588	8	64762803	0.20765528	167691	0.013250448	Colorectal cancer || id:ebi-eas-GCST90018588	Colorectal cancer	Colorectal cancer || ||	TRUE	MedicineITLab	0.02223	0.00003848	1995	8	64762803	cngb-om3117-tongue53	k__Bacteria|p__Bacteroidota|c__Bacteroidia|o__Flavobacteriales|f__Flavobacteriaceae|g__Capnocytophaga|s__Capnocytophaga_ochracea_mgs_2502 || id:cngb-om3117-tongue53	TRUE	reported	MedicineITLab	2	TRUE	0.00846931	1995	3.66E-05	167691	TRUE	0.000130008	8.72E-05	0.173742675	3.007152426	17.02351222
rs60195494	A	G	A	G	-0.094	-0.001664013	0.1555	0.162330505	FALSE	FALSE	FALSE	ebi-eas-GCST90018588	15	29898414	0.023123437	167691	0.942632019	Colorectal cancer || id:ebi-eas-GCST90018588	Colorectal cancer	Colorectal cancer || ||	TRUE	MedicineITLab	0.02222	0.00002436	1995	15	29898414	cngb-om3117-tongue53	k__Bacteria|p__Bacteroidota|c__Bacteroidia|o__Flavobacteriales|f__Flavobacteriaceae|g__Capnocytophaga|s__Capnocytophaga_ochracea_mgs_2502 || id:cngb-om3117-tongue53	TRUE	reported	MedicineITLab	2	TRUE	0.008899752	1995	3.09E-08	167691	TRUE	2.78E-05	0.002320683	4.635878869	3.007152426	17.89647912
rs61473187	A	G	A	G	0.09578	-0.086098233	0.009673	0.003176583	FALSE	FALSE	FALSE	ebi-eas-GCST90018588	9	4974153	0.158188771	167691	0.586252075	Colorectal cancer || id:ebi-eas-GCST90018588	Colorectal cancer	Colorectal cancer || ||	TRUE	MedicineITLab	0.0222	0.00001686	1995	9	4974153	cngb-om3117-tongue53	k__Bacteria|p__Bacteroidota|c__Bacteroidia|o__Flavobacteriales|f__Flavobacteriaceae|g__Capnocytophaga|s__Capnocytophaga_ochracea_mgs_2502 || id:cngb-om3117-tongue53	TRUE	reported	MedicineITLab	2	TRUE	0.009253351	1995	1.77E-06	167691	TRUE	2.42E-05	0.00017576	0.350350793	3.007152426	18.61417174
rs6543603	G	A	G	A	0.1048	-0.007447063	0.1198	0.125917803	FALSE	FALSE	FALSE	ebi-eas-GCST90018588	2	31123401	0.025531555	167691	0.770530744	Colorectal cancer || id:ebi-eas-GCST90018588	Colorectal cancer	Colorectal cancer || ||	TRUE	MedicineITLab	0.02218	0.000002483	1995	2	31123401	cngb-om3117-tongue53	k__Bacteria|p__Bacteroidota|c__Bacteroidia|o__Flavobacteriales|f__Flavobacteriaceae|g__Capnocytophaga|s__Capnocytophaga_ochracea_mgs_2502 || id:cngb-om3117-tongue53	TRUE	reported	MedicineITLab	2	TRUE	0.01107782	1995	5.07E-07	167691	TRUE	3.23E-06	0.002316278	4.627060262	3.007152426	22.32541197
rs6577417	A	G	A	G	-0.09591	-0.009094357	0.1895	0.256325845	FALSE	FALSE	FALSE	ebi-eas-GCST90018588	1	7172632	0.01964452	167691	0.643402877	Colorectal cancer || id:ebi-eas-GCST90018588	Colorectal cancer	Colorectal cancer || ||	TRUE	MedicineITLab	0.02222	0.00001658	1995	1	7172632	cngb-om3117-tongue53	k__Bacteria|p__Bacteroidota|c__Bacteroidia|o__Flavobacteriales|f__Flavobacteriaceae|g__Capnocytophaga|s__Capnocytophaga_ochracea_mgs_2502 || id:cngb-om3117-tongue53	TRUE	reported	MedicineITLab	2	TRUE	0.009261713	1995	1.28E-06	167691	TRUE	2.31E-05	0.002825661	5.64749969	3.007152426	18.63115045
rs6959975	T	C	T	C	0.09816	-0.069666954	0.05308	0.111992342	FALSE	FALSE	FALSE	ebi-eas-GCST90018588	7	135966409	0.027144387	167691	0.010272096	Colorectal cancer || id:ebi-eas-GCST90018588	Colorectal cancer	Colorectal cancer || ||	TRUE	MedicineITLab	0.02224	0.00001071	1995	7	135966409	cngb-om3117-tongue53	k__Bacteria|p__Bacteroidota|c__Bacteroidia|o__Flavobacteriales|f__Flavobacteriaceae|g__Capnocytophaga|s__Capnocytophaga_ochracea_mgs_2502 || id:cngb-om3117-tongue53	TRUE	reported	MedicineITLab	2	TRUE	0.009679833	1995	3.93E-05	167691	TRUE	4.11E-05	0.000968597	1.932286225	3.007152426	19.48047461
rs7278314	C	T	C	T	-0.09707	0.013417817	0.1161	0.205276254	FALSE	FALSE	FALSE	ebi-eas-GCST90018588	21	40820188	0.021539266	167691	0.533319486	Colorectal cancer || id:ebi-eas-GCST90018588	Colorectal cancer	Colorectal cancer || ||	TRUE	MedicineITLab	0.02234	0.00001464	1995	21	40820188	cngb-om3117-tongue53	k__Bacteria|p__Bacteroidota|c__Bacteroidia|o__Flavobacteriales|f__Flavobacteriaceae|g__Capnocytophaga|s__Capnocytophaga_ochracea_mgs_2502 || id:cngb-om3117-tongue53	TRUE	reported	MedicineITLab	2	TRUE	0.009384295	1995	2.31E-06	167691	TRUE	2.19E-05	0.001933906	3.861743331	3.007152426	18.88007528
rs72816990	A	G	A	G	-0.1035	0.017382533	0.1109	0.116544751	FALSE	FALSE	FALSE	ebi-eas-GCST90018588	5	180602879	0.026862171	167691	0.517566696	Colorectal cancer || id:ebi-eas-GCST90018588	Colorectal cancer	Colorectal cancer || ||	TRUE	MedicineITLab	0.02229	0.000003667	1995	5	180602879	cngb-om3117-tongue53	k__Bacteria|p__Bacteroidota|c__Bacteroidia|o__Flavobacteriales|f__Flavobacteriaceae|g__Capnocytophaga|s__Capnocytophaga_ochracea_mgs_2502 || id:cngb-om3117-tongue53	TRUE	reported	MedicineITLab	2	TRUE	0.010702377	1995	2.50E-06	167691	TRUE	5.72E-06	0.002112481	4.219087766	3.007152426	21.56058611
rs7291841	G	A	G	A	-0.101	0.007524803	0.2061	0.241214928	FALSE	FALSE	FALSE	ebi-eas-GCST90018588	22	38435656	0.019276553	167691	0.696270058	Colorectal cancer || id:ebi-eas-GCST90018588	Colorectal cancer	Colorectal cancer || ||	TRUE	MedicineITLab	0.02251	0.000007579	1995	22	38435656	cngb-om3117-tongue53	k__Bacteria|p__Bacteroidota|c__Bacteroidia|o__Flavobacteriales|f__Flavobacteriaceae|g__Capnocytophaga|s__Capnocytophaga_ochracea_mgs_2502 || id:cngb-om3117-tongue53	TRUE	reported	MedicineITLab	2	TRUE	0.010000448	1995	9.09E-07	167691	TRUE	1.04E-05	0.003338232	6.675380668	3.007152426	20.13222417
rs74949554	T	G	T	G	0.09069	0.002752066	0.2388	0.25149621	FALSE	FALSE	FALSE	ebi-eas-GCST90018588	7	14210787	0.019813633	167691	0.889531088	Colorectal cancer || id:ebi-eas-GCST90018588	Colorectal cancer	Colorectal cancer || ||	TRUE	MedicineITLab	0.0222	0.00004566	1995	7	14210787	cngb-om3117-tongue53	k__Bacteria|p__Bacteroidota|c__Bacteroidia|o__Flavobacteriales|f__Flavobacteriaceae|g__Capnocytophaga|s__Capnocytophaga_ochracea_mgs_2502 || id:cngb-om3117-tongue53	TRUE	reported	MedicineITLab	2	TRUE	0.008303939	1995	1.15E-07	167691	TRUE	5.36E-05	0.002990074	5.977088937	3.007152426	16.68832907
rs76105417	T	C	T	C	-0.09492	-0.006827112	0.04464	0.07029381	FALSE	FALSE	FALSE	ebi-eas-GCST90018588	3	28019616	0.037146819	167691	0.854180345	Colorectal cancer || id:ebi-eas-GCST90018588	Colorectal cancer	Colorectal cancer || ||	TRUE	MedicineITLab	0.02218	0.00001964	1995	3	28019616	cngb-om3117-tongue53	k__Bacteria|p__Bacteroidota|c__Bacteroidia|o__Flavobacteriales|f__Flavobacteriaceae|g__Capnocytophaga|s__Capnocytophaga_ochracea_mgs_2502 || id:cngb-om3117-tongue53	TRUE	reported	MedicineITLab	2	TRUE	0.009105681	1995	2.01E-07	167691	TRUE	2.37E-05	0.000768487	1.532773105	3.007152426	18.31438651
rs76139782	A	G	A	G	-0.09069	0.107647538	0.03894	0.029750728	FALSE	FALSE	FALSE	ebi-eas-GCST90018588	1	232453695	0.048315059	167691	0.025878323	Colorectal cancer || id:ebi-eas-GCST90018588	Colorectal cancer	Colorectal cancer || ||	TRUE	MedicineITLab	0.02223	0.00004687	1995	1	232453695	cngb-om3117-tongue53	k__Bacteria|p__Bacteroidota|c__Bacteroidia|o__Flavobacteriales|f__Flavobacteriaceae|g__Capnocytophaga|s__Capnocytophaga_ochracea_mgs_2502 || id:cngb-om3117-tongue53	TRUE	reported	MedicineITLab	2	TRUE	0.008281727	1995	2.96E-05	167691	TRUE	0.000140345	0.000615595	1.227637028	3.007152426	16.64331674
rs76459810	A	T	A	T	0.09232	-0.058024263	0.01637	0.042846314	FALSE	TRUE	FALSE	ebi-eas-GCST90018588	3	27985679	0.046564564	167691	0.212726421	Colorectal cancer || id:ebi-eas-GCST90018588	Colorectal cancer	Colorectal cancer || ||	TRUE	MedicineITLab	0.02219	0.00003323	1995	3	27985679	cngb-om3117-tongue53	k__Bacteria|p__Bacteroidota|c__Bacteroidia|o__Flavobacteriales|f__Flavobacteriaceae|g__Capnocytophaga|s__Capnocytophaga_ochracea_mgs_2502 || id:cngb-om3117-tongue53	TRUE	reported	MedicineITLab	2	TRUE	0.008610218	1995	9.26E-06	167691	TRUE	6.50E-05	0.000274475	0.547177903	3.007152426	17.30919965
rs76490049	T	G	T	G	-0.09293	-0.006564248	0.1066	0.11656284	FALSE	FALSE	FALSE	ebi-eas-GCST90018588	9	134761429	0.026267838	167691	0.802667188	Colorectal cancer || id:ebi-eas-GCST90018588	Colorectal cancer	Colorectal cancer || ||	TRUE	MedicineITLab	0.02223	0.0000303	1995	9	134761429	cngb-om3117-tongue53	k__Bacteria|p__Bacteroidota|c__Bacteroidia|o__Flavobacteriales|f__Flavobacteriaceae|g__Capnocytophaga|s__Capnocytophaga_ochracea_mgs_2502 || id:cngb-om3117-tongue53	TRUE	reported	MedicineITLab	2	TRUE	0.008692289	1995	3.72E-07	167691	TRUE	3.76E-05	0.001644921	3.283728859	3.007152426	17.47563434
rs77153122	C	T	C	T	0.1065	0.009073799	0.01935	0.012237307	FALSE	FALSE	FALSE	ebi-eas-GCST90018588	3	135432133	0.078341495	167691	0.9077923	Colorectal cancer || id:ebi-eas-GCST90018588	Colorectal cancer	Colorectal cancer || ||	TRUE	MedicineITLab	0.02217	0.000001679	1995	3	135432133	cngb-om3117-tongue53	k__Bacteria|p__Bacteroidota|c__Bacteroidia|o__Flavobacteriales|f__Flavobacteriaceae|g__Capnocytophaga|s__Capnocytophaga_ochracea_mgs_2502 || id:cngb-om3117-tongue53	TRUE	reported	MedicineITLab	2	TRUE	0.011446187	1995	8.00E-08	167691	TRUE	2.01E-06	0.000430451	0.858259254	3.007152426	23.07638783
rs78143656	C	G	C	G	0.09124	0.04264016	0.008185	0.014212041	FALSE	TRUE	FALSE	ebi-eas-GCST90018588	2	85737683	0.072986799	167691	0.559074034	Colorectal cancer || id:ebi-eas-GCST90018588	Colorectal cancer	Colorectal cancer || ||	TRUE	MedicineITLab	0.02225	0.00004289	1995	2	85737683	cngb-om3117-tongue53	k__Bacteria|p__Bacteroidota|c__Bacteroidia|o__Flavobacteriales|f__Flavobacteriaceae|g__Capnocytophaga|s__Capnocytophaga_ochracea_mgs_2502 || id:cngb-om3117-tongue53	TRUE	reported	MedicineITLab	2	TRUE	0.008366702	1995	2.04E-06	167691	TRUE	6.16E-05	0.000135161	0.269411362	3.007152426	16.81552854
rs78223122	T	C	T	C	0.09352	0.030395262	0.06151	0.068203071	FALSE	FALSE	FALSE	ebi-eas-GCST90018588	10	127836319	0.034492725	167691	0.3782053	Colorectal cancer || id:ebi-eas-GCST90018588	Colorectal cancer	Colorectal cancer || ||	TRUE	MedicineITLab	0.0222	0.00002644	1995	10	127836319	cngb-om3117-tongue53	k__Bacteria|p__Bacteroidota|c__Bacteroidia|o__Flavobacteriales|f__Flavobacteriaceae|g__Capnocytophaga|s__Capnocytophaga_ochracea_mgs_2502 || id:cngb-om3117-tongue53	TRUE	reported	MedicineITLab	2	TRUE	0.008825632	1995	4.63E-06	167691	TRUE	4.41E-05	0.001009751	2.014468209	3.007152426	17.74610502
rs78563735	C	A	C	A	0.09647	-0.003077131	0.04514	0.038797737	FALSE	FALSE	FALSE	ebi-eas-GCST90018588	3	72042331	0.046376943	167691	0.947098812	Colorectal cancer || id:ebi-eas-GCST90018588	Colorectal cancer	Colorectal cancer || ||	TRUE	MedicineITLab	0.02226	0.00001534	1995	3	72042331	cngb-om3117-tongue53	k__Bacteria|p__Bacteroidota|c__Bacteroidia|o__Flavobacteriales|f__Flavobacteriaceae|g__Capnocytophaga|s__Capnocytophaga_ochracea_mgs_2502 || id:cngb-om3117-tongue53	TRUE	reported	MedicineITLab	2	TRUE	0.00933584	1995	2.63E-08	167691	TRUE	1.76E-05	0.000802261	1.600190414	3.007152426	18.78167136
rs78656852	C	A	C	A	-0.09296	-0.006598755	0.09425	0.066119699	FALSE	FALSE	FALSE	ebi-eas-GCST90018588	7	154734876	0.036620445	167691	0.857000906	Colorectal cancer || id:ebi-eas-GCST90018588	Colorectal cancer	Colorectal cancer || ||	TRUE	MedicineITLab	0.02219	0.0000293	1995	7	154734876	cngb-om3117-tongue53	k__Bacteria|p__Bacteroidota|c__Bacteroidia|o__Flavobacteriales|f__Flavobacteriaceae|g__Capnocytophaga|s__Capnocytophaga_ochracea_mgs_2502 || id:cngb-om3117-tongue53	TRUE	reported	MedicineITLab	2	TRUE	0.008728965	1995	1.94E-07	167691	TRUE	3.50E-05	0.001475407	2.944831571	3.007152426	17.5500204
rs78691155	C	T	C	T	-0.1202	0.088508727	0.063	0.077985817	FALSE	FALSE	FALSE	ebi-eas-GCST90018588	2	224843382	0.032030437	167691	0.005722551	Colorectal cancer || id:ebi-eas-GCST90018588	Colorectal cancer	Colorectal cancer || ||	TRUE	MedicineITLab	0.02221	7.03E-08	1995	2	224843382	cngb-om3117-tongue53	k__Bacteria|p__Bacteroidota|c__Bacteroidia|o__Flavobacteriales|f__Flavobacteriaceae|g__Capnocytophaga|s__Capnocytophaga_ochracea_mgs_2502 || id:cngb-om3117-tongue53	TRUE	reported	MedicineITLab	2	TRUE	0.014483332	1995	4.55E-05	167691	TRUE	4.06E-07	0.001705764	3.405397452	3.007152426	29.28949058
rs7902234	A	G	A	G	0.09359	0.025370808	0.1146	0.101422364	FALSE	FALSE	FALSE	ebi-eas-GCST90018588	10	7891594	0.027854846	167691	0.362389136	Colorectal cancer || id:ebi-eas-GCST90018588	Colorectal cancer	Colorectal cancer || ||	TRUE	MedicineITLab	0.02218	0.00002563	1995	10	7891594	cngb-om3117-tongue53	k__Bacteria|p__Bacteroidota|c__Bacteroidia|o__Flavobacteriales|f__Flavobacteriaceae|g__Capnocytophaga|s__Capnocytophaga_ochracea_mgs_2502 || id:cngb-om3117-tongue53	TRUE	reported	MedicineITLab	2	TRUE	0.008854538	1995	4.95E-06	167691	TRUE	4.34E-05	0.001777514	3.548893573	3.007152426	17.80474717
rs7909821	A	G	A	G	0.09691	-0.016159879	0.1793	0.173580223	FALSE	FALSE	FALSE	ebi-eas-GCST90018588	10	119002831	0.021874208	167691	0.460050255	Colorectal cancer || id:ebi-eas-GCST90018588	Colorectal cancer	Colorectal cancer || ||	TRUE	MedicineITLab	0.02216	0.0000129	1995	10	119002831	cngb-om3117-tongue53	k__Bacteria|p__Bacteroidota|c__Bacteroidia|o__Flavobacteriales|f__Flavobacteriaceae|g__Capnocytophaga|s__Capnocytophaga_ochracea_mgs_2502 || id:cngb-om3117-tongue53	TRUE	reported	MedicineITLab	2	TRUE	0.009504795	1995	3.25E-06	167691	TRUE	2.05E-05	0.002763961	5.523841893	3.007152426	19.12483403
rs79647909	C	A	C	A	0.09579	-0.055254268	0.05853	0.037498592	FALSE	FALSE	FALSE	ebi-eas-GCST90018588	16	72722483	0.044203103	167691	0.211296325	Colorectal cancer || id:ebi-eas-GCST90018588	Colorectal cancer	Colorectal cancer || ||	TRUE	MedicineITLab	0.02219	0.00001656	1995	16	72722483	cngb-om3117-tongue53	k__Bacteria|p__Bacteroidota|c__Bacteroidia|o__Flavobacteriales|f__Flavobacteriaceae|g__Capnocytophaga|s__Capnocytophaga_ochracea_mgs_2502 || id:cngb-om3117-tongue53	TRUE	reported	MedicineITLab	2	TRUE	0.009263532	1995	9.32E-06	167691	TRUE	3.35E-05	0.001011243	2.017446609	3.007152426	18.63484317
rs80321348	A	G	A	G	0.09412	-0.018677378	0.009673	0.023475426	FALSE	FALSE	FALSE	ebi-eas-GCST90018588	11	74426414	0.054970585	167691	0.734029433	Colorectal cancer || id:ebi-eas-GCST90018588	Colorectal cancer	Colorectal cancer || ||	TRUE	MedicineITLab	0.02222	0.00002376	1995	11	74426414	cngb-om3117-tongue53	k__Bacteria|p__Bacteroidota|c__Bacteroidia|o__Flavobacteriales|f__Flavobacteriaceae|g__Capnocytophaga|s__Capnocytophaga_ochracea_mgs_2502 || id:cngb-om3117-tongue53	TRUE	reported	MedicineITLab	2	TRUE	0.008922286	1995	6.88E-07	167691	TRUE	3.09E-05	0.00016972	0.338309859	3.007152426	17.94220142
rs9545693	G	A	G	A	-0.1021	0.038229874	0.3023	0.370064314	FALSE	FALSE	FALSE	ebi-eas-GCST90018588	13	81443294	0.017126347	167691	0.025600037	Colorectal cancer || id:ebi-eas-GCST90018588	Colorectal cancer	Colorectal cancer || ||	TRUE	MedicineITLab	0.02219	0.000004487	1995	13	81443294	cngb-om3117-tongue53	k__Bacteria|p__Bacteroidota|c__Bacteroidia|o__Flavobacteriales|f__Flavobacteriaceae|g__Capnocytophaga|s__Capnocytophaga_ochracea_mgs_2502 || id:cngb-om3117-tongue53	TRUE	reported	MedicineITLab	2	TRUE	0.010510917	1995	2.97E-05	167691	TRUE	1.54E-05	0.004397323	8.80257214	3.007152426	21.170781
rs9556407	A	G	A	G	0.0923	0.00054688	0.1121	0.1439712	FALSE	FALSE	FALSE	ebi-eas-GCST90018588	13	94654335	0.02661498	167691	0.983606353	Colorectal cancer || id:ebi-eas-GCST90018588	Colorectal cancer	Colorectal cancer || ||	TRUE	MedicineITLab	0.02224	0.00003457	1995	13	94654335	cngb-om3117-tongue53	k__Bacteria|p__Bacteroidota|c__Bacteroidia|o__Flavobacteriales|f__Flavobacteriaceae|g__Capnocytophaga|s__Capnocytophaga_ochracea_mgs_2502 || id:cngb-om3117-tongue53	TRUE	reported	MedicineITLab	2	TRUE	0.008568196	1995	2.52E-09	167691	TRUE	3.85E-05	0.001695911	3.385692528	3.007152426	17.22399284
rs972737	G	C	G	C	0.09359	-0.026944702	0.1401	0.128579351	FALSE	TRUE	FALSE	ebi-eas-GCST90018588	4	55789266	0.026426981	167691	0.307922651	Colorectal cancer || id:ebi-eas-GCST90018588	Colorectal cancer	Colorectal cancer || ||	TRUE	MedicineITLab	0.02229	0.0000281	1995	4	55789266	cngb-om3117-tongue53	k__Bacteria|p__Bacteroidota|c__Bacteroidia|o__Flavobacteriales|f__Flavobacteriaceae|g__Capnocytophaga|s__Capnocytophaga_ochracea_mgs_2502 || id:cngb-om3117-tongue53	TRUE	reported	MedicineITLab	2	TRUE	0.008768125	1995	6.20E-06	167691	TRUE	4.98E-05	0.00211045	4.215021539	3.007152426	17.62944976
rs975135	G	A	G	A	-0.09514	-0.032661115	0.04563	0.046275883	FALSE	FALSE	FALSE	ebi-eas-GCST90018588	4	142529591	0.041280474	167691	0.42882723	Colorectal cancer || id:ebi-eas-GCST90018588	Colorectal cancer	Colorectal cancer || ||	TRUE	MedicineITLab	0.0223	0.0000208	1995	4	142529591	cngb-om3117-tongue53	k__Bacteria|p__Bacteroidota|c__Bacteroidia|o__Flavobacteriales|f__Flavobacteriaceae|g__Capnocytophaga|s__Capnocytophaga_ochracea_mgs_2502 || id:cngb-om3117-tongue53	TRUE	reported	MedicineITLab	2	TRUE	0.009050257	1995	3.73E-06	167691	TRUE	3.35E-05	0.000788358	1.57243735	3.007152426	18.20189346
rs981371	G	C	G	C	0.1126	-0.046322506	0.03646	0.04432271	FALSE	TRUE	FALSE	ebi-eas-GCST90018588	2	154005727	0.041425802	167691	0.263479793	Colorectal cancer || id:ebi-eas-GCST90018588	Colorectal cancer	Colorectal cancer || ||	TRUE	MedicineITLab	0.02216	4.15E-07	1995	2	154005727	cngb-om3117-tongue53	k__Bacteria|p__Bacteroidota|c__Bacteroidia|o__Flavobacteriales|f__Flavobacteriaceae|g__Capnocytophaga|s__Capnocytophaga_ochracea_mgs_2502 || id:cngb-om3117-tongue53	TRUE	reported	MedicineITLab	2	TRUE	0.012789098	1995	7.46E-06	167691	TRUE	8.74E-07	0.000890827	1.777000466	3.007152426	25.81887226
rs10174663	T	C	T	C	0.09006	-0.006814858	0.08981	0.037702481	FALSE	FALSE	FALSE	ebi-eas-GCST90018588	2	155254387	0.043631903	167691	0.875883414	Colorectal cancer || id:ebi-eas-GCST90018588	Colorectal cancer	Colorectal cancer || ||	TRUE	MedicineITLab	0.02213	0.00004897	1967	2	155254387	cngb-om3117-tongue566	k__Bacteria|p__Firmicutes|c__Bacilli|o__Lactobacillales|f__Streptococcaceae|g__Streptococcus|s__Streptococcus_mitis_AZ_mgs_2150 || id:cngb-om3117-tongue566	TRUE	reported	MedicineITLab	2	TRUE	0.008357829	1967	1.45E-07	167691	TRUE	5.76E-05	0.001326022	2.609092388	3.007152426	16.56155295
rs10496640	G	A	G	A	-0.09037	-0.056401693	0.03175	0.021605051	FALSE	FALSE	FALSE	ebi-eas-GCST90018588	2	125281203	0.05682505	167691	0.320929387	Colorectal cancer || id:ebi-eas-GCST90018588	Colorectal cancer	Colorectal cancer || ||	TRUE	MedicineITLab	0.02196	0.00004026	2001	2	125281203	cngb-om3117-tongue566	k__Bacteria|p__Firmicutes|c__Bacilli|o__Lactobacillales|f__Streptococcaceae|g__Streptococcus|s__Streptococcus_mitis_AZ_mgs_2150 || id:cngb-om3117-tongue566	TRUE	reported	MedicineITLab	2	TRUE	0.008400543	2001	5.87E-06	167691	TRUE	7.00E-05	0.000502123	1.004247394	3.007152426	16.934949
rs10499917	G	A	G	A	-0.0922	0.037076633	0.2996	0.211168102	FALSE	FALSE	FALSE	ebi-eas-GCST90018588	7	94944908	0.020221012	167691	0.066717908	Colorectal cancer || id:ebi-eas-GCST90018588	Colorectal cancer	Colorectal cancer || ||	TRUE	MedicineITLab	0.02197	0.00002824	2001	7	94944908	cngb-om3117-tongue566	k__Bacteria|p__Firmicutes|c__Bacilli|o__Lactobacillales|f__Streptococcaceae|g__Streptococcus|s__Streptococcus_mitis_AZ_mgs_2150 || id:cngb-om3117-tongue566	TRUE	reported	MedicineITLab	2	TRUE	0.008733321	2001	2.00E-05	167691	TRUE	7.32E-05	0.00356763	7.157226326	3.007152426	17.61171822
rs1056616	T	C	T	C	-0.09277	-0.018506255	0.2247	0.193204553	FALSE	FALSE	FALSE	ebi-eas-GCST90018588	16	84178112	0.02092842	167691	0.376553537	Colorectal cancer || id:ebi-eas-GCST90018588	Colorectal cancer	Colorectal cancer || ||	TRUE	MedicineITLab	0.02201	0.00002608	2001	16	84178112	cngb-om3117-tongue566	k__Bacteria|p__Firmicutes|c__Bacilli|o__Lactobacillales|f__Streptococcaceae|g__Streptococcus|s__Streptococcus_mitis_AZ_mgs_2150 || id:cngb-om3117-tongue566	TRUE	reported	MedicineITLab	2	TRUE	0.008808859	2001	4.66E-06	167691	TRUE	4.37E-05	0.002998596	6.012221738	3.007152426	17.76540154
rs10952067	C	T	C	T	-0.09165	0.001971848	0.2904	0.380931945	FALSE	FALSE	FALSE	ebi-eas-GCST90018588	7	1363760	0.018053436	167691	0.913025747	Colorectal cancer || id:ebi-eas-GCST90018588	Colorectal cancer	Colorectal cancer || ||	TRUE	MedicineITLab	0.02208	0.00003447	2001	7	1363760	cngb-om3117-tongue566	k__Bacteria|p__Firmicutes|c__Bacilli|o__Lactobacillales|f__Streptococcaceae|g__Streptococcus|s__Streptococcus_mitis_AZ_mgs_2150 || id:cngb-om3117-tongue566	TRUE	reported	MedicineITLab	2	TRUE	0.008545292	2001	7.11E-08	167691	TRUE	4.00E-05	0.003461825	6.94422857	3.007152426	17.22926697
rs11045195	T	C	T	C	0.09674	0.004928384	0.3983	0.390665546	FALSE	FALSE	FALSE	ebi-eas-GCST90018588	12	20373567	0.016932452	167691	0.771004332	Colorectal cancer || id:ebi-eas-GCST90018588	Colorectal cancer	Colorectal cancer || ||	TRUE	MedicineITLab	0.02198	0.00001134	2001	12	20373567	cngb-om3117-tongue566	k__Bacteria|p__Firmicutes|c__Bacilli|o__Lactobacillales|f__Streptococcaceae|g__Streptococcus|s__Streptococcus_mitis_AZ_mgs_2150 || id:cngb-om3117-tongue566	TRUE	reported	MedicineITLab	2	TRUE	0.009597448	2001	5.05E-07	167691	TRUE	1.45E-05	0.004485723	9.007365402	3.007152426	19.37121181
rs116022314	A	G	A	G	-0.09097	0.126931795	0.005456	0.011547137	FALSE	FALSE	FALSE	ebi-eas-GCST90018588	8	71790288	0.090115161	167691	0.158967994	Colorectal cancer || id:ebi-eas-GCST90018588	Colorectal cancer	Colorectal cancer || ||	TRUE	MedicineITLab	0.02204	0.00003807	2001	8	71790288	cngb-om3117-tongue566	k__Bacteria|p__Firmicutes|c__Bacilli|o__Lactobacillales|f__Streptococcaceae|g__Streptococcus|s__Streptococcus_mitis_AZ_mgs_2150 || id:cngb-om3117-tongue566	TRUE	reported	MedicineITLab	2	TRUE	0.008450354	2001	1.18E-05	167691	TRUE	8.03E-05	8.98E-05	0.179546337	3.007152426	17.0362188
rs116107987	C	T	C	T	-0.0927	0.075516785	0.02158	0.009724387	FALSE	FALSE	FALSE	ebi-eas-GCST90018588	1	187313879	0.084684684	167691	0.372531898	Colorectal cancer || id:ebi-eas-GCST90018588	Colorectal cancer	Colorectal cancer || ||	TRUE	MedicineITLab	0.02197	0.0000257	2001	1	187313879	cngb-om3117-tongue566	k__Bacteria|p__Firmicutes|c__Bacilli|o__Lactobacillales|f__Streptococcaceae|g__Streptococcus|s__Streptococcus_mitis_AZ_mgs_2150 || id:cngb-om3117-tongue566	TRUE	reported	MedicineITLab	2	TRUE	0.008827461	2001	4.74E-06	167691	TRUE	4.31E-05	0.000362883	0.725665785	3.007152426	17.80325263
rs11702293	C	T	C	T	0.1002	0.04740618	0.05332	0.068146595	FALSE	FALSE	FALSE	ebi-eas-GCST90018588	21	26418365	0.033249846	167691	0.153938686	Colorectal cancer || id:ebi-eas-GCST90018588	Colorectal cancer	Colorectal cancer || ||	TRUE	MedicineITLab	0.02209	0.00000612	2001	21	26418365	cngb-om3117-tongue566	k__Bacteria|p__Firmicutes|c__Bacilli|o__Lactobacillales|f__Streptococcaceae|g__Streptococcus|s__Streptococcus_mitis_AZ_mgs_2150 || id:cngb-om3117-tongue566	TRUE	reported	MedicineITLab	2	TRUE	0.010187884	2001	1.21E-05	167691	TRUE	1.39E-05	0.001013582	2.028205667	3.007152426	20.57519744
rs117342040	A	G	A	G	0.08987	-0.018615509	0.01959	0.052037554	FALSE	FALSE	FALSE	ebi-eas-GCST90018588	4	70645111	0.041875398	167691	0.656648424	Colorectal cancer || id:ebi-eas-GCST90018588	Colorectal cancer	Colorectal cancer || ||	TRUE	MedicineITLab	0.02202	0.00004648	2001	4	70645111	cngb-om3117-tongue566	k__Bacteria|p__Firmicutes|c__Bacilli|o__Lactobacillales|f__Streptococcaceae|g__Streptococcus|s__Streptococcus_mitis_AZ_mgs_2150 || id:cngb-om3117-tongue566	TRUE	reported	MedicineITLab	2	TRUE	0.00826377	2001	1.18E-06	167691	TRUE	6.27E-05	0.000310243	0.62036773	3.007152426	16.65692591
rs117687488	G	A	G	A	-0.09224	-0.019086779	0.005456	0.008215636	FALSE	FALSE	FALSE	ebi-eas-GCST90018588	10	111228600	0.098832899	167691	0.846863649	Colorectal cancer || id:ebi-eas-GCST90018588	Colorectal cancer	Colorectal cancer || ||	TRUE	MedicineITLab	0.02197	0.00002805	2001	10	111228600	cngb-om3117-tongue566	k__Bacteria|p__Firmicutes|c__Bacilli|o__Lactobacillales|f__Streptococcaceae|g__Streptococcus|s__Streptococcus_mitis_AZ_mgs_2150 || id:cngb-om3117-tongue566	TRUE	reported	MedicineITLab	2	TRUE	0.008740834	2001	2.22E-07	167691	TRUE	3.39E-05	9.23E-05	0.184594962	3.007152426	17.62700285
rs117874869	C	T	C	T	0.09365	-0.069111807	0.02703	0.018577867	FALSE	FALSE	FALSE	ebi-eas-GCST90018588	4	72395662	0.066973799	167691	0.302108169	Colorectal cancer || id:ebi-eas-GCST90018588	Colorectal cancer	Colorectal cancer || ||	TRUE	MedicineITLab	0.02199	0.00002146	2001	4	72395662	cngb-om3117-tongue566	k__Bacteria|p__Firmicutes|c__Bacilli|o__Lactobacillales|f__Streptococcaceae|g__Streptococcus|s__Streptococcus_mitis_AZ_mgs_2150 || id:cngb-om3117-tongue566	TRUE	reported	MedicineITLab	2	TRUE	0.00899145	2001	6.35E-06	167691	TRUE	3.89E-05	0.000461308	0.922580431	3.007152426	18.13698545
rs118188527	T	C	T	C	0.09144	0.107031632	0.007192	0.003886771	FALSE	FALSE	FALSE	ebi-eas-GCST90018588	1	53434950	0.141975379	167691	0.450924523	Colorectal cancer || id:ebi-eas-GCST90018588	Colorectal cancer	Colorectal cancer || ||	TRUE	MedicineITLab	0.02203	0.00003462	2001	1	53434950	cngb-om3117-tongue566	k__Bacteria|p__Firmicutes|c__Bacilli|o__Lactobacillales|f__Streptococcaceae|g__Streptococcus|s__Streptococcus_mitis_AZ_mgs_2150 || id:cngb-om3117-tongue566	TRUE	reported	MedicineITLab	2	TRUE	0.008544836	2001	3.39E-06	167691	TRUE	5.40E-05	0.000119404	0.238716276	3.007152426	17.22834026
rs11854073	G	A	G	A	0.09351	0.029434372	0.1974	0.13534808	FALSE	FALSE	FALSE	ebi-eas-GCST90018588	15	58680796	0.02425181	167691	0.224863086	Colorectal cancer || id:ebi-eas-GCST90018588	Colorectal cancer	Colorectal cancer || ||	TRUE	MedicineITLab	0.022	0.00002233	2001	15	58680796	cngb-om3117-tongue566	k__Bacteria|p__Firmicutes|c__Bacilli|o__Lactobacillales|f__Streptococcaceae|g__Streptococcus|s__Streptococcus_mitis_AZ_mgs_2150 || id:cngb-om3117-tongue566	TRUE	reported	MedicineITLab	2	TRUE	0.008956752	2001	8.78E-06	167691	TRUE	4.38E-05	0.002770719	5.554055119	3.007152426	18.06636384
rs11999060	C	T	C	T	0.08961	0.008285234	0.3859	0.449138466	FALSE	FALSE	FALSE	ebi-eas-GCST90018588	9	12784884	0.019072252	167691	0.663988565	Colorectal cancer || id:ebi-eas-GCST90018588	Colorectal cancer	Colorectal cancer || ||	TRUE	MedicineITLab	0.02203	0.00004919	2001	9	12784884	cngb-om3117-tongue566	k__Bacteria|p__Firmicutes|c__Bacilli|o__Lactobacillales|f__Streptococcaceae|g__Streptococcus|s__Streptococcus_mitis_AZ_mgs_2150 || id:cngb-om3117-tongue566	TRUE	reported	MedicineITLab	2	TRUE	0.00820902	2001	1.13E-06	167691	TRUE	6.61E-05	0.003805895	7.637050335	3.007152426	16.54565484
rs12198325	T	C	T	C	0.09242	-0.034366218	0.2078	0.267792956	FALSE	FALSE	FALSE	ebi-eas-GCST90018588	6	33664674	0.018580704	167691	0.064376294	Colorectal cancer || id:ebi-eas-GCST90018588	Colorectal cancer	Colorectal cancer || ||	TRUE	MedicineITLab	0.02248	0.00004098	2001	6	33664674	cngb-om3117-tongue566	k__Bacteria|p__Firmicutes|c__Bacilli|o__Lactobacillales|f__Streptococcaceae|g__Streptococcus|s__Streptococcus_mitis_AZ_mgs_2150 || id:cngb-om3117-tongue566	TRUE	reported	MedicineITLab	2	TRUE	0.008384359	2001	2.04E-05	167691	TRUE	0.000104681	0.002812175	5.637390664	3.007152426	16.90204737
rs12641664	T	C	T	C	-0.09183	0.004888027	0.1146	0.206657612	FALSE	FALSE	FALSE	ebi-eas-GCST90018588	4	187162757	0.020982465	167691	0.815794226	Colorectal cancer || id:ebi-eas-GCST90018588	Colorectal cancer	Colorectal cancer || ||	TRUE	MedicineITLab	0.02198	0.00003074	2001	4	187162757	cngb-om3117-tongue566	k__Bacteria|p__Firmicutes|c__Bacilli|o__Lactobacillales|f__Streptococcaceae|g__Streptococcus|s__Streptococcus_mitis_AZ_mgs_2150 || id:cngb-om3117-tongue566	TRUE	reported	MedicineITLab	2	TRUE	0.008656161	2001	3.24E-07	167691	TRUE	3.77E-05	0.001711289	3.42673037	3.007152426	17.45475641
rs13151855	C	T	C	T	0.09439	-0.029486991	0.3934	0.366491941	FALSE	FALSE	FALSE	ebi-eas-GCST90018588	4	57546480	0.01721992	167691	0.08682725	Colorectal cancer || id:ebi-eas-GCST90018588	Colorectal cancer	Colorectal cancer || ||	TRUE	MedicineITLab	0.02197	0.00001814	2001	4	57546480	cngb-om3117-tongue566	k__Bacteria|p__Firmicutes|c__Bacilli|o__Lactobacillales|f__Streptococcaceae|g__Streptococcus|s__Streptococcus_mitis_AZ_mgs_2150 || id:cngb-om3117-tongue566	TRUE	reported	MedicineITLab	2	TRUE	0.009149288	2001	1.75E-05	167691	TRUE	4.55E-05	0.004252249	8.536546091	3.007152426	18.45830672
rs138408624	G	C	G	C	-0.09127	-0.058237477	0.0434	0.032756303	FALSE	TRUE	FALSE	ebi-eas-GCST90018588	7	149398607	0.04853823	167691	0.230206545	Colorectal cancer || id:ebi-eas-GCST90018588	Colorectal cancer	Colorectal cancer || ||	TRUE	MedicineITLab	0.02201	0.00003526	2001	7	149398607	cngb-om3117-tongue566	k__Bacteria|p__Firmicutes|c__Bacilli|o__Lactobacillales|f__Streptococcaceae|g__Streptococcus|s__Streptococcus_mitis_AZ_mgs_2150 || id:cngb-om3117-tongue566	TRUE	reported	MedicineITLab	2	TRUE	0.00852871	2001	8.58E-06	167691	TRUE	6.74E-05	0.000691682	1.383628485	3.007152426	17.19554781
rs141339404	C	G	C	G	0.09305	0.082074974	0.009439	0.012756329	FALSE	TRUE	FALSE	ebi-eas-GCST90018588	12	42261763	0.081870833	167691	0.316105332	Colorectal cancer || id:ebi-eas-GCST90018588	Colorectal cancer	Colorectal cancer || ||	TRUE	MedicineITLab	0.02203	0.0000252	1998	12	42261763	cngb-om3117-tongue566	k__Bacteria|p__Firmicutes|c__Bacilli|o__Lactobacillales|f__Streptococcaceae|g__Streptococcus|s__Streptococcus_mitis_AZ_mgs_2150 || id:cngb-om3117-tongue566	TRUE	reported	MedicineITLab	2	TRUE	0.008858878	1998	5.99E-06	167691	TRUE	4.45E-05	0.000161909	0.323221931	3.007152426	17.84036603
rs145093290	G	A	G	A	-0.0918	0.02768605	0.009425	0.02290043	FALSE	FALSE	FALSE	ebi-eas-GCST90018588	5	143656566	0.057360824	167691	0.629333768	Colorectal cancer || id:ebi-eas-GCST90018588	Colorectal cancer	Colorectal cancer || ||	TRUE	MedicineITLab	0.02201	0.00003171	2001	5	143656566	cngb-om3117-tongue566	k__Bacteria|p__Firmicutes|c__Bacilli|o__Lactobacillales|f__Streptococcaceae|g__Streptococcus|s__Streptococcus_mitis_AZ_mgs_2150 || id:cngb-om3117-tongue566	TRUE	reported	MedicineITLab	2	TRUE	0.008627192	2001	1.39E-06	167691	TRUE	4.37E-05	0.000157356	0.314604709	3.007152426	17.3958349
rs145566128	G	C	G	C	-0.09008	-0.0628326	0.008929	0.025596086	FALSE	TRUE	FALSE	ebi-eas-GCST90018588	10	111550359	0.054905979	167691	0.252471395	Colorectal cancer || id:ebi-eas-GCST90018588	Colorectal cancer	Colorectal cancer || ||	TRUE	MedicineITLab	0.02198	0.00004334	2001	10	111550359	cngb-om3117-tongue566	k__Bacteria|p__Firmicutes|c__Bacilli|o__Lactobacillales|f__Streptococcaceae|g__Streptococcus|s__Streptococcus_mitis_AZ_mgs_2150 || id:cngb-om3117-tongue566	TRUE	reported	MedicineITLab	2	TRUE	0.008332107	2001	7.81E-06	167691	TRUE	8.04E-05	0.000143613	0.28712401	3.007152426	16.79582646
rs146745224	G	A	G	A	-0.09744	-0.019508991	0.01761	0.026292477	FALSE	FALSE	FALSE	ebi-eas-GCST90018588	5	116954581	0.053080511	167691	0.713219348	Colorectal cancer || id:ebi-eas-GCST90018588	Colorectal cancer	Colorectal cancer || ||	TRUE	MedicineITLab	0.02197	0.000009739	2001	5	116954581	cngb-om3117-tongue566	k__Bacteria|p__Firmicutes|c__Bacilli|o__Lactobacillales|f__Streptococcaceae|g__Streptococcus|s__Streptococcus_mitis_AZ_mgs_2150 || id:cngb-om3117-tongue566	TRUE	reported	MedicineITLab	2	TRUE	0.009744263	2001	8.06E-07	167691	TRUE	1.30E-05	0.000328509	0.656906142	3.007152426	19.6704564
rs148661323	C	T	C	T	0.09526	0.011432997	0.08953	0.07291925	FALSE	FALSE	FALSE	ebi-eas-GCST90018588	2	236043570	0.036964474	167691	0.757095694	Colorectal cancer || id:ebi-eas-GCST90018588	Colorectal cancer	Colorectal cancer || ||	TRUE	MedicineITLab	0.02212	0.00001731	2001	2	236043570	cngb-om3117-tongue566	k__Bacteria|p__Firmicutes|c__Bacilli|o__Lactobacillales|f__Streptococcaceae|g__Streptococcus|s__Streptococcus_mitis_AZ_mgs_2150 || id:cngb-om3117-tongue566	TRUE	reported	MedicineITLab	2	TRUE	0.009192369	2001	5.70E-07	167691	TRUE	2.24E-05	0.001479399	2.961700506	3.007152426	18.54602791
rs149121670	T	C	T	C	0.1094	-0.065816835	0.006944	0.001147313	FALSE	FALSE	FALSE	ebi-eas-GCST90018588	2	38056411	0.269475366	167691	0.807044455	Colorectal cancer || id:ebi-eas-GCST90018588	Colorectal cancer	Colorectal cancer || ||	TRUE	MedicineITLab	0.02192	6.58E-07	2001	2	38056411	cngb-om3117-tongue566	k__Bacteria|p__Firmicutes|c__Bacilli|o__Lactobacillales|f__Streptococcaceae|g__Streptococcus|s__Streptococcus_mitis_AZ_mgs_2150 || id:cngb-om3117-tongue566	TRUE	reported	MedicineITLab	2	TRUE	0.012307295	2001	3.56E-07	167691	TRUE	8.50E-07	0.000165062	0.330014162	3.007152426	24.90884237
rs149870146	A	C	A	C	-0.1117	-0.021025798	0.04191	0.028849245	FALSE	FALSE	FALSE	ebi-eas-GCST90018588	7	32653547	0.057671384	167691	0.715425399	Colorectal cancer || id:ebi-eas-GCST90018588	Colorectal cancer	Colorectal cancer || ||	TRUE	MedicineITLab	0.02192	3.80E-07	2001	7	32653547	cngb-om3117-tongue566	k__Bacteria|p__Firmicutes|c__Bacilli|o__Lactobacillales|f__Streptococcaceae|g__Streptococcus|s__Streptococcus_mitis_AZ_mgs_2150 || id:cngb-om3117-tongue566	TRUE	reported	MedicineITLab	2	TRUE	0.01282352	2001	7.93E-07	167691	TRUE	5.33E-07	0.001001983	2.004972766	3.007152426	25.9672074
rs150329398	G	A	G	A	-0.08984	-0.106734048	0.01935	0.007808269	FALSE	FALSE	FALSE	ebi-eas-GCST90018588	17	50451970	0.097419658	167691	0.273249053	Colorectal cancer || id:ebi-eas-GCST90018588	Colorectal cancer	Colorectal cancer || ||	TRUE	MedicineITLab	0.02205	0.00004778	2001	17	50451970	cngb-om3117-tongue566	k__Bacteria|p__Firmicutes|c__Bacilli|o__Lactobacillales|f__Streptococcaceae|g__Streptococcus|s__Streptococcus_mitis_AZ_mgs_2150 || id:cngb-om3117-tongue566	TRUE	reported	MedicineITLab	2	TRUE	0.008236028	2001	7.16E-06	167691	TRUE	8.68E-05	0.000306312	0.612505973	3.007152426	16.60054319
rs1575228	A	G	A	G	-0.09506	0.023556021	0.3772	0.339839815	FALSE	FALSE	FALSE	ebi-eas-GCST90018588	6	65139095	0.018089198	167691	0.192842958	Colorectal cancer || id:ebi-eas-GCST90018588	Colorectal cancer	Colorectal cancer || ||	TRUE	MedicineITLab	0.02205	0.00001701	2001	6	65139095	cngb-om3117-tongue566	k__Bacteria|p__Firmicutes|c__Bacilli|o__Lactobacillales|f__Streptococcaceae|g__Streptococcus|s__Streptococcus_mitis_AZ_mgs_2150 || id:cngb-om3117-tongue566	TRUE	reported	MedicineITLab	2	TRUE	0.009211841	2001	1.01E-05	167691	TRUE	3.52E-05	0.004245667	8.523274836	3.007152426	18.58567901
rs17324952	T	C	T	C	0.08974	0.01284988	0.1022	0.121202209	FALSE	FALSE	FALSE	ebi-eas-GCST90018588	18	75825243	0.025153355	167691	0.609448073	Colorectal cancer || id:ebi-eas-GCST90018588	Colorectal cancer	Colorectal cancer || ||	TRUE	MedicineITLab	0.02202	0.0000477	2001	18	75825243	cngb-om3117-tongue566	k__Bacteria|p__Firmicutes|c__Bacilli|o__Lactobacillales|f__Streptococcaceae|g__Streptococcus|s__Streptococcus_mitis_AZ_mgs_2150 || id:cngb-om3117-tongue566	TRUE	reported	MedicineITLab	2	TRUE	0.008240077	2001	1.56E-06	167691	TRUE	6.63E-05	0.001477858	2.958609976	3.007152426	16.60877115
rs181638216	G	A	G	A	0.09855	0.105675232	0.00372	0.002822313	FALSE	FALSE	FALSE	ebi-eas-GCST90018588	12	118295392	0.185559121	167691	0.569019384	Colorectal cancer || id:ebi-eas-GCST90018588	Colorectal cancer	Colorectal cancer || ||	TRUE	MedicineITLab	0.02201	0.000008008	2001	12	118295392	cngb-om3117-tongue566	k__Bacteria|p__Firmicutes|c__Bacilli|o__Lactobacillales|f__Streptococcaceae|g__Streptococcus|s__Streptococcus_mitis_AZ_mgs_2150 || id:cngb-om3117-tongue566	TRUE	reported	MedicineITLab	2	TRUE	0.00992948	2001	1.93E-06	167691	TRUE	1.18E-05	7.20E-05	0.143916857	3.007152426	20.04809779
rs183527693	G	A	G	A	-0.09013	0.092815006	0.02009	0.004777099	FALSE	FALSE	FALSE	ebi-eas-GCST90018588	2	200766808	0.137812735	167691	0.50063788	Colorectal cancer || id:ebi-eas-GCST90018588	Colorectal cancer	Colorectal cancer || ||	TRUE	MedicineITLab	0.02204	0.00004487	2001	2	200766808	cngb-om3117-tongue566	k__Bacteria|p__Firmicutes|c__Bacilli|o__Lactobacillales|f__Streptococcaceae|g__Streptococcus|s__Streptococcus_mitis_AZ_mgs_2150 || id:cngb-om3117-tongue566	TRUE	reported	MedicineITLab	2	TRUE	0.008296305	2001	2.70E-06	167691	TRUE	6.73E-05	0.000319842	0.639567793	3.007152426	16.72305283
rs184407666	T	C	T	C	0.08977	-0.108181179	0.02108	0.006897327	FALSE	FALSE	FALSE	ebi-eas-GCST90018588	10	84712102	0.102955613	167691	0.293370884	Colorectal cancer || id:ebi-eas-GCST90018588	Colorectal cancer	Colorectal cancer || ||	TRUE	MedicineITLab	0.02202	0.00004741	2001	10	84712102	cngb-om3117-tongue566	k__Bacteria|p__Firmicutes|c__Bacilli|o__Lactobacillales|f__Streptococcaceae|g__Streptococcus|s__Streptococcus_mitis_AZ_mgs_2150 || id:cngb-om3117-tongue566	TRUE	reported	MedicineITLab	2	TRUE	0.008245542	2001	6.58E-06	167691	TRUE	8.42E-05	0.000332591	0.66507024	3.007152426	16.6198776
rs186655449	C	T	C	T	0.09365	0.007953756	0.02604	0.011258593	FALSE	FALSE	FALSE	ebi-eas-GCST90018588	9	132569300	0.086191081	167691	0.926475184	Colorectal cancer || id:ebi-eas-GCST90018588	Colorectal cancer	Colorectal cancer || ||	TRUE	MedicineITLab	0.02201	0.0000218	2001	9	132569300	cngb-om3117-tongue566	k__Bacteria|p__Firmicutes|c__Bacilli|o__Lactobacillales|f__Streptococcaceae|g__Streptococcus|s__Streptococcus_mitis_AZ_mgs_2150 || id:cngb-om3117-tongue566	TRUE	reported	MedicineITLab	2	TRUE	0.008975263	2001	5.08E-08	167691	TRUE	2.53E-05	0.000444864	0.889679737	3.007152426	18.10403908
rs187371192	T	C	T	C	-0.09431	-0.00634775	0.006696	0.006642201	FALSE	FALSE	FALSE	ebi-eas-GCST90018588	16	72259617	0.102266335	167691	0.950506472	Colorectal cancer || id:ebi-eas-GCST90018588	Colorectal cancer	Colorectal cancer || ||	TRUE	MedicineITLab	0.022	0.00001893	2001	16	72259617	cngb-om3117-tongue566	k__Bacteria|p__Firmicutes|c__Bacilli|o__Lactobacillales|f__Streptococcaceae|g__Streptococcus|s__Streptococcus_mitis_AZ_mgs_2150 || id:cngb-om3117-tongue566	TRUE	reported	MedicineITLab	2	TRUE	0.00910926	2001	2.30E-08	167691	TRUE	2.16E-05	0.000118316	0.236541472	3.007152426	18.37681012
rs1878902	C	T	C	T	0.09544	-0.019388907	0.3797	0.446455414	FALSE	FALSE	FALSE	ebi-eas-GCST90018588	2	85796302	0.016640715	167691	0.243958815	Colorectal cancer || id:ebi-eas-GCST90018588	Colorectal cancer	Colorectal cancer || ||	TRUE	MedicineITLab	0.02203	0.00001551	2001	2	85796302	cngb-om3117-tongue566	k__Bacteria|p__Firmicutes|c__Bacilli|o__Lactobacillales|f__Streptococcaceae|g__Streptococcus|s__Streptococcus_mitis_AZ_mgs_2150 || id:cngb-om3117-tongue566	TRUE	reported	MedicineITLab	2	TRUE	0.009301661	2001	8.10E-06	167691	TRUE	3.01E-05	0.00429075	8.614170983	3.007152426	18.7685995
rs188115014	G	T	G	T	0.09617	0.054732882	0.005704	0.019976998	FALSE	FALSE	FALSE	ebi-eas-GCST90018588	5	29378404	0.06205529	167691	0.377775798	Colorectal cancer || id:ebi-eas-GCST90018588	Colorectal cancer	Colorectal cancer || ||	TRUE	MedicineITLab	0.02204	0.00001348	2001	5	29378404	cngb-om3117-tongue566	k__Bacteria|p__Firmicutes|c__Bacilli|o__Lactobacillales|f__Streptococcaceae|g__Streptococcus|s__Streptococcus_mitis_AZ_mgs_2150 || id:cngb-om3117-tongue566	TRUE	reported	MedicineITLab	2	TRUE	0.009434663	2001	4.64E-06	167691	TRUE	2.30E-05	0.000104907	0.20973108	3.007152426	19.03952247
rs188657858	G	A	G	A	0.08973	-0.210009392	0.007688	0.004910128	FALSE	FALSE	FALSE	ebi-eas-GCST90018588	12	80630425	0.131412095	167691	0.110021193	Colorectal cancer || id:ebi-eas-GCST90018588	Colorectal cancer	Colorectal cancer || ||	TRUE	MedicineITLab	0.022	0.00004691	2001	12	80630425	cngb-om3117-tongue566	k__Bacteria|p__Firmicutes|c__Bacilli|o__Lactobacillales|f__Streptococcaceae|g__Streptococcus|s__Streptococcus_mitis_AZ_mgs_2150 || id:cngb-om3117-tongue566	TRUE	reported	MedicineITLab	2	TRUE	0.008253117	2001	1.52E-05	167691	TRUE	0.000106832	0.000122848	0.245602678	3.007152426	16.63527459
rs190257597	A	C	A	C	0.09333	0.291337474	0.01042	0.001290983	FALSE	FALSE	FALSE	ebi-eas-GCST90018588	20	51915226	0.23273427	167691	0.210641631	Colorectal cancer || id:ebi-eas-GCST90018588	Colorectal cancer	Colorectal cancer || ||	TRUE	MedicineITLab	0.02201	0.00002334	2001	20	51915226	cngb-om3117-tongue566	k__Bacteria|p__Firmicutes|c__Bacilli|o__Lactobacillales|f__Streptococcaceae|g__Streptococcus|s__Streptococcus_mitis_AZ_mgs_2150 || id:cngb-om3117-tongue566	TRUE	reported	MedicineITLab	2	TRUE	0.008914577	2001	9.34E-06	167691	TRUE	4.66E-05	0.000179635	0.359155045	3.007152426	17.98052824
rs200355575	G	A	G	A	-0.0905	-0.034530651	0.04688	0.080425411	FALSE	FALSE	FALSE	ebi-eas-GCST90018588	2	85462136	0.032844077	167691	0.293097436	Colorectal cancer || id:ebi-eas-GCST90018588	Colorectal cancer	Colorectal cancer || ||	TRUE	MedicineITLab	0.022	0.00004054	2001	2	85462136	cngb-om3117-tongue566	k__Bacteria|p__Firmicutes|c__Bacilli|o__Lactobacillales|f__Streptococcaceae|g__Streptococcus|s__Streptococcus_mitis_AZ_mgs_2150 || id:cngb-om3117-tongue566	TRUE	reported	MedicineITLab	2	TRUE	0.008394176	2001	6.59E-06	167691	TRUE	7.23E-05	0.000731918	1.464175442	3.007152426	16.92200413
rs201526082	C	T	C	T	0.09538	-0.030553471	0.009673	0.009023284	FALSE	FALSE	FALSE	ebi-eas-GCST90018588	21	24570438	0.091106664	167691	0.737354031	Colorectal cancer || id:ebi-eas-GCST90018588	Colorectal cancer	Colorectal cancer || ||	TRUE	MedicineITLab	0.022	0.00001527	2001	21	24570438	cngb-om3117-tongue566	k__Bacteria|p__Firmicutes|c__Bacilli|o__Lactobacillales|f__Streptococcaceae|g__Streptococcus|s__Streptococcus_mitis_AZ_mgs_2150 || id:cngb-om3117-tongue566	TRUE	reported	MedicineITLab	2	TRUE	0.009315196	2001	6.71E-07	167691	TRUE	1.99E-05	0.000174295	0.34847605	3.007152426	18.79616612
rs2210106	T	G	T	G	-0.09174	-0.036616592	0.07887	0.042334763	FALSE	FALSE	FALSE	ebi-eas-GCST90018588	9	4406464	0.042578589	167691	0.389801927	Colorectal cancer || id:ebi-eas-GCST90018588	Colorectal cancer	Colorectal cancer || ||	TRUE	MedicineITLab	0.02196	0.0000307	2001	9	4406464	cngb-om3117-tongue566	k__Bacteria|p__Firmicutes|c__Bacilli|o__Lactobacillales|f__Streptococcaceae|g__Streptococcus|s__Streptococcus_mitis_AZ_mgs_2150 || id:cngb-om3117-tongue566	TRUE	reported	MedicineITLab	2	TRUE	0.008654956	2001	4.41E-06	167691	TRUE	5.07E-05	0.00122287	2.447509802	3.007152426	17.45230523
rs2503762	G	C	G	C	-0.09623	0.006735621	0.1811	0.188847999	FALSE	TRUE	FALSE	ebi-eas-GCST90018588	6	109852743	0.021520189	167691	0.754287655	Colorectal cancer || id:ebi-eas-GCST90018588	Colorectal cancer	Colorectal cancer || ||	TRUE	MedicineITLab	0.02197	0.0000125	2001	6	109852743	cngb-om3117-tongue566	k__Bacteria|p__Firmicutes|c__Bacilli|o__Lactobacillales|f__Streptococcaceae|g__Streptococcus|s__Streptococcus_mitis_AZ_mgs_2150 || id:cngb-om3117-tongue566	TRUE	reported	MedicineITLab	2	TRUE	0.009506046	2001	5.84E-07	167691	TRUE	1.62E-05	0.002746631	5.505636958	3.007152426	19.18495822
rs2514106	G	A	G	A	0.09296	-0.00233148	0.1989	0.097547602	FALSE	FALSE	FALSE	ebi-eas-GCST90018588	11	91194118	0.027714805	167691	0.932957842	Colorectal cancer || id:ebi-eas-GCST90018588	Colorectal cancer	Colorectal cancer || ||	TRUE	MedicineITLab	0.02199	0.00002463	2001	11	91194118	cngb-om3117-tongue566	k__Bacteria|p__Firmicutes|c__Bacilli|o__Lactobacillales|f__Streptococcaceae|g__Streptococcus|s__Streptococcus_mitis_AZ_mgs_2150 || id:cngb-om3117-tongue566	TRUE	reported	MedicineITLab	2	TRUE	0.008860612	2001	4.22E-08	167691	TRUE	2.84E-05	0.002753872	5.520191906	3.007152426	17.87070852
rs28675025	C	T	C	T	0.09105	0.014651397	0.1153	0.131787493	FALSE	FALSE	FALSE	ebi-eas-GCST90018588	17	495836	0.024875418	167691	0.555867326	Colorectal cancer || id:ebi-eas-GCST90018588	Colorectal cancer	Colorectal cancer || ||	TRUE	MedicineITLab	0.02203	0.00003742	2001	17	495836	cngb-om3117-tongue566	k__Bacteria|p__Firmicutes|c__Bacilli|o__Lactobacillales|f__Streptococcaceae|g__Streptococcus|s__Streptococcus_mitis_AZ_mgs_2150 || id:cngb-om3117-tongue566	TRUE	reported	MedicineITLab	2	TRUE	0.008472719	2001	2.07E-06	167691	TRUE	5.39E-05	0.001691279	3.386594194	3.007152426	17.08169275
rs321318	C	T	C	T	0.09104	-0.009821457	0.1543	0.114436742	FALSE	FALSE	FALSE	ebi-eas-GCST90018588	6	45734261	0.025737593	167691	0.702758322	Colorectal cancer || id:ebi-eas-GCST90018588	Colorectal cancer	Colorectal cancer || ||	TRUE	MedicineITLab	0.02204	0.00003766	2001	6	45734261	cngb-om3117-tongue566	k__Bacteria|p__Firmicutes|c__Bacilli|o__Lactobacillales|f__Streptococcaceae|g__Streptococcus|s__Streptococcus_mitis_AZ_mgs_2150 || id:cngb-om3117-tongue566	TRUE	reported	MedicineITLab	2	TRUE	0.008463253	2001	8.68E-07	167691	TRUE	4.95E-05	0.002163101	4.333412031	3.007152426	17.06244709
rs34017759	T	C	T	C	0.09265	-0.009634733	0.1126	0.061870696	FALSE	FALSE	FALSE	ebi-eas-GCST90018588	1	232406272	0.035032199	167691	0.783296983	Colorectal cancer || id:ebi-eas-GCST90018588	Colorectal cancer	Colorectal cancer || ||	TRUE	MedicineITLab	0.02203	0.00002713	2001	1	232406272	cngb-om3117-tongue566	k__Bacteria|p__Firmicutes|c__Bacilli|o__Lactobacillales|f__Streptococcaceae|g__Streptococcus|s__Streptococcus_mitis_AZ_mgs_2150 || id:cngb-om3117-tongue566	TRUE	reported	MedicineITLab	2	TRUE	0.008770478	2001	4.51E-07	167691	TRUE	3.42E-05	0.001715452	3.435081957	3.007152426	17.68731266
rs34694235	A	G	A	G	-0.09159	-0.007569449	0.07639	0.097189614	FALSE	FALSE	FALSE	ebi-eas-GCST90018588	3	148542298	0.028644612	167691	0.791584322	Colorectal cancer || id:ebi-eas-GCST90018588	Colorectal cancer	Colorectal cancer || ||	TRUE	MedicineITLab	0.02205	0.00003414	2001	3	148542298	cngb-om3117-tongue566	k__Bacteria|p__Firmicutes|c__Bacilli|o__Lactobacillales|f__Streptococcaceae|g__Streptococcus|s__Streptococcus_mitis_AZ_mgs_2150 || id:cngb-om3117-tongue566	TRUE	reported	MedicineITLab	2	TRUE	0.008557241	2001	4.16E-07	167691	TRUE	4.25E-05	0.001183726	2.369072953	3.007152426	17.25356842
rs368252245	G	C	G	C	0.09204	-0.074211437	0.0129	0.006364952	FALSE	TRUE	FALSE	ebi-eas-GCST90018588	1	2500586	0.109819631	167691	0.499194634	Colorectal cancer || id:ebi-eas-GCST90018588	Colorectal cancer	Colorectal cancer || ||	TRUE	MedicineITLab	0.02205	0.00003108	2001	1	2500586	cngb-om3117-tongue566	k__Bacteria|p__Firmicutes|c__Bacilli|o__Lactobacillales|f__Streptococcaceae|g__Streptococcus|s__Streptococcus_mitis_AZ_mgs_2150 || id:cngb-om3117-tongue566	TRUE	reported	MedicineITLab	2	TRUE	0.008640806	2001	2.72E-06	167691	TRUE	4.72E-05	0.000215742	0.431360702	3.007152426	17.42352538
rs3966795	T	C	T	C	0.09082	0.000420015	0.1081	0.096977003	FALSE	FALSE	FALSE	ebi-eas-GCST90018588	8	58372623	0.028517737	167691	0.988249027	Colorectal cancer || id:ebi-eas-GCST90018588	Colorectal cancer	Colorectal cancer || ||	TRUE	MedicineITLab	0.02203	0.00003889	2001	8	58372623	cngb-om3117-tongue566	k__Bacteria|p__Firmicutes|c__Bacilli|o__Lactobacillales|f__Streptococcaceae|g__Streptococcus|s__Streptococcus_mitis_AZ_mgs_2150 || id:cngb-om3117-tongue566	TRUE	reported	MedicineITLab	2	TRUE	0.008430327	2001	1.29E-09	167691	TRUE	4.32E-05	0.001590504	3.184483038	3.007152426	16.99550215
rs4471430	G	C	G	C	0.1109	-0.000980395	0.1873	0.23745672	FALSE	TRUE	FALSE	ebi-eas-GCST90018588	11	130467022	0.019639774	167691	0.960187038	Colorectal cancer || id:ebi-eas-GCST90018588	Colorectal cancer	Colorectal cancer || ||	TRUE	MedicineITLab	0.02196	4.80E-07	2001	11	130467022	cngb-om3117-tongue566	k__Bacteria|p__Firmicutes|c__Bacilli|o__Lactobacillales|f__Streptococcaceae|g__Streptococcus|s__Streptococcus_mitis_AZ_mgs_2150 || id:cngb-om3117-tongue566	TRUE	reported	MedicineITLab	2	TRUE	0.012597371	2001	1.49E-08	167691	TRUE	5.64E-07	0.003744218	7.512821394	3.007152426	25.50341986
rs4505449	A	C	A	C	0.09039	0.028098188	0.1992	0.223771851	FALSE	FALSE	FALSE	ebi-eas-GCST90018588	19	2549742	0.023314636	167691	0.228136214	Colorectal cancer || id:ebi-eas-GCST90018588	Colorectal cancer	Colorectal cancer || ||	TRUE	MedicineITLab	0.02204	0.00004269	2001	19	2549742	cngb-om3117-tongue566	k__Bacteria|p__Firmicutes|c__Bacilli|o__Lactobacillales|f__Streptococcaceae|g__Streptococcus|s__Streptococcus_mitis_AZ_mgs_2150 || id:cngb-om3117-tongue566	TRUE	reported	MedicineITLab	2	TRUE	0.008343839	2001	8.66E-06	167691	TRUE	8.17E-05	0.002606659	5.224328735	3.007152426	16.81967471
rs4583634	T	A	T	A	0.09375	0.012507062	0.2631	0.135085529	FALSE	TRUE	FALSE	ebi-eas-GCST90018588	3	1804098	0.024568199	167691	0.610699475	Colorectal cancer || id:ebi-eas-GCST90018588	Colorectal cancer	Colorectal cancer || ||	TRUE	MedicineITLab	0.02206	0.00002244	2001	3	1804098	cngb-om3117-tongue566	k__Bacteria|p__Firmicutes|c__Bacilli|o__Lactobacillales|f__Streptococcaceae|g__Streptococcus|s__Streptococcus_mitis_AZ_mgs_2150 || id:cngb-om3117-tongue566	TRUE	reported	MedicineITLab	2	TRUE	0.008953907	2001	1.55E-06	167691	TRUE	3.15E-05	0.003408019	6.835926093	3.007152426	18.06057349
rs4650282	C	A	C	A	-0.09129	0.023197175	0.4417	0.366521266	FALSE	FALSE	FALSE	ebi-eas-GCST90018588	1	74707573	0.017232834	167691	0.178269194	Colorectal cancer || id:ebi-eas-GCST90018588	Colorectal cancer	Colorectal cancer || ||	TRUE	MedicineITLab	0.02199	0.00003428	2001	1	74707573	cngb-om3117-tongue566	k__Bacteria|p__Firmicutes|c__Bacilli|o__Lactobacillales|f__Streptococcaceae|g__Streptococcus|s__Streptococcus_mitis_AZ_mgs_2150 || id:cngb-om3117-tongue566	TRUE	reported	MedicineITLab	2	TRUE	0.008547812	2001	1.08E-05	167691	TRUE	7.07E-05	0.00411028	8.250361569	3.007152426	17.23439155
rs4786482	G	A	G	A	0.09082	-0.01142037	0.4893	0.519227218	FALSE	FALSE	FALSE	ebi-eas-GCST90018588	16	4309420	0.016542036	167691	0.489952245	Colorectal cancer || id:ebi-eas-GCST90018588	Colorectal cancer	Colorectal cancer || ||	TRUE	MedicineITLab	0.02205	0.00003973	2001	16	4309420	cngb-om3117-tongue566	k__Bacteria|p__Firmicutes|c__Bacilli|o__Lactobacillales|f__Streptococcaceae|g__Streptococcus|s__Streptococcus_mitis_AZ_mgs_2150 || id:cngb-om3117-tongue566	TRUE	reported	MedicineITLab	2	TRUE	0.00841517	2001	2.84E-06	167691	TRUE	6.00E-05	0.004122248	8.274482237	3.007152426	16.96468529
rs4823197	A	G	A	G	0.09087	0.055397485	0.01166	0.002585591	FALSE	FALSE	FALSE	ebi-eas-GCST90018588	22	44161183	0.162495521	167691	0.73316607	Colorectal cancer || id:ebi-eas-GCST90018588	Colorectal cancer	Colorectal cancer || ||	TRUE	MedicineITLab	0.02202	0.00003837	2001	22	44161183	cngb-om3117-tongue566	k__Bacteria|p__Firmicutes|c__Bacilli|o__Lactobacillales|f__Streptococcaceae|g__Streptococcus|s__Streptococcus_mitis_AZ_mgs_2150 || id:cngb-om3117-tongue566	TRUE	reported	MedicineITLab	2	TRUE	0.008447136	2001	6.93E-07	167691	TRUE	4.94E-05	0.000190316	0.380514692	3.007152426	17.02967763
rs530946480	C	T	C	T	-0.09194	0.032287205	0.02158	0.009444402	FALSE	FALSE	FALSE	ebi-eas-GCST90018588	9	30090848	0.089746608	167691	0.719026903	Colorectal cancer || id:ebi-eas-GCST90018588	Colorectal cancer	Colorectal cancer || ||	TRUE	MedicineITLab	0.02207	0.00003241	2001	9	30090848	cngb-om3117-tongue566	k__Bacteria|p__Firmicutes|c__Bacilli|o__Lactobacillales|f__Streptococcaceae|g__Streptococcus|s__Streptococcus_mitis_AZ_mgs_2150 || id:cngb-om3117-tongue566	TRUE	reported	MedicineITLab	2	TRUE	0.008606717	2001	7.72E-07	167691	TRUE	4.22E-05	0.000356957	0.713811602	3.007152426	17.35418938
rs538840265	T	G	T	G	-0.09062	-0.131320378	0.007688	0.005463738	FALSE	FALSE	FALSE	ebi-eas-GCST90018588	2	176188706	0.116612399	167691	0.260111745	Colorectal cancer || id:ebi-eas-GCST90018588	Colorectal cancer	Colorectal cancer || ||	TRUE	MedicineITLab	0.02199	0.00003932	2001	2	176188706	cngb-om3117-tongue566	k__Bacteria|p__Firmicutes|c__Bacilli|o__Lactobacillales|f__Streptococcaceae|g__Streptococcus|s__Streptococcus_mitis_AZ_mgs_2150 || id:cngb-om3117-tongue566	TRUE	reported	MedicineITLab	2	TRUE	0.008423856	2001	7.56E-06	167691	TRUE	7.26E-05	0.000125297	0.250499546	3.007152426	16.9823449
rs564354	T	C	T	C	-0.0994	0.034939754	0.4338	0.592244115	FALSE	FALSE	FALSE	ebi-eas-GCST90018588	12	100997200	0.016811636	167691	0.037681024	Colorectal cancer || id:ebi-eas-GCST90018588	Colorectal cancer	Colorectal cancer || ||	TRUE	MedicineITLab	0.02208	0.000007153	2001	12	100997200	cngb-om3117-tongue566	k__Bacteria|p__Firmicutes|c__Bacilli|o__Lactobacillales|f__Streptococcaceae|g__Streptococcus|s__Streptococcus_mitis_AZ_mgs_2150 || id:cngb-om3117-tongue566	TRUE	reported	MedicineITLab	2	TRUE	0.010036471	2001	2.58E-05	167691	TRUE	2.22E-05	0.00485358	9.749626672	3.007152426	20.26630763
rs57581425	T	C	T	C	-0.09744	0.008182427	0.1486	0.119804797	FALSE	FALSE	FALSE	ebi-eas-GCST90018588	6	14973547	0.025484402	167691	0.748152892	Colorectal cancer || id:ebi-eas-GCST90018588	Colorectal cancer	Colorectal cancer || ||	TRUE	MedicineITLab	0.02203	0.00001024	2001	6	14973547	cngb-om3117-tongue566	k__Bacteria|p__Firmicutes|c__Bacilli|o__Lactobacillales|f__Streptococcaceae|g__Streptococcus|s__Streptococcus_mitis_AZ_mgs_2150 || id:cngb-om3117-tongue566	TRUE	reported	MedicineITLab	2	TRUE	0.009691771	2001	6.15E-07	167691	TRUE	1.34E-05	0.002402465	4.814092471	3.007152426	19.56345503
rs61770104	G	C	G	C	-0.09054	0.052750905	0.02257	0.059697546	FALSE	TRUE	FALSE	ebi-eas-GCST90018588	1	61717178	0.039073203	167691	0.176998907	Colorectal cancer || id:ebi-eas-GCST90018588	Colorectal cancer	Colorectal cancer || ||	TRUE	MedicineITLab	0.02202	0.00004089	2001	1	61717178	cngb-om3117-tongue566	k__Bacteria|p__Firmicutes|c__Bacilli|o__Lactobacillales|f__Streptococcaceae|g__Streptococcus|s__Streptococcus_mitis_AZ_mgs_2150 || id:cngb-om3117-tongue566	TRUE	reported	MedicineITLab	2	TRUE	0.008386409	2001	1.09E-05	167691	TRUE	8.35E-05	0.000361683	0.723266082	3.007152426	16.90621357
rs6478106	T	C	T	C	-0.09189	0.011272439	0.2718	0.48050083	FALSE	FALSE	FALSE	ebi-eas-GCST90018588	9	114783386	0.0165427	167691	0.495609112	Colorectal cancer || id:ebi-eas-GCST90018588	Colorectal cancer	Colorectal cancer || ||	TRUE	MedicineITLab	0.02211	0.00003365	2001	9	114783386	cngb-om3117-tongue566	k__Bacteria|p__Firmicutes|c__Bacilli|o__Lactobacillales|f__Streptococcaceae|g__Streptococcus|s__Streptococcus_mitis_AZ_mgs_2150 || id:cngb-om3117-tongue566	TRUE	reported	MedicineITLab	2	TRUE	0.008566625	2001	2.77E-06	167691	TRUE	5.11E-05	0.003342463	6.703991647	3.007152426	17.27265179
rs6548226	A	G	A	G	-0.09213	0.004723992	0.2326	0.241862151	FALSE	FALSE	FALSE	ebi-eas-GCST90018588	2	343588	0.019344359	167691	0.807071953	Colorectal cancer || id:ebi-eas-GCST90018588	Colorectal cancer	Colorectal cancer || ||	TRUE	MedicineITLab	0.02213	0.00003262	2001	2	343588	cngb-om3117-tongue566	k__Bacteria|p__Firmicutes|c__Bacilli|o__Lactobacillales|f__Streptococcaceae|g__Streptococcus|s__Streptococcus_mitis_AZ_mgs_2150 || id:cngb-om3117-tongue566	TRUE	reported	MedicineITLab	2	TRUE	0.008595623	2001	3.56E-07	167691	TRUE	4.04E-05	0.003030147	6.075673274	3.007152426	17.33162623
rs67318243	A	G	A	G	0.09954	0.019686437	0.05828	0.053018981	FALSE	FALSE	FALSE	ebi-eas-GCST90018588	17	50613150	0.037955193	167691	0.603986886	Colorectal cancer || id:ebi-eas-GCST90018588	Colorectal cancer	Colorectal cancer || ||	TRUE	MedicineITLab	0.02197	0.000006241	2001	17	50613150	cngb-om3117-tongue566	k__Bacteria|p__Firmicutes|c__Bacilli|o__Lactobacillales|f__Streptococcaceae|g__Streptococcus|s__Streptococcus_mitis_AZ_mgs_2150 || id:cngb-om3117-tongue566	TRUE	reported	MedicineITLab	2	TRUE	0.010164485	2001	1.60E-06	167691	TRUE	9.04E-06	0.001087594	2.176466528	3.007152426	20.52745737
rs681304	A	G	A	G	-0.09382	-0.003957623	0.2316	0.252475065	FALSE	FALSE	FALSE	ebi-eas-GCST90018588	8	101283767	0.019052907	167691	0.835449504	Colorectal cancer || id:ebi-eas-GCST90018588	Colorectal cancer	Colorectal cancer || ||	TRUE	MedicineITLab	0.02204	0.00002176	2001	8	101283767	cngb-om3117-tongue566	k__Bacteria|p__Firmicutes|c__Bacilli|o__Lactobacillales|f__Streptococcaceae|g__Streptococcus|s__Streptococcus_mitis_AZ_mgs_2150 || id:cngb-om3117-tongue566	TRUE	reported	MedicineITLab	2	TRUE	0.008983299	2001	2.57E-07	167691	TRUE	2.65E-05	0.003132902	6.282352429	3.007152426	18.12039568
rs6817894	T	C	T	C	0.09665	-0.033734319	0.2564	0.295788309	FALSE	FALSE	FALSE	ebi-eas-GCST90018588	4	25065596	0.018114234	167691	0.062559408	Colorectal cancer || id:ebi-eas-GCST90018588	Colorectal cancer	Colorectal cancer || ||	TRUE	MedicineITLab	0.02197	0.00001141	2001	4	25065596	cngb-om3117-tongue566	k__Bacteria|p__Firmicutes|c__Bacilli|o__Lactobacillales|f__Streptococcaceae|g__Streptococcus|s__Streptococcus_mitis_AZ_mgs_2150 || id:cngb-om3117-tongue566	TRUE	reported	MedicineITLab	2	TRUE	0.009588408	2001	2.07E-05	167691	TRUE	3.14E-05	0.003561977	7.145845417	3.007152426	19.35279084
rs7234077	C	T	C	T	-0.09289	-0.052150626	0.05952	0.046305536	FALSE	FALSE	FALSE	ebi-eas-GCST90018588	18	59539966	0.041564114	167691	0.209586531	Colorectal cancer || id:ebi-eas-GCST90018588	Colorectal cancer	Colorectal cancer || ||	TRUE	MedicineITLab	0.022	0.0000253	2001	18	59539966	cngb-om3117-tongue566	k__Bacteria|p__Firmicutes|c__Bacilli|o__Lactobacillales|f__Streptococcaceae|g__Streptococcus|s__Streptococcus_mitis_AZ_mgs_2150 || id:cngb-om3117-tongue566	TRUE	reported	MedicineITLab	2	TRUE	0.00883942	2001	9.39E-06	167691	TRUE	5.04E-05	0.000966007	1.932915804	3.007152426	17.82758698
rs73613952	C	G	C	G	0.09048	0.015197439	0.07093	0.066443789	FALSE	TRUE	FALSE	ebi-eas-GCST90018588	16	68318905	0.032986117	167691	0.644997874	Colorectal cancer || id:ebi-eas-GCST90018588	Colorectal cancer	Colorectal cancer || ||	TRUE	MedicineITLab	0.02204	0.00004185	2001	16	68318905	cngb-om3117-tongue566	k__Bacteria|p__Firmicutes|c__Bacilli|o__Lactobacillales|f__Streptococcaceae|g__Streptococcus|s__Streptococcus_mitis_AZ_mgs_2150 || id:cngb-om3117-tongue566	TRUE	reported	MedicineITLab	2	TRUE	0.008360324	2001	1.27E-06	167691	TRUE	5.71E-05	0.00107898	2.159211668	3.007152426	16.8531856
rs73978284	G	A	G	A	-0.1126	0.011652331	0.3993	0.34866452	FALSE	FALSE	FALSE	ebi-eas-GCST90018588	17	12950316	0.01736154	167691	0.502120081	Colorectal cancer || id:ebi-eas-GCST90018588	Colorectal cancer	Colorectal cancer || ||	TRUE	MedicineITLab	0.02197	3.22E-07	2001	17	12950316	cngb-om3117-tongue566	k__Bacteria|p__Firmicutes|c__Bacilli|o__Lactobacillales|f__Streptococcaceae|g__Streptococcus|s__Streptococcus_mitis_AZ_mgs_2150 || id:cngb-om3117-tongue566	TRUE	reported	MedicineITLab	2	TRUE	0.012969831	2001	2.69E-06	167691	TRUE	5.45E-07	0.006082242	12.23280529	3.007152426	26.26737457
rs77551004	A	C	A	C	0.1023	-0.021109158	0.005456	0.052038349	FALSE	FALSE	FALSE	ebi-eas-GCST90018588	15	36960566	0.039117043	167691	0.589444666	Colorectal cancer || id:ebi-eas-GCST90018588	Colorectal cancer	Colorectal cancer || ||	TRUE	MedicineITLab	0.022	0.000003538	2001	15	36960566	cngb-om3117-tongue566	k__Bacteria|p__Firmicutes|c__Bacilli|o__Lactobacillales|f__Streptococcaceae|g__Streptococcus|s__Streptococcus_mitis_AZ_mgs_2150 || id:cngb-om3117-tongue566	TRUE	reported	MedicineITLab	2	TRUE	0.01070091	2001	1.74E-06	167691	TRUE	5.25E-06	0.000113574	0.227060583	3.007152426	21.6225
rs77877710	T	C	T	C	0.09232	-0.096569086	0.05258	0.041477713	FALSE	FALSE	FALSE	ebi-eas-GCST90018588	3	41944116	0.047430827	167691	0.041750519	Colorectal cancer || id:ebi-eas-GCST90018588	Colorectal cancer	Colorectal cancer || ||	TRUE	MedicineITLab	0.02202	0.00002867	2001	3	41944116	cngb-om3117-tongue566	k__Bacteria|p__Firmicutes|c__Bacilli|o__Lactobacillales|f__Streptococcaceae|g__Streptococcus|s__Streptococcus_mitis_AZ_mgs_2150 || id:cngb-om3117-tongue566	TRUE	reported	MedicineITLab	2	TRUE	0.008716498	2001	2.47E-05	167691	TRUE	8.16E-05	0.000849151	1.698894654	3.007152426	17.57749416
rs78254311	C	T	C	T	-0.09872	0.012990996	0.06845	0.094041445	FALSE	FALSE	FALSE	ebi-eas-GCST90018588	4	108666354	0.030596515	167691	0.671135076	Colorectal cancer || id:ebi-eas-GCST90018588	Colorectal cancer	Colorectal cancer || ||	TRUE	MedicineITLab	0.02199	0.000007557	2001	4	108666354	cngb-om3117-tongue566	k__Bacteria|p__Firmicutes|c__Bacilli|o__Lactobacillales|f__Streptococcaceae|g__Streptococcus|s__Streptococcus_mitis_AZ_mgs_2150 || id:cngb-om3117-tongue566	TRUE	reported	MedicineITLab	2	TRUE	0.009981376	2001	1.08E-06	167691	TRUE	1.04E-05	0.001242853	2.487555653	3.007152426	20.15393412
rs7853954	G	T	G	T	-0.0932	-0.027746966	0.09226	0.068925116	FALSE	FALSE	FALSE	ebi-eas-GCST90018588	9	38399724	0.032781042	167691	0.397311065	Colorectal cancer || id:ebi-eas-GCST90018588	Colorectal cancer	Colorectal cancer || ||	TRUE	MedicineITLab	0.02204	0.00002456	2001	9	38399724	cngb-om3117-tongue566	k__Bacteria|p__Firmicutes|c__Bacilli|o__Lactobacillales|f__Streptococcaceae|g__Streptococcus|s__Streptococcus_mitis_AZ_mgs_2150 || id:cngb-om3117-tongue566	TRUE	reported	MedicineITLab	2	TRUE	0.00886601	2001	4.27E-06	167691	TRUE	4.05E-05	0.001454912	2.912606795	3.007152426	17.88169341
rs78582830	G	A	G	A	0.08961	-0.036790834	0.01711	0.016827098	FALSE	FALSE	FALSE	ebi-eas-GCST90018588	3	26988531	0.065702186	167691	0.575504248	Colorectal cancer || id:ebi-eas-GCST90018588	Colorectal cancer	Colorectal cancer || ||	TRUE	MedicineITLab	0.02198	0.00004764	2001	3	26988531	cngb-om3117-tongue566	k__Bacteria|p__Firmicutes|c__Bacilli|o__Lactobacillales|f__Streptococcaceae|g__Streptococcus|s__Streptococcus_mitis_AZ_mgs_2150 || id:cngb-om3117-tongue566	TRUE	reported	MedicineITLab	2	TRUE	0.008246102	2001	1.87E-06	167691	TRUE	6.74E-05	0.000270083	0.540042553	3.007152426	16.62101642
rs79901472	A	G	A	G	0.09601	-0.00775096	0.01538	0.052981575	FALSE	FALSE	FALSE	ebi-eas-GCST90018588	2	162527527	0.042448073	167691	0.855112958	Colorectal cancer || id:ebi-eas-GCST90018588	Colorectal cancer	Colorectal cancer || ||	TRUE	MedicineITLab	0.02204	0.00001387	2001	2	162527527	cngb-om3117-tongue566	k__Bacteria|p__Firmicutes|c__Bacilli|o__Lactobacillales|f__Streptococcaceae|g__Streptococcus|s__Streptococcus_mitis_AZ_mgs_2150 || id:cngb-om3117-tongue566	TRUE	reported	MedicineITLab	2	TRUE	0.009403591	2001	1.99E-07	167691	TRUE	1.69E-05	0.000279182	0.558241324	3.007152426	18.97622229
rs8008242	T	C	T	C	-0.1018	-0.026956491	0.07341	0.036451615	FALSE	FALSE	FALSE	ebi-eas-GCST90018588	14	28406106	0.046318033	167691	0.560575471	Colorectal cancer || id:ebi-eas-GCST90018588	Colorectal cancer	Colorectal cancer || ||	TRUE	MedicineITLab	0.02207	0.000004183	2001	14	28406106	cngb-om3117-tongue566	k__Bacteria|p__Firmicutes|c__Bacilli|o__Lactobacillales|f__Streptococcaceae|g__Streptococcus|s__Streptococcus_mitis_AZ_mgs_2150 || id:cngb-om3117-tongue566	TRUE	reported	MedicineITLab	2	TRUE	0.010531256	2001	2.02E-06	167691	TRUE	6.39E-06	0.001409835	2.822239685	3.007152426	21.27604448
rs8111640	A	G	A	G	0.0963	-0.032917089	0.04241	0.076637118	FALSE	FALSE	FALSE	ebi-eas-GCST90018588	19	52118391	0.032750996	167691	0.314862469	Colorectal cancer || id:ebi-eas-GCST90018588	Colorectal cancer	Colorectal cancer || ||	TRUE	MedicineITLab	0.02198	0.00001242	2001	19	52118391	cngb-om3117-tongue566	k__Bacteria|p__Firmicutes|c__Bacilli|o__Lactobacillales|f__Streptococcaceae|g__Streptococcus|s__Streptococcus_mitis_AZ_mgs_2150 || id:cngb-om3117-tongue566	TRUE	reported	MedicineITLab	2	TRUE	0.009511171	2001	6.02E-06	167691	TRUE	2.25E-05	0.000753235	1.506851614	3.007152426	19.19540139
rs84853	T	C	T	C	0.09531	-0.034701847	0.4038	0.344702435	FALSE	FALSE	FALSE	ebi-eas-GCST90018588	1	21315029	0.017377249	167691	0.045828432	Colorectal cancer || id:ebi-eas-GCST90018588	Colorectal cancer	Colorectal cancer || ||	TRUE	MedicineITLab	0.02197	0.00001502	2001	1	21315029	cngb-om3117-tongue566	k__Bacteria|p__Firmicutes|c__Bacilli|o__Lactobacillales|f__Streptococcaceae|g__Streptococcus|s__Streptococcus_mitis_AZ_mgs_2150 || id:cngb-om3117-tongue566	TRUE	reported	MedicineITLab	2	TRUE	0.009326838	2001	2.38E-05	167691	TRUE	4.35E-05	0.004373863	8.781763283	3.007152426	18.81987893
rs870720	A	C	A	C	-0.09062	-0.021840725	0.05605	0.036228212	FALSE	FALSE	FALSE	ebi-eas-GCST90018588	2	16186444	0.044103496	167691	0.620448172	Colorectal cancer || id:ebi-eas-GCST90018588	Colorectal cancer	Colorectal cancer || ||	TRUE	MedicineITLab	0.02203	0.00004068	2001	2	16186444	cngb-om3117-tongue566	k__Bacteria|p__Firmicutes|c__Bacilli|o__Lactobacillales|f__Streptococcaceae|g__Streptococcus|s__Streptococcus_mitis_AZ_mgs_2150 || id:cngb-om3117-tongue566	TRUE	reported	MedicineITLab	2	TRUE	0.00839355	2001	1.46E-06	167691	TRUE	5.61E-05	0.000868966	1.738573535	3.007152426	16.920731
rs884306	T	G	T	G	-0.09794	-0.05442235	0.04018	0.04342021	FALSE	FALSE	FALSE	ebi-eas-GCST90018588	11	21427450	0.041334364	167691	0.18796035	Colorectal cancer || id:ebi-eas-GCST90018588	Colorectal cancer	Colorectal cancer || ||	TRUE	MedicineITLab	0.02201	0.000009086	2001	11	21427450	cngb-om3117-tongue566	k__Bacteria|p__Firmicutes|c__Bacilli|o__Lactobacillales|f__Streptococcaceae|g__Streptococcus|s__Streptococcus_mitis_AZ_mgs_2150 || id:cngb-om3117-tongue566	TRUE	reported	MedicineITLab	2	TRUE	0.00980814	2001	1.03E-05	167691	TRUE	1.93E-05	0.000739861	1.480076466	3.007152426	19.80068041
rs9321724	G	A	G	A	-0.1071	0.031305651	0.2341	0.204749328	FALSE	FALSE	FALSE	ebi-eas-GCST90018588	6	99775541	0.020586592	167691	0.128339768	Colorectal cancer || id:ebi-eas-GCST90018588	Colorectal cancer	Colorectal cancer || ||	TRUE	MedicineITLab	0.02195	0.000001163	2001	6	99775541	cngb-om3117-tongue566	k__Bacteria|p__Firmicutes|c__Bacilli|o__Lactobacillales|f__Streptococcaceae|g__Streptococcus|s__Streptococcus_mitis_AZ_mgs_2150 || id:cngb-om3117-tongue566	TRUE	reported	MedicineITLab	2	TRUE	0.011769429	2001	1.38E-05	167691	TRUE	2.94E-06	0.004113225	8.256295899	3.007152426	23.80728618
rs9839708	T	C	T	C	-0.09678	-0.004992982	0.1863	0.252651451	FALSE	FALSE	FALSE	ebi-eas-GCST90018588	3	85009734	0.01904846	167691	0.793228933	Colorectal cancer || id:ebi-eas-GCST90018588	Colorectal cancer	Colorectal cancer || ||	TRUE	MedicineITLab	0.02205	0.00001196	2001	3	85009734	cngb-om3117-tongue566	k__Bacteria|p__Firmicutes|c__Bacilli|o__Lactobacillales|f__Streptococcaceae|g__Streptococcus|s__Streptococcus_mitis_AZ_mgs_2150 || id:cngb-om3117-tongue566	TRUE	reported	MedicineITLab	2	TRUE	0.009545002	2001	4.10E-07	167691	TRUE	1.51E-05	0.002839739	5.692804026	3.007152426	19.26433616
rs991020	T	C	T	C	-0.09254	0.000767786	0.4864	0.445715024	FALSE	FALSE	FALSE	ebi-eas-GCST90018588	10	84567112	0.016583364	167691	0.963072273	Colorectal cancer || id:ebi-eas-GCST90018588	Colorectal cancer	Colorectal cancer || ||	TRUE	MedicineITLab	0.02195	0.00002609	2001	10	84567112	cngb-om3117-tongue566	k__Bacteria|p__Firmicutes|c__Bacilli|o__Lactobacillales|f__Streptococcaceae|g__Streptococcus|s__Streptococcus_mitis_AZ_mgs_2150 || id:cngb-om3117-tongue566	TRUE	reported	MedicineITLab	2	TRUE	0.008813181	2001	1.28E-08	167691	TRUE	2.93E-05	0.004278658	8.589789983	3.007152426	17.77419503
rs9956472	T	G	T	G	-0.09321	-0.024656583	0.154	0.134479559	FALSE	FALSE	FALSE	ebi-eas-GCST90018588	18	31753017	0.024125332	167691	0.306771231	Colorectal cancer || id:ebi-eas-GCST90018588	Colorectal cancer	Colorectal cancer || ||	TRUE	MedicineITLab	0.02196	0.000023	2001	18	31753017	cngb-om3117-tongue566	k__Bacteria|p__Firmicutes|c__Bacilli|o__Lactobacillales|f__Streptococcaceae|g__Streptococcus|s__Streptococcus_mitis_AZ_mgs_2150 || id:cngb-om3117-tongue566	TRUE	reported	MedicineITLab	2	TRUE	0.008932047	2001	6.23E-06	167691	TRUE	4.11E-05	0.002263842	4.535688057	3.007152426	18.01608177
rs114812546	A	G	A	G	-0.0913	-0.150805435	0.03894	0.012548313	FALSE	FALSE	FALSE	ebi-eas-GCST90018588	7	50219215	0.075879026	167691	0.046873041	Colorectal cancer || id:ebi-eas-GCST90018588	Colorectal cancer	Colorectal cancer || ||	TRUE	MedicineITLab	0.02197	0.00003386	1995	7	50219215	cngb-om3117-tongue748	k__Bacteria|p__Fusobacteriota|c__Fusobacteriia|o__Fusobacteriales|f__Fusobacteriaceae|g__Fusobacterium || id:cngb-om3117-tongue748	TRUE	reported	MedicineITLab	2	TRUE	0.008590672	1995	2.36E-05	167691	TRUE	9.27E-05	0.000623904	1.244217603	3.007152426	17.26956671
rs117183787	G	T	G	T	-0.09582	-0.015345544	0.02679	0.028706382	FALSE	FALSE	FALSE	ebi-eas-GCST90018588	1	7497640	0.050028726	167691	0.759045348	Colorectal cancer || id:ebi-eas-GCST90018588	Colorectal cancer	Colorectal cancer || ||	TRUE	MedicineITLab	0.02182	0.0000119	1995	1	7497640	cngb-om3117-tongue748	k__Bacteria|p__Fusobacteriota|c__Fusobacteriia|o__Fusobacteriales|f__Fusobacteriaceae|g__Fusobacterium || id:cngb-om3117-tongue748	TRUE	reported	MedicineITLab	2	TRUE	0.009583265	1995	5.61E-07	167691	TRUE	1.53E-05	0.000478764	0.954633956	3.007152426	19.28425389
rs117266779	G	A	G	A	-0.09202	-0.051041934	0.03175	0.038353246	FALSE	FALSE	FALSE	ebi-eas-GCST90018588	8	41424976	0.046206163	167691	0.269308497	Colorectal cancer || id:ebi-eas-GCST90018588	Colorectal cancer	Colorectal cancer || ||	TRUE	MedicineITLab	0.02194	0.00002868	1995	8	41424976	cngb-om3117-tongue748	k__Bacteria|p__Fusobacteriota|c__Fusobacteriia|o__Fusobacteriales|f__Fusobacteriaceae|g__Fusobacterium || id:cngb-om3117-tongue748	TRUE	reported	MedicineITLab	2	TRUE	0.008749182	1995	7.28E-06	167691	TRUE	5.29E-05	0.000520626	1.038147712	3.007152426	17.59102766
rs117452843	G	A	G	A	0.09657	-0.080075742	0.01612	0.026205599	FALSE	FALSE	FALSE	ebi-eas-GCST90018588	2	171346456	0.054706654	167691	0.143267881	Colorectal cancer || id:ebi-eas-GCST90018588	Colorectal cancer	Colorectal cancer || ||	TRUE	MedicineITLab	0.02192	0.00001109	1995	2	171346456	cngb-om3117-tongue748	k__Bacteria|p__Fusobacteriota|c__Fusobacteriia|o__Fusobacteriales|f__Fusobacteriaceae|g__Fusobacterium || id:cngb-om3117-tongue748	TRUE	reported	MedicineITLab	2	TRUE	0.009644664	1995	1.28E-05	167691	TRUE	2.52E-05	0.000295816	0.589735698	3.007152426	19.40900908
rs117490127	G	C	G	C	0.09883	-0.014495512	0.03323	0.01149086	FALSE	TRUE	FALSE	ebi-eas-GCST90018588	11	6945429	0.089100355	167691	0.870764504	Colorectal cancer || id:ebi-eas-GCST90018588	Colorectal cancer	Colorectal cancer || ||	TRUE	MedicineITLab	0.02181	0.000006193	1995	11	6945429	cngb-om3117-tongue748	k__Bacteria|p__Fusobacteriota|c__Fusobacteriia|o__Fusobacteriales|f__Fusobacteriaceae|g__Fusobacterium || id:cngb-om3117-tongue748	TRUE	reported	MedicineITLab	2	TRUE	0.010197821	1995	1.58E-07	167691	TRUE	7.52E-06	0.000627568	1.251529315	3.007152426	20.53365494
rs117838199	G	A	G	A	-0.09002	-0.050866092	0.02009	0.017513854	FALSE	FALSE	FALSE	ebi-eas-GCST90018588	3	135844685	0.064169732	167691	0.42796402	Colorectal cancer || id:ebi-eas-GCST90018588	Colorectal cancer	Colorectal cancer || ||	TRUE	MedicineITLab	0.02184	0.00003915	1995	3	135844685	cngb-om3117-tongue748	k__Bacteria|p__Fusobacteriota|c__Fusobacteriia|o__Fusobacteriales|f__Fusobacteriaceae|g__Fusobacterium || id:cngb-om3117-tongue748	TRUE	reported	MedicineITLab	2	TRUE	0.00845238	1995	3.75E-06	167691	TRUE	6.21E-05	0.000319061	0.636092136	3.007152426	16.98919297
rs118115912	T	C	T	C	0.08887	0.120406874	0.01538	0.002267441	FALSE	FALSE	FALSE	ebi-eas-GCST90018588	1	161197177	0.177478826	167691	0.4974994	Colorectal cancer || id:ebi-eas-GCST90018588	Colorectal cancer	Colorectal cancer || ||	TRUE	MedicineITLab	0.02183	0.00004858	1995	1	161197177	cngb-om3117-tongue748	k__Bacteria|p__Fusobacteriota|c__Fusobacteriia|o__Fusobacteriales|f__Fusobacteriaceae|g__Fusobacterium || id:cngb-om3117-tongue748	TRUE	reported	MedicineITLab	2	TRUE	0.008247059	1995	2.74E-06	167691	TRUE	7.28E-05	0.000239202	0.476844239	3.007152426	16.57306711
rs12410055	A	G	A	G	-0.0942	-0.049592295	0.07292	0.041588304	FALSE	FALSE	FALSE	ebi-eas-GCST90018588	1	33672146	0.041469452	167691	0.231745211	Colorectal cancer || id:ebi-eas-GCST90018588	Colorectal cancer	Colorectal cancer || ||	TRUE	MedicineITLab	0.02183	0.00001681	1995	1	33672146	cngb-om3117-tongue748	k__Bacteria|p__Fusobacteriota|c__Fusobacteriia|o__Fusobacteriales|f__Fusobacteriaceae|g__Fusobacterium || id:cngb-om3117-tongue748	TRUE	reported	MedicineITLab	2	TRUE	0.009256531	1995	8.53E-06	167691	TRUE	3.29E-05	0.001199764	2.394001044	3.007152426	18.62062844
rs12442291	T	C	T	C	-0.09227	-0.03038943	0.08209	0.098742809	FALSE	FALSE	FALSE	ebi-eas-GCST90018588	15	94706094	0.028477049	167691	0.285901773	Colorectal cancer || id:ebi-eas-GCST90018588	Colorectal cancer	Colorectal cancer || ||	TRUE	MedicineITLab	0.02192	0.00002681	1995	15	94706094	cngb-om3117-tongue748	k__Bacteria|p__Fusobacteriota|c__Fusobacteriia|o__Fusobacteriales|f__Fusobacteriaceae|g__Fusobacterium || id:cngb-om3117-tongue748	TRUE	reported	MedicineITLab	2	TRUE	0.008812285	1995	6.79E-06	167691	TRUE	4.87E-05	0.001283044	2.560390865	3.007152426	17.71902992
rs1284758	T	A	T	A	-0.09119	-0.028490827	0.2584	0.212474228	FALSE	TRUE	FALSE	ebi-eas-GCST90018588	3	102549634	0.020395471	167691	0.162437844	Colorectal cancer || id:ebi-eas-GCST90018588	Colorectal cancer	Colorectal cancer || ||	TRUE	MedicineITLab	0.02188	0.00003207	1995	3	102549634	cngb-om3117-tongue748	k__Bacteria|p__Fusobacteriota|c__Fusobacteriia|o__Fusobacteriales|f__Fusobacteriaceae|g__Fusobacterium || id:cngb-om3117-tongue748	TRUE	reported	MedicineITLab	2	TRUE	0.0086402	1995	1.16E-05	167691	TRUE	6.75E-05	0.003187034	6.37206618	3.007152426	17.36999911
rs133583	A	G	A	G	-0.09213	0.020908576	0.3405	0.433834009	FALSE	FALSE	FALSE	ebi-eas-GCST90018588	22	48267736	0.017109376	167691	0.221687334	Colorectal cancer || id:ebi-eas-GCST90018588	Colorectal cancer	Colorectal cancer || ||	TRUE	MedicineITLab	0.0218	0.00002481	1995	22	48267736	cngb-om3117-tongue748	k__Bacteria|p__Fusobacteriota|c__Fusobacteriia|o__Fusobacteriales|f__Fusobacteriaceae|g__Fusobacterium || id:cngb-om3117-tongue748	TRUE	reported	MedicineITLab	2	TRUE	0.008881928	1995	8.91E-06	167691	TRUE	4.87E-05	0.003812098	7.626584555	3.007152426	17.86031668
rs1342019	A	G	A	G	-0.09469	0.013298381	0.2855	0.387964465	FALSE	FALSE	FALSE	ebi-eas-GCST90018588	9	73104633	0.016908187	167691	0.431571415	Colorectal cancer || id:ebi-eas-GCST90018588	Colorectal cancer	Colorectal cancer || ||	TRUE	MedicineITLab	0.02191	0.00001624	1995	9	73104633	cngb-om3117-tongue748	k__Bacteria|p__Fusobacteriota|c__Fusobacteriia|o__Fusobacteriales|f__Fusobacteriaceae|g__Fusobacterium || id:cngb-om3117-tongue748	TRUE	reported	MedicineITLab	2	TRUE	0.00928464	1995	3.69E-06	167691	TRUE	2.63E-05	0.003658024	7.317208761	3.007152426	18.67770355
rs139581043	A	G	A	G	-0.08883	-0.1118773	0.02183	0.015249243	FALSE	FALSE	FALSE	ebi-eas-GCST90018588	10	132005858	0.075728866	167691	0.139584457	Colorectal cancer || id:ebi-eas-GCST90018588	Colorectal cancer	Colorectal cancer || ||	TRUE	MedicineITLab	0.02181	0.00004814	1995	10	132005858	cngb-om3117-tongue748	k__Bacteria|p__Fusobacteriota|c__Fusobacteriia|o__Fusobacteriales|f__Fusobacteriaceae|g__Fusobacterium || id:cngb-om3117-tongue748	TRUE	reported	MedicineITLab	2	TRUE	0.008254692	1995	1.30E-05	167691	TRUE	0.000103497	0.00033699	0.671848066	3.007152426	16.58853346
rs140265412	T	G	T	G	-0.09072	-0.148897278	0.01513	0.008294493	FALSE	FALSE	FALSE	ebi-eas-GCST90018588	8	4518846	0.106942087	167691	0.163826448	Colorectal cancer || id:ebi-eas-GCST90018588	Colorectal cancer	Colorectal cancer || ||	TRUE	MedicineITLab	0.02183	0.00003369	1995	8	4518846	cngb-om3117-tongue748	k__Bacteria|p__Fusobacteriota|c__Fusobacteriia|o__Fusobacteriales|f__Fusobacteriaceae|g__Fusobacterium || id:cngb-om3117-tongue748	TRUE	reported	MedicineITLab	2	TRUE	0.008591009	1995	1.16E-05	167691	TRUE	7.08E-05	0.000245275	0.488953714	3.007152426	17.2702495
rs140385372	A	G	A	G	0.08954	0.161202461	0.005456	0.005568201	FALSE	FALSE	FALSE	ebi-eas-GCST90018588	9	34527426	0.11672943	167691	0.167281283	Colorectal cancer || id:ebi-eas-GCST90018588	Colorectal cancer	Colorectal cancer || ||	TRUE	MedicineITLab	0.02183	0.00004279	1995	9	34527426	cngb-om3117-tongue748	k__Bacteria|p__Fusobacteriota|c__Fusobacteriia|o__Fusobacteriales|f__Fusobacteriaceae|g__Fusobacterium || id:cngb-om3117-tongue748	TRUE	reported	MedicineITLab	2	TRUE	0.008370833	1995	1.14E-05	167691	TRUE	8.81E-05	8.70E-05	0.173423372	3.007152426	16.82390118
rs140959264	A	C	A	C	0.09624	0.011836421	0.009177	0.006795014	FALSE	FALSE	FALSE	ebi-eas-GCST90018588	4	81011734	0.113188669	167691	0.916715046	Colorectal cancer || id:ebi-eas-GCST90018588	Colorectal cancer	Colorectal cancer || ||	TRUE	MedicineITLab	0.02186	0.00001132	1995	4	81011734	cngb-om3117-tongue748	k__Bacteria|p__Fusobacteriota|c__Fusobacteriia|o__Fusobacteriales|f__Fusobacteriaceae|g__Fusobacterium || id:cngb-om3117-tongue748	TRUE	reported	MedicineITLab	2	TRUE	0.009631643	1995	6.52E-08	167691	TRUE	1.32E-05	0.000168437	0.33575191	3.007152426	19.38255002
rs144497965	G	A	G	A	-0.09121	0.092227727	0.01786	0.005022976	FALSE	FALSE	FALSE	ebi-eas-GCST90018588	1	221464637	0.117704541	167691	0.433302539	Colorectal cancer || id:ebi-eas-GCST90018588	Colorectal cancer	Colorectal cancer || ||	TRUE	MedicineITLab	0.02187	0.0000316	1995	1	221464637	cngb-om3117-tongue748	k__Bacteria|p__Fusobacteriota|c__Fusobacteriia|o__Fusobacteriales|f__Fusobacteriaceae|g__Fusobacterium || id:cngb-om3117-tongue748	TRUE	reported	MedicineITLab	2	TRUE	0.008651796	1995	3.66E-06	167691	TRUE	5.03E-05	0.000291857	0.581840342	3.007152426	17.39351457
rs145039724	T	C	T	C	-0.09217	-0.032350595	0.008929	0.018828012	FALSE	FALSE	FALSE	ebi-eas-GCST90018588	9	101219589	0.062066713	167691	0.602211469	Colorectal cancer || id:ebi-eas-GCST90018588	Colorectal cancer	Colorectal cancer || ||	TRUE	MedicineITLab	0.02189	0.0000266	1995	9	101219589	cngb-om3117-tongue748	k__Bacteria|p__Fusobacteriota|c__Fusobacteriia|o__Fusobacteriales|f__Fusobacteriaceae|g__Fusobacterium || id:cngb-om3117-tongue748	TRUE	reported	MedicineITLab	2	TRUE	0.008817269	1995	1.62E-06	167691	TRUE	3.75E-05	0.000150355	0.299701809	3.007152426	17.72913928
rs146450873	C	T	C	T	0.1219	-0.137514689	0.03249	0.003765715	FALSE	FALSE	FALSE	ebi-eas-GCST90018588	14	89262772	0.15382447	167691	0.371337151	Colorectal cancer || id:ebi-eas-GCST90018588	Colorectal cancer	Colorectal cancer || ||	TRUE	MedicineITLab	0.02174	2.34E-08	1995	14	89262772	cngb-om3117-tongue748	k__Bacteria|p__Fusobacteriota|c__Fusobacteriia|o__Fusobacteriales|f__Fusobacteriaceae|g__Fusobacterium || id:cngb-om3117-tongue748	TRUE	reported	MedicineITLab	2	TRUE	0.015530425	1995	4.77E-06	167691	TRUE	4.73E-08	0.000934206	1.86361325	3.007152426	31.44041948
rs146509910	A	G	A	G	-0.09026	0.201291312	0.006944	0.002618729	FALSE	FALSE	FALSE	ebi-eas-GCST90018588	16	12955213	0.183816211	167691	0.273486701	Colorectal cancer || id:ebi-eas-GCST90018588	Colorectal cancer	Colorectal cancer || ||	TRUE	MedicineITLab	0.02183	0.00003687	1995	16	12955213	cngb-om3117-tongue748	k__Bacteria|p__Fusobacteriota|c__Fusobacteriia|o__Fusobacteriales|f__Fusobacteriaceae|g__Fusobacterium || id:cngb-om3117-tongue748	TRUE	reported	MedicineITLab	2	TRUE	0.008504847	1995	7.15E-06	167691	TRUE	6.75E-05	0.000112358	0.223954712	3.007152426	17.09555431
rs1472025	A	C	A	C	-0.1142	4.05E-05	0.01662	0.058226294	FALSE	FALSE	FALSE	ebi-eas-GCST90018588	3	1129960	0.035735361	167691	0.999094789	Colorectal cancer || id:ebi-eas-GCST90018588	Colorectal cancer	Colorectal cancer || ||	TRUE	MedicineITLab	0.02176	1.70E-07	1995	3	1129960	cngb-om3117-tongue748	k__Bacteria|p__Fusobacteriota|c__Fusobacteriia|o__Fusobacteriales|f__Fusobacteriaceae|g__Fusobacterium || id:cngb-om3117-tongue748	TRUE	reported	MedicineITLab	2	TRUE	0.013631583	1995	7.68E-12	167691	TRUE	1.95E-07	0.000426299	0.8499768	3.007152426	27.54320191
rs150167636	T	G	T	G	0.09012	-0.041737417	0.05184	0.046534341	FALSE	FALSE	FALSE	ebi-eas-GCST90018588	5	81782469	0.040177842	167691	0.298889952	Colorectal cancer || id:ebi-eas-GCST90018588	Colorectal cancer	Colorectal cancer || ||	TRUE	MedicineITLab	0.02192	0.00004093	1995	5	81782469	cngb-om3117-tongue748	k__Bacteria|p__Fusobacteriota|c__Fusobacteriia|o__Fusobacteriales|f__Fusobacteriaceae|g__Fusobacterium || id:cngb-om3117-tongue748	TRUE	reported	MedicineITLab	2	TRUE	0.00840981	1995	6.44E-06	167691	TRUE	7.25E-05	0.000798397	1.592476973	3.007152426	16.90290173
rs151290059	G	A	G	A	-0.08931	0.077119691	0.03497	0.036360248	FALSE	FALSE	FALSE	ebi-eas-GCST90018588	2	79380030	0.045961548	167691	0.093363181	Colorectal cancer || id:ebi-eas-GCST90018588	Colorectal cancer	Colorectal cancer || ||	TRUE	MedicineITLab	0.02191	0.00004747	1995	2	79380030	cngb-om3117-tongue748	k__Bacteria|p__Fusobacteriota|c__Fusobacteriia|o__Fusobacteriales|f__Fusobacteriaceae|g__Fusobacterium || id:cngb-om3117-tongue748	TRUE	reported	MedicineITLab	2	TRUE	0.008268037	1995	1.68E-05	167691	TRUE	0.000111638	0.000538352	1.073514182	3.007152426	16.61557686
rs1559395	A	C	A	C	-0.09594	-0.000749785	0.2465	0.234134936	FALSE	FALSE	FALSE	ebi-eas-GCST90018588	16	84256077	0.019777599	167691	0.969758774	Colorectal cancer || id:ebi-eas-GCST90018588	Colorectal cancer	Colorectal cancer || ||	TRUE	MedicineITLab	0.02182	0.00001162	1995	16	84256077	cngb-om3117-tongue748	k__Bacteria|p__Fusobacteriota|c__Fusobacteriia|o__Fusobacteriales|f__Fusobacteriaceae|g__Fusobacterium || id:cngb-om3117-tongue748	TRUE	reported	MedicineITLab	2	TRUE	0.009607053	1995	8.57E-09	167691	TRUE	1.31E-05	0.00341924	6.837926126	3.007152426	19.33258533
rs1577863	A	G	A	G	0.08963	-0.002928683	0.1895	0.140979961	FALSE	FALSE	FALSE	ebi-eas-GCST90018588	1	95502201	0.023656969	167691	0.901475289	Colorectal cancer || id:ebi-eas-GCST90018588	Colorectal cancer	Colorectal cancer || ||	TRUE	MedicineITLab	0.02205	0.00004976	1995	1	95502201	cngb-om3117-tongue748	k__Bacteria|p__Fusobacteriota|c__Fusobacteriia|o__Fusobacteriales|f__Fusobacteriaceae|g__Fusobacterium || id:cngb-om3117-tongue748	TRUE	reported	MedicineITLab	2	TRUE	0.008222362	1995	9.14E-08	167691	TRUE	5.80E-05	0.002467738	4.930368388	3.007152426	16.52302672
rs181834960	A	T	A	T	-0.09117	0.024888921	0.009673	0.00575151	FALSE	TRUE	FALSE	ebi-eas-GCST90018588	7	135036969	0.128744422	167691	0.846708063	Colorectal cancer || id:ebi-eas-GCST90018588	Colorectal cancer	Colorectal cancer || ||	TRUE	MedicineITLab	0.02189	0.0000324	1995	7	135036969	cngb-om3117-tongue748	k__Bacteria|p__Fusobacteriota|c__Fusobacteriia|o__Fusobacteriales|f__Fusobacteriaceae|g__Fusobacterium || id:cngb-om3117-tongue748	TRUE	reported	MedicineITLab	2	TRUE	0.008628622	1995	2.23E-07	167691	TRUE	3.92E-05	0.000159248	0.317431614	3.007152426	17.34652101
rs181905670	T	C	T	C	0.09683	0.034262569	0.009177	0.018551219	FALSE	FALSE	FALSE	ebi-eas-GCST90018588	11	60167683	0.062505918	167691	0.583589457	Colorectal cancer || id:ebi-eas-GCST90018588	Colorectal cancer	Colorectal cancer || ||	TRUE	MedicineITLab	0.02181	0.000009527	1995	11	60167683	cngb-om3117-tongue748	k__Bacteria|p__Fusobacteriota|c__Fusobacteriia|o__Fusobacteriales|f__Fusobacteriaceae|g__Fusobacterium || id:cngb-om3117-tongue748	TRUE	reported	MedicineITLab	2	TRUE	0.009793256	1995	1.79E-06	167691	TRUE	1.39E-05	0.000170509	0.339881891	3.007152426	19.71099431
rs188191828	C	T	C	T	-0.09385	0.12985341	0.02009	0.006061125	FALSE	FALSE	FALSE	ebi-eas-GCST90018588	18	2647403	0.118005711	167691	0.271158152	Colorectal cancer || id:ebi-eas-GCST90018588	Colorectal cancer	Colorectal cancer || ||	TRUE	MedicineITLab	0.0219	0.00001906	1995	18	2647403	cngb-om3117-tongue748	k__Bacteria|p__Fusobacteriota|c__Fusobacteriia|o__Fusobacteriales|f__Fusobacteriaceae|g__Fusobacterium || id:cngb-om3117-tongue748	TRUE	reported	MedicineITLab	2	TRUE	0.009130394	1995	7.22E-06	167691	TRUE	3.58E-05	0.000346788	0.691389228	3.007152426	18.36455141
rs188684657	A	C	A	C	-0.09824	0.071534958	0.006448	0.01798283	FALSE	FALSE	FALSE	ebi-eas-GCST90018588	11	27297532	0.069040128	167691	0.300138723	Colorectal cancer || id:ebi-eas-GCST90018588	Colorectal cancer	Colorectal cancer || ||	TRUE	MedicineITLab	0.02181	0.000007007	1995	11	27297532	cngb-om3117-tongue748	k__Bacteria|p__Fusobacteriota|c__Fusobacteriia|o__Fusobacteriales|f__Fusobacteriaceae|g__Fusobacterium || id:cngb-om3117-tongue748	TRUE	reported	MedicineITLab	2	TRUE	0.010077649	1995	6.40E-06	167691	TRUE	1.32E-05	0.000123658	0.246480939	3.007152426	20.28922117
rs189019516	G	A	G	A	-0.09393	-0.193092617	0.01042	0.009801256	FALSE	FALSE	FALSE	ebi-eas-GCST90018588	10	15761119	0.098543827	167691	0.050059023	Colorectal cancer || id:ebi-eas-GCST90018588	Colorectal cancer	Colorectal cancer || ||	TRUE	MedicineITLab	0.02186	0.0000181	1995	10	15761119	cngb-om3117-tongue748	k__Bacteria|p__Fusobacteriota|c__Fusobacteriia|o__Fusobacteriales|f__Fusobacteriaceae|g__Fusobacterium || id:cngb-om3117-tongue748	TRUE	reported	MedicineITLab	2	TRUE	0.009179018	1995	2.29E-05	167691	TRUE	5.09E-05	0.000181952	0.362696693	3.007152426	18.46325762
rs190262546	A	G	A	G	0.09108	0.040239357	0.005456	0.005840668	FALSE	FALSE	FALSE	ebi-eas-GCST90018588	12	113089605	0.120854966	167691	0.739167682	Colorectal cancer || id:ebi-eas-GCST90018588	Colorectal cancer	Colorectal cancer || ||	TRUE	MedicineITLab	0.02182	0.00003124	1995	12	113089605	cngb-om3117-tongue748	k__Bacteria|p__Fusobacteriota|c__Fusobacteriia|o__Fusobacteriales|f__Fusobacteriaceae|g__Fusobacterium || id:cngb-om3117-tongue748	TRUE	reported	MedicineITLab	2	TRUE	0.008666605	1995	6.61E-07	167691	TRUE	4.02E-05	9.00E-05	0.179440637	3.007152426	17.4235462
rs201230069	G	A	G	A	-0.09957	-0.019660879	0.009673	0.018396102	FALSE	FALSE	FALSE	ebi-eas-GCST90018588	3	115982994	0.069221525	167691	0.776388613	Colorectal cancer || id:ebi-eas-GCST90018588	Colorectal cancer	Colorectal cancer || ||	TRUE	MedicineITLab	0.02187	0.000005605	1995	3	115982994	cngb-om3117-tongue748	k__Bacteria|p__Fusobacteriota|c__Fusobacteriia|o__Fusobacteriales|f__Fusobacteriaceae|g__Fusobacterium || id:cngb-om3117-tongue748	TRUE	reported	MedicineITLab	2	TRUE	0.010293395	1995	4.81E-07	167691	TRUE	7.25E-06	0.000189945	0.37863139	3.007152426	20.72809776
rs2058996	T	C	T	C	0.0958	-0.019841712	0.4576	0.376384517	FALSE	FALSE	FALSE	ebi-eas-GCST90018588	2	168977439	0.017017078	167691	0.243619223	Colorectal cancer || id:ebi-eas-GCST90018588	Colorectal cancer	Colorectal cancer || ||	TRUE	MedicineITLab	0.02194	0.00001329	1995	2	168977439	cngb-om3117-tongue748	k__Bacteria|p__Fusobacteriota|c__Fusobacteriia|o__Fusobacteriales|f__Fusobacteriaceae|g__Fusobacterium || id:cngb-om3117-tongue748	TRUE	reported	MedicineITLab	2	TRUE	0.009475793	1995	8.11E-06	167691	TRUE	2.59E-05	0.004555822	9.121307522	3.007152426	19.06592023
rs243553	T	A	T	A	0.09006	-0.006658769	0.02778	0.058520416	FALSE	TRUE	FALSE	ebi-eas-GCST90018588	21	17799138	0.036162413	167691	0.853907487	Colorectal cancer || id:ebi-eas-GCST90018588	Colorectal cancer	Colorectal cancer || ||	TRUE	MedicineITLab	0.02193	0.00004193	1995	21	17799138	cngb-om3117-tongue748	k__Bacteria|p__Fusobacteriota|c__Fusobacteriia|o__Fusobacteriales|f__Fusobacteriaceae|g__Fusobacterium || id:cngb-om3117-tongue748	TRUE	reported	MedicineITLab	2	TRUE	0.008391116	1995	2.02E-07	167691	TRUE	5.00E-05	0.000438118	0.873551041	3.007152426	16.86501073
rs2465076	C	T	C	T	0.09265	0.007380393	0.1332	0.295317613	FALSE	FALSE	FALSE	ebi-eas-GCST90018588	7	138169565	0.018191945	167691	0.684966242	Colorectal cancer || id:ebi-eas-GCST90018588	Colorectal cancer	Colorectal cancer || ||	TRUE	MedicineITLab	0.02183	0.0000229	1995	7	138169565	cngb-om3117-tongue748	k__Bacteria|p__Fusobacteriota|c__Fusobacteriia|o__Fusobacteriales|f__Fusobacteriaceae|g__Fusobacterium || id:cngb-om3117-tongue748	TRUE	reported	MedicineITLab	2	TRUE	0.008957123	1995	9.82E-07	167691	TRUE	3.08E-05	0.001982184	3.958338907	3.007152426	18.01288913
rs2737247	G	A	G	A	-0.09406	0.010509467	0.3703	0.361810583	FALSE	FALSE	FALSE	ebi-eas-GCST90018588	8	115648138	0.017239309	167691	0.542112041	Colorectal cancer || id:ebi-eas-GCST90018588	Colorectal cancer	Colorectal cancer || ||	TRUE	MedicineITLab	0.02181	0.00001697	1995	8	115648138	cngb-om3117-tongue748	k__Bacteria|p__Fusobacteriota|c__Fusobacteriia|o__Fusobacteriales|f__Fusobacteriaceae|g__Fusobacterium || id:cngb-om3117-tongue748	TRUE	reported	MedicineITLab	2	TRUE	0.009246069	1995	2.22E-06	167691	TRUE	2.51E-05	0.004125982	8.25715138	3.007152426	18.59938643
rs34165065	C	T	C	T	-0.09835	0.042356859	0.01811	0.026553403	FALSE	FALSE	FALSE	ebi-eas-GCST90018588	7	4266568	0.055005161	167691	0.441268785	Colorectal cancer || id:ebi-eas-GCST90018588	Colorectal cancer	Colorectal cancer || ||	TRUE	MedicineITLab	0.02183	0.000007008	1995	7	4266568	cngb-om3117-tongue748	k__Bacteria|p__Fusobacteriota|c__Fusobacteriia|o__Fusobacteriales|f__Fusobacteriaceae|g__Fusobacterium || id:cngb-om3117-tongue748	TRUE	reported	MedicineITLab	2	TRUE	0.010081689	1995	3.54E-06	167691	TRUE	1.15E-05	0.000344001	0.685830403	3.007152426	20.29743957
rs34787400	A	G	A	G	-0.0953	-0.010008408	0.1925	0.152197769	FALSE	FALSE	FALSE	ebi-eas-GCST90018588	7	151405501	0.023868469	167691	0.674985915	Colorectal cancer || id:ebi-eas-GCST90018588	Colorectal cancer	Colorectal cancer || ||	TRUE	MedicineITLab	0.02183	0.00001333	1995	7	151405501	cngb-om3117-tongue748	k__Bacteria|p__Fusobacteriota|c__Fusobacteriia|o__Fusobacteriales|f__Fusobacteriaceae|g__Fusobacterium || id:cngb-om3117-tongue748	TRUE	reported	MedicineITLab	2	TRUE	0.009471916	1995	1.05E-06	167691	TRUE	1.82E-05	0.002823508	5.643185533	3.007152426	19.0580442
rs35303984	C	T	C	T	0.09135	0.05844182	0.0119	0.026563026	FALSE	FALSE	FALSE	ebi-eas-GCST90018588	17	55828243	0.051908296	167691	0.260221959	Colorectal cancer || id:ebi-eas-GCST90018588	Colorectal cancer	Colorectal cancer || ||	TRUE	MedicineITLab	0.02185	0.00003028	1995	17	55828243	cngb-om3117-tongue748	k__Bacteria|p__Fusobacteriota|c__Fusobacteriia|o__Fusobacteriales|f__Fusobacteriaceae|g__Fusobacterium || id:cngb-om3117-tongue748	TRUE	reported	MedicineITLab	2	TRUE	0.008693901	1995	7.56E-06	167691	TRUE	5.65E-05	0.000196243	0.391189775	3.007152426	17.47890495
rs4107301	A	G	A	G	0.0963	0.012271923	0.3993	0.418024317	FALSE	FALSE	FALSE	ebi-eas-GCST90018588	13	107871875	0.016738324	167691	0.46345888	Colorectal cancer || id:ebi-eas-GCST90018588	Colorectal cancer	Colorectal cancer || ||	TRUE	MedicineITLab	0.02182	0.00001073	1995	13	107871875	cngb-om3117-tongue748	k__Bacteria|p__Fusobacteriota|c__Fusobacteriia|o__Fusobacteriales|f__Fusobacteriaceae|g__Fusobacterium || id:cngb-om3117-tongue748	TRUE	reported	MedicineITLab	2	TRUE	0.009678587	1995	3.21E-06	167691	TRUE	1.71E-05	0.004448765	8.90601035	3.007152426	19.4779426
rs532411876	G	A	G	A	0.09012	0.067286773	0.005704	0.001003971	FALSE	FALSE	FALSE	ebi-eas-GCST90018588	6	54701552	0.287434222	167691	0.814911608	Colorectal cancer || id:ebi-eas-GCST90018588	Colorectal cancer	Colorectal cancer || ||	TRUE	MedicineITLab	0.02183	0.00003797	1995	6	54701552	cngb-om3117-tongue748	k__Bacteria|p__Fusobacteriota|c__Fusobacteriia|o__Fusobacteriales|f__Fusobacteriaceae|g__Fusobacterium || id:cngb-om3117-tongue748	TRUE	reported	MedicineITLab	2	TRUE	0.008478707	1995	3.27E-07	167691	TRUE	4.67E-05	9.21E-05	0.183617842	3.007152426	17.04256247
rs539879362	C	T	C	T	-0.09306	-0.069385371	0.02083	0.009668554	FALSE	FALSE	FALSE	ebi-eas-GCST90018588	10	67504073	0.090409754	167691	0.442811343	Colorectal cancer || id:ebi-eas-GCST90018588	Colorectal cancer	Colorectal cancer || ||	TRUE	MedicineITLab	0.02193	0.00002298	1995	10	67504073	cngb-om3117-tongue748	k__Bacteria|p__Fusobacteriota|c__Fusobacteriia|o__Fusobacteriales|f__Fusobacteriaceae|g__Fusobacterium || id:cngb-om3117-tongue748	TRUE	reported	MedicineITLab	2	TRUE	0.008954373	1995	3.51E-06	167691	TRUE	3.66E-05	0.000353267	0.704310574	3.007152426	18.00730967
rs550790598	C	G	C	G	0.1007	0.137004602	0.005952	0.006082546	FALSE	TRUE	FALSE	ebi-eas-GCST90018588	6	74500267	0.108276474	167691	0.205755932	Colorectal cancer || id:ebi-eas-GCST90018588	Colorectal cancer	Colorectal cancer || ||	TRUE	MedicineITLab	0.02187	0.000004412	1995	6	74500267	cngb-om3117-tongue748	k__Bacteria|p__Fusobacteriota|c__Fusobacteriia|o__Fusobacteriales|f__Fusobacteriaceae|g__Fusobacterium || id:cngb-om3117-tongue748	TRUE	reported	MedicineITLab	2	TRUE	0.010525882	1995	9.55E-06	167691	TRUE	9.38E-06	0.000119994	0.239176568	3.007152426	21.2012455
rs551226169	C	T	C	T	-0.1026	0.028170417	0.007688	0.006618803	FALSE	FALSE	FALSE	ebi-eas-GCST90018588	6	110583059	0.109435619	167691	0.79685809	Colorectal cancer || id:ebi-eas-GCST90018588	Colorectal cancer	Colorectal cancer || ||	TRUE	MedicineITLab	0.02178	0.000002647	1995	6	110583059	cngb-om3117-tongue748	k__Bacteria|p__Fusobacteriota|c__Fusobacteriia|o__Fusobacteriales|f__Fusobacteriaceae|g__Fusobacterium || id:cngb-om3117-tongue748	TRUE	reported	MedicineITLab	2	TRUE	0.011011912	1995	3.95E-07	167691	TRUE	3.40E-06	0.000160615	0.320157289	3.007152426	22.19110716
rs55887401	G	A	G	A	-0.08914	-0.007736143	0.2076	0.253264659	FALSE	FALSE	FALSE	ebi-eas-GCST90018588	13	79006513	0.019216495	167691	0.6872585	Colorectal cancer || id:ebi-eas-GCST90018588	Colorectal cancer	Colorectal cancer || ||	TRUE	MedicineITLab	0.02184	0.00004639	1995	13	79006513	cngb-om3117-tongue748	k__Bacteria|p__Fusobacteriota|c__Fusobacteriia|o__Fusobacteriales|f__Fusobacteriaceae|g__Fusobacterium || id:cngb-om3117-tongue748	TRUE	reported	MedicineITLab	2	TRUE	0.008289297	1995	9.66E-07	167691	TRUE	6.14E-05	0.00261425	5.223856169	3.007152426	16.6586572
rs572103238	G	A	G	A	0.09311	0.114995812	0.009673	0.001781942	FALSE	FALSE	FALSE	ebi-eas-GCST90018588	1	154813714	0.219026063	167691	0.599560566	Colorectal cancer || id:ebi-eas-GCST90018588	Colorectal cancer	Colorectal cancer || ||	TRUE	MedicineITLab	0.02204	0.00002499	1995	1	154813714	cngb-om3117-tongue748	k__Bacteria|p__Fusobacteriota|c__Fusobacteriia|o__Fusobacteriales|f__Fusobacteriaceae|g__Fusobacterium || id:cngb-om3117-tongue748	TRUE	reported	MedicineITLab	2	TRUE	0.008875451	1995	1.64E-06	167691	TRUE	3.54E-05	0.000166097	0.331086823	3.007152426	17.84717462
rs577216844	G	A	G	A	0.09106	-0.006650323	0.01488	0.006750535	FALSE	FALSE	FALSE	ebi-eas-GCST90018588	3	103195826	0.100125774	167691	0.947043692	Colorectal cancer || id:ebi-eas-GCST90018588	Colorectal cancer	Colorectal cancer || ||	TRUE	MedicineITLab	0.02182	0.0000314	1995	3	103195826	cngb-om3117-tongue748	k__Bacteria|p__Fusobacteriota|c__Fusobacteriia|o__Fusobacteriales|f__Fusobacteriaceae|g__Fusobacterium || id:cngb-om3117-tongue748	TRUE	reported	MedicineITLab	2	TRUE	0.008662832	1995	2.63E-08	167691	TRUE	3.56E-05	0.000243096	0.484607623	3.007152426	17.41589507
rs60633091	G	C	G	C	-0.09208	-0.031445772	0.2312	0.221208009	FALSE	TRUE	FALSE	ebi-eas-GCST90018588	12	50109103	0.02144588	167691	0.142570667	Colorectal cancer || id:ebi-eas-GCST90018588	Colorectal cancer	Colorectal cancer || ||	TRUE	MedicineITLab	0.02186	0.00002651	1995	12	50109103	cngb-om3117-tongue748	k__Bacteria|p__Fusobacteriota|c__Fusobacteriia|o__Fusobacteriales|f__Fusobacteriaceae|g__Fusobacterium || id:cngb-om3117-tongue748	TRUE	reported	MedicineITLab	2	TRUE	0.008824167	1995	1.28E-05	167691	TRUE	5.79E-05	0.003014129	6.025319992	3.007152426	17.74313292
rs6128497	C	A	C	A	-0.09325	0.000234888	0.1096	0.132764032	FALSE	FALSE	FALSE	ebi-eas-GCST90018588	20	38596726	0.026155324	167691	0.992834694	Colorectal cancer || id:ebi-eas-GCST90018588	Colorectal cancer	Colorectal cancer || ||	TRUE	MedicineITLab	0.02182	0.00002009	1995	20	38596726	cngb-om3117-tongue748	k__Bacteria|p__Fusobacteriota|c__Fusobacteriia|o__Fusobacteriales|f__Fusobacteriaceae|g__Fusobacterium || id:cngb-om3117-tongue748	TRUE	reported	MedicineITLab	2	TRUE	0.009080697	1995	4.81E-10	167691	TRUE	2.24E-05	0.001697162	3.388194828	3.007152426	18.26367576
rs6137499	T	C	T	C	0.0908	0.019619603	0.4258	0.377484252	FALSE	FALSE	FALSE	ebi-eas-GCST90018588	20	21976695	0.017349554	167691	0.258121616	Colorectal cancer || id:ebi-eas-GCST90018588	Colorectal cancer	Colorectal cancer || ||	TRUE	MedicineITLab	0.02185	0.00003386	1995	20	21976695	cngb-om3117-tongue748	k__Bacteria|p__Fusobacteriota|c__Fusobacteriia|o__Fusobacteriales|f__Fusobacteriaceae|g__Fusobacterium || id:cngb-om3117-tongue748	TRUE	reported	MedicineITLab	2	TRUE	0.008590424	1995	7.63E-06	167691	TRUE	6.29E-05	0.004031536	8.067375082	3.007152426	17.26906461
rs6668208	T	C	T	C	0.1052	0.040694575	0.3656	0.295752435	FALSE	FALSE	FALSE	ebi-eas-GCST90018588	1	237764134	0.01817972	167691	0.02519108	Colorectal cancer || id:ebi-eas-GCST90018588	Colorectal cancer	Colorectal cancer || ||	TRUE	MedicineITLab	0.02184	0.000001547	1995	1	237764134	cngb-om3117-tongue748	k__Bacteria|p__Fusobacteriota|c__Fusobacteriia|o__Fusobacteriales|f__Fusobacteriaceae|g__Fusobacterium || id:cngb-om3117-tongue748	TRUE	reported	MedicineITLab	2	TRUE	0.011507796	1995	2.99E-05	167691	TRUE	5.75E-06	0.005133704	10.28426875	3.007152426	23.20204216
rs73037369	T	C	T	C	-0.09274	-0.022657484	0.123	0.151233729	FALSE	FALSE	FALSE	ebi-eas-GCST90018588	3	18791815	0.023630973	167691	0.337657218	Colorectal cancer || id:ebi-eas-GCST90018588	Colorectal cancer	Colorectal cancer || ||	TRUE	MedicineITLab	0.02185	0.00002288	1995	3	18791815	cngb-om3117-tongue748	k__Bacteria|p__Fusobacteriota|c__Fusobacteriia|o__Fusobacteriales|f__Fusobacteriaceae|g__Fusobacterium || id:cngb-om3117-tongue748	TRUE	reported	MedicineITLab	2	TRUE	0.008958102	1995	5.48E-06	167691	TRUE	3.99E-05	0.001855534	3.704953648	3.007152426	18.01487697
rs73216265	T	C	T	C	-0.09177	0.020384775	0.2282	0.170301913	FALSE	FALSE	FALSE	ebi-eas-GCST90018588	4	11743908	0.024714027	167691	0.409470301	Colorectal cancer || id:ebi-eas-GCST90018588	Colorectal cancer	Colorectal cancer || ||	TRUE	MedicineITLab	0.02183	0.00002736	1995	4	11743908	cngb-om3117-tongue748	k__Bacteria|p__Fusobacteriota|c__Fusobacteriia|o__Fusobacteriales|f__Fusobacteriaceae|g__Fusobacterium || id:cngb-om3117-tongue748	TRUE	reported	MedicineITLab	2	TRUE	0.008789268	1995	4.06E-06	167691	TRUE	4.45E-05	0.002966551	5.929928321	3.007152426	17.6723373
rs74023965	T	C	T	C	-0.09303	-0.014000479	0.2011	0.176899891	FALSE	FALSE	FALSE	ebi-eas-GCST90018588	16	66230810	0.021583193	167691	0.516548428	Colorectal cancer || id:ebi-eas-GCST90018588	Colorectal cancer	Colorectal cancer || ||	TRUE	MedicineITLab	0.02182	0.00002111	1995	16	66230810	cngb-om3117-tongue748	k__Bacteria|p__Fusobacteriota|c__Fusobacteriia|o__Fusobacteriales|f__Fusobacteriaceae|g__Fusobacterium || id:cngb-om3117-tongue748	TRUE	reported	MedicineITLab	2	TRUE	0.009038287	1995	2.51E-06	167691	TRUE	3.17E-05	0.002780869	5.55772721	3.007152426	18.17760029
rs74380140	G	A	G	A	0.0899	-0.01266898	0.01562	0.052648891	FALSE	FALSE	FALSE	ebi-eas-GCST90018588	11	132634053	0.042943327	167691	0.76798145	Colorectal cancer || id:ebi-eas-GCST90018588	Colorectal cancer	Colorectal cancer || ||	TRUE	MedicineITLab	0.0219	0.00004221	1995	11	132634053	cngb-om3117-tongue748	k__Bacteria|p__Fusobacteriota|c__Fusobacteriia|o__Fusobacteriales|f__Fusobacteriaceae|g__Fusobacterium || id:cngb-om3117-tongue748	TRUE	reported	MedicineITLab	2	TRUE	0.008384308	1995	5.19E-07	167691	TRUE	5.30E-05	0.000248538	0.49545982	3.007152426	16.85121244
rs74506165	T	C	T	C	-0.09031	-0.11245243	0.005456	0.00800603	FALSE	FALSE	FALSE	ebi-eas-GCST90018588	16	78599956	0.098247362	167691	0.252381221	Colorectal cancer || id:ebi-eas-GCST90018588	Colorectal cancer	Colorectal cancer || ||	TRUE	MedicineITLab	0.02187	0.0000378	1995	16	78599956	cngb-om3117-tongue748	k__Bacteria|p__Fusobacteriota|c__Fusobacteriia|o__Fusobacteriales|f__Fusobacteriaceae|g__Fusobacterium || id:cngb-om3117-tongue748	TRUE	reported	MedicineITLab	2	TRUE	0.008483339	1995	7.81E-06	167691	TRUE	7.06E-05	8.85E-05	0.176419174	3.007152426	17.05195267
rs74698431	G	T	G	T	0.08982	0.037882934	0.02679	0.024748309	FALSE	FALSE	FALSE	ebi-eas-GCST90018588	5	160862950	0.056653679	167691	0.503702416	Colorectal cancer || id:ebi-eas-GCST90018588	Colorectal cancer	Colorectal cancer || ||	TRUE	MedicineITLab	0.02185	0.00004093	1995	5	160862950	cngb-om3117-tongue748	k__Bacteria|p__Fusobacteriota|c__Fusobacteriia|o__Fusobacteriales|f__Fusobacteriaceae|g__Fusobacterium || id:cngb-om3117-tongue748	TRUE	reported	MedicineITLab	2	TRUE	0.008407544	1995	2.67E-06	167691	TRUE	6.14E-05	0.000420683	0.838774871	3.007152426	16.89830789
rs762907	T	C	T	C	-0.08973	-0.029213654	0.1555	0.168892107	FALSE	FALSE	FALSE	ebi-eas-GCST90018588	22	32534277	0.021968733	167691	0.183589672	Colorectal cancer || id:ebi-eas-GCST90018588	Colorectal cancer	Colorectal cancer || ||	TRUE	MedicineITLab	0.02194	0.00004477	1995	22	32534277	cngb-om3117-tongue748	k__Bacteria|p__Fusobacteriota|c__Fusobacteriia|o__Fusobacteriales|f__Fusobacteriaceae|g__Fusobacterium || id:cngb-om3117-tongue748	TRUE	reported	MedicineITLab	2	TRUE	0.008322718	1995	1.05E-05	167691	TRUE	9.04E-05	0.002114635	4.223398134	3.007152426	16.726385
rs76490049	T	G	T	G	-0.09528	-0.006564248	0.1066	0.11656284	FALSE	FALSE	FALSE	ebi-eas-GCST90018588	9	134761429	0.026267838	167691	0.802667188	Colorectal cancer || id:ebi-eas-GCST90018588	Colorectal cancer	Colorectal cancer || ||	TRUE	MedicineITLab	0.02184	0.00001352	1995	9	134761429	cngb-om3117-tongue748	k__Bacteria|p__Fusobacteriota|c__Fusobacteriia|o__Fusobacteriales|f__Fusobacteriaceae|g__Fusobacterium || id:cngb-om3117-tongue748	TRUE	reported	MedicineITLab	2	TRUE	0.009459392	1995	3.72E-07	167691	TRUE	1.69E-05	0.001729166	3.452196925	3.007152426	19.03260476
rs76561184	G	A	G	A	-0.08945	0.196614742	0.008185	0.004471857	FALSE	FALSE	FALSE	ebi-eas-GCST90018588	12	26963305	0.133400531	167691	0.140517201	Colorectal cancer || id:ebi-eas-GCST90018588	Colorectal cancer	Colorectal cancer || ||	TRUE	MedicineITLab	0.02185	0.00004409	1995	12	26963305	cngb-om3117-tongue748	k__Bacteria|p__Fusobacteriota|c__Fusobacteriia|o__Fusobacteriales|f__Fusobacteriaceae|g__Fusobacterium || id:cngb-om3117-tongue748	TRUE	reported	MedicineITLab	2	TRUE	0.008338996	1995	1.30E-05	167691	TRUE	9.49E-05	0.000129909	0.258942754	3.007152426	16.75937456
rs76684975	T	C	T	C	-0.09577	-0.008247867	0.1178	0.144018837	FALSE	FALSE	FALSE	ebi-eas-GCST90018588	7	31790494	0.024145137	167691	0.732655432	Colorectal cancer || id:ebi-eas-GCST90018588	Colorectal cancer	Colorectal cancer || ||	TRUE	MedicineITLab	0.02181	0.00001186	1995	7	31790494	cngb-om3117-tongue748	k__Bacteria|p__Fusobacteriota|c__Fusobacteriia|o__Fusobacteriales|f__Fusobacteriaceae|g__Fusobacterium || id:cngb-om3117-tongue748	TRUE	reported	MedicineITLab	2	TRUE	0.009582059	1995	6.96E-07	167691	TRUE	1.56E-05	0.001906344	3.806600655	3.007152426	19.2818031
rs77400938	A	G	A	G	-0.08963	-0.050046881	0.02629	0.024690675	FALSE	FALSE	FALSE	ebi-eas-GCST90018588	1	105155242	0.053889202	167691	0.353044786	Colorectal cancer || id:ebi-eas-GCST90018588	Colorectal cancer	Colorectal cancer || ||	TRUE	MedicineITLab	0.0219	0.00004441	1995	1	105155242	cngb-om3117-tongue748	k__Bacteria|p__Fusobacteriota|c__Fusobacteriia|o__Fusobacteriales|f__Fusobacteriaceae|g__Fusobacterium || id:cngb-om3117-tongue748	TRUE	reported	MedicineITLab	2	TRUE	0.008334441	1995	5.14E-06	167691	TRUE	7.45E-05	0.000411298	0.82005497	3.007152426	16.7501447
rs79386004	T	A	T	A	0.09346	-0.083052798	0.007688	0.015539775	FALSE	TRUE	FALSE	ebi-eas-GCST90018588	1	219127964	0.068747658	167691	0.227015779	Colorectal cancer || id:ebi-eas-GCST90018588	Colorectal cancer	Colorectal cancer || ||	TRUE	MedicineITLab	0.02187	0.00002017	1995	1	219127964	cngb-om3117-tongue748	k__Bacteria|p__Fusobacteriota|c__Fusobacteriia|o__Fusobacteriales|f__Fusobacteriaceae|g__Fusobacterium || id:cngb-om3117-tongue748	TRUE	reported	MedicineITLab	2	TRUE	0.009079988	1995	8.70E-06	167691	TRUE	3.96E-05	0.000133273	0.2656491	3.007152426	18.26223753
rs79553793	T	A	T	A	-0.1002	-0.061011146	0.01811	0.015818602	FALSE	TRUE	FALSE	ebi-eas-GCST90018588	5	88009927	0.067265491	167691	0.364396214	Colorectal cancer || id:ebi-eas-GCST90018588	Colorectal cancer	Colorectal cancer || ||	TRUE	MedicineITLab	0.02182	0.000004693	1995	5	88009927	cngb-om3117-tongue748	k__Bacteria|p__Fusobacteriota|c__Fusobacteriia|o__Fusobacteriales|f__Fusobacteriaceae|g__Fusobacterium || id:cngb-om3117-tongue748	TRUE	reported	MedicineITLab	2	TRUE	0.010470022	1995	4.91E-06	167691	TRUE	8.29E-06	0.000357065	0.711883822	3.007152426	21.08754151
rs79610136	A	G	A	G	0.09293	0.051822512	0.02902	0.054273529	FALSE	FALSE	FALSE	ebi-eas-GCST90018588	3	177193010	0.040136155	167691	0.196645482	Colorectal cancer || id:ebi-eas-GCST90018588	Colorectal cancer	Colorectal cancer || ||	TRUE	MedicineITLab	0.02185	0.00002212	1995	3	177193010	cngb-om3117-tongue748	k__Bacteria|p__Fusobacteriota|c__Fusobacteriia|o__Fusobacteriales|f__Fusobacteriaceae|g__Fusobacterium || id:cngb-om3117-tongue748	TRUE	reported	MedicineITLab	2	TRUE	0.008994515	1995	9.94E-06	167691	TRUE	4.49E-05	0.000486687	0.970439082	3.007152426	18.08876812
rs8012843	G	T	G	T	-0.09078	0.018483506	0.4593	0.437883778	FALSE	FALSE	FALSE	ebi-eas-GCST90018588	14	47232196	0.016685985	167691	0.267980001	Colorectal cancer || id:ebi-eas-GCST90018588	Colorectal cancer	Colorectal cancer || ||	TRUE	MedicineITLab	0.02185	0.00003401	1995	14	47232196	cngb-om3117-tongue748	k__Bacteria|p__Fusobacteriota|c__Fusobacteriia|o__Fusobacteriales|f__Fusobacteriaceae|g__Fusobacterium || id:cngb-om3117-tongue748	TRUE	reported	MedicineITLab	2	TRUE	0.008586673	1995	7.32E-06	167691	TRUE	6.25E-05	0.004093202	8.191279957	3.007152426	17.26145793
rs9644228	G	A	G	A	-0.1096	-0.052299087	0.2173	0.279581632	FALSE	FALSE	FALSE	ebi-eas-GCST90018588	8	46408891	0.018511555	167691	0.004724919	Colorectal cancer || id:ebi-eas-GCST90018588	Colorectal cancer	Colorectal cancer || ||	TRUE	MedicineITLab	0.02182	5.52E-07	1995	8	46408891	cngb-om3117-tongue748	k__Bacteria|p__Fusobacteriota|c__Fusobacteriia|o__Fusobacteriales|f__Fusobacteriaceae|g__Fusobacterium || id:cngb-om3117-tongue748	TRUE	reported	MedicineITLab	2	TRUE	0.012500893	1995	4.76E-05	167691	TRUE	2.93E-06	0.004086073	8.176955934	3.007152426	25.22967266
rs10172031	A	G	A	G	-0.08992	0.009966093	0.1094	0.181627856	FALSE	FALSE	FALSE	ebi-eas-GCST90018588	2	234542314	0.021809961	167691	0.647705946	Colorectal cancer || id:ebi-eas-GCST90018588	Colorectal cancer	Colorectal cancer || ||	TRUE	MedicineITLab	0.02203	0.00004658	1986	2	234542314	cngb-om3117-tongue92	k__Bacteria|p__Proteobacteria|c__Gammaproteobacteria|o__Enterobacterales|f__Pasteurellaceae|g__Aggregatibacter|s__Aggregatibacter_sp000466335_mgs_2575 || id:cngb-om3117-tongue92	TRUE	reported	MedicineITLab	2	TRUE	0.008327416	1986	1.25E-06	167691	TRUE	6.29E-05	0.001575588	3.13089917	3.007152426	16.6603301
rs1079314	A	G	A	G	0.09234	0.01999269	0.369	0.405318407	FALSE	FALSE	FALSE	ebi-eas-GCST90018588	1	15183707	0.016844146	167691	0.23525831	Colorectal cancer || id:ebi-eas-GCST90018588	Colorectal cancer	Colorectal cancer || ||	TRUE	MedicineITLab	0.02208	0.00003026	1986	1	15183707	cngb-om3117-tongue92	k__Bacteria|p__Proteobacteria|c__Gammaproteobacteria|o__Enterobacterales|f__Pasteurellaceae|g__Aggregatibacter|s__Aggregatibacter_sp000466335_mgs_2575 || id:cngb-om3117-tongue92	TRUE	reported	MedicineITLab	2	TRUE	0.008738326	1986	8.40E-06	167691	TRUE	5.77E-05	0.003970685	7.909244637	3.007152426	17.48966948
rs10871795	A	G	A	G	0.09281	-0.00992691	0.1488	0.127601666	FALSE	FALSE	FALSE	ebi-eas-GCST90018588	18	61839671	0.0248979	167691	0.690110805	Colorectal cancer || id:ebi-eas-GCST90018588	Colorectal cancer	Colorectal cancer || ||	TRUE	MedicineITLab	0.02207	0.00002725	1986	18	61839671	cngb-om3117-tongue92	k__Bacteria|p__Proteobacteria|c__Gammaproteobacteria|o__Enterobacterales|f__Pasteurellaceae|g__Aggregatibacter|s__Aggregatibacter_sp000466335_mgs_2575 || id:cngb-om3117-tongue92	TRUE	reported	MedicineITLab	2	TRUE	0.008834649	1986	9.48E-07	167691	TRUE	3.62E-05	0.002181997	4.338548128	3.007152426	17.68417806
rs10995078	G	A	G	A	0.09225	-0.000978007	0.07837	0.06452331	FALSE	FALSE	FALSE	ebi-eas-GCST90018588	10	62188209	0.039705883	167691	0.980349069	Colorectal cancer || id:ebi-eas-GCST90018588	Colorectal cancer	Colorectal cancer || ||	TRUE	MedicineITLab	0.02204	0.00002968	1986	10	62188209	cngb-om3117-tongue92	k__Bacteria|p__Proteobacteria|c__Gammaproteobacteria|o__Enterobacterales|f__Pasteurellaceae|g__Aggregatibacter|s__Aggregatibacter_sp000466335_mgs_2575 || id:cngb-om3117-tongue92	TRUE	reported	MedicineITLab	2	TRUE	0.008752857	1986	3.62E-09	167691	TRUE	3.31E-05	0.001229332	2.441996761	3.007152426	17.51901035
rs11225319	G	A	G	A	-0.09715	-0.042497838	0.1101	0.078066579	FALSE	FALSE	FALSE	ebi-eas-GCST90018588	11	102550713	0.031612127	167691	0.178834465	Colorectal cancer || id:ebi-eas-GCST90018588	Colorectal cancer	Colorectal cancer || ||	TRUE	MedicineITLab	0.02199	0.00001049	1986	11	102550713	cngb-om3117-tongue92	k__Bacteria|p__Proteobacteria|c__Gammaproteobacteria|o__Enterobacterales|f__Pasteurellaceae|g__Aggregatibacter|s__Aggregatibacter_sp000466335_mgs_2575 || id:cngb-om3117-tongue92	TRUE	reported	MedicineITLab	2	TRUE	0.00974186	1986	1.08E-05	167691	TRUE	2.25E-05	0.001849457	3.676120608	3.007152426	19.5179927
rs11242965	G	A	G	A	0.08981	-0.003749532	0.2607	0.302797103	FALSE	FALSE	FALSE	ebi-eas-GCST90018588	6	4662967	0.01800726	167691	0.835054566	Colorectal cancer || id:ebi-eas-GCST90018588	Colorectal cancer	Colorectal cancer || ||	TRUE	MedicineITLab	0.02199	0.00004593	1986	6	4662967	cngb-om3117-tongue92	k__Bacteria|p__Proteobacteria|c__Gammaproteobacteria|o__Enterobacterales|f__Pasteurellaceae|g__Aggregatibacter|s__Aggregatibacter_sp000466335_mgs_2575 || id:cngb-om3117-tongue92	TRUE	reported	MedicineITLab	2	TRUE	0.00833722	1986	2.59E-07	167691	TRUE	5.55E-05	0.003109146	6.187784526	3.007152426	16.68011091
rs11257988	C	A	C	A	-0.09479	-0.021127641	0.4368	0.426682433	FALSE	FALSE	FALSE	ebi-eas-GCST90018588	10	12789779	0.017496674	167691	0.227230694	Colorectal cancer || id:ebi-eas-GCST90018588	Colorectal cancer	Colorectal cancer || ||	TRUE	MedicineITLab	0.02207	0.00001838	1986	10	12789779	cngb-om3117-tongue92	k__Bacteria|p__Proteobacteria|c__Gammaproteobacteria|o__Enterobacterales|f__Pasteurellaceae|g__Aggregatibacter|s__Aggregatibacter_sp000466335_mgs_2575 || id:cngb-om3117-tongue92	TRUE	reported	MedicineITLab	2	TRUE	0.009212116	1986	8.70E-06	167691	TRUE	3.60E-05	0.004420794	8.809802427	3.007152426	18.44677201
rs1154883	G	A	G	A	-0.09648	0.001066498	0.06176	0.101504272	FALSE	FALSE	FALSE	ebi-eas-GCST90018588	21	14873721	0.029911229	167691	0.971557101	Colorectal cancer || id:ebi-eas-GCST90018588	Colorectal cancer	Colorectal cancer || ||	TRUE	MedicineITLab	0.02205	0.00001271	1986	21	14873721	cngb-om3117-tongue92	k__Bacteria|p__Proteobacteria|c__Gammaproteobacteria|o__Enterobacterales|f__Pasteurellaceae|g__Aggregatibacter|s__Aggregatibacter_sp000466335_mgs_2575 || id:cngb-om3117-tongue92	TRUE	reported	MedicineITLab	2	TRUE	0.009557515	1986	7.58E-09	167691	TRUE	1.44E-05	0.001078762	2.142576011	3.007152426	19.14508955
rs116819934	A	T	A	T	-0.09057	0.025050708	0.09573	0.061031091	FALSE	TRUE	FALSE	ebi-eas-GCST90018588	1	228828289	0.035966811	167691	0.486118812	Colorectal cancer || id:ebi-eas-GCST90018588	Colorectal cancer	Colorectal cancer || ||	TRUE	MedicineITLab	0.02207	0.00004214	1986	1	228828289	cngb-om3117-tongue92	k__Bacteria|p__Proteobacteria|c__Gammaproteobacteria|o__Enterobacterales|f__Pasteurellaceae|g__Aggregatibacter|s__Aggregatibacter_sp000466335_mgs_2575 || id:cngb-om3117-tongue92	TRUE	reported	MedicineITLab	2	TRUE	0.008416888	1986	2.89E-06	167691	TRUE	6.40E-05	0.001420185	2.821654257	3.007152426	16.84085239
rs117044977	G	A	G	A	-0.1016	-0.030345494	0.01116	0.003201173	FALSE	FALSE	FALSE	ebi-eas-GCST90018588	12	105874320	0.152357145	167691	0.842127087	Colorectal cancer || id:ebi-eas-GCST90018588	Colorectal cancer	Colorectal cancer || ||	TRUE	MedicineITLab	0.02203	0.00000421	1986	12	105874320	cngb-om3117-tongue92	k__Bacteria|p__Proteobacteria|c__Gammaproteobacteria|o__Enterobacterales|f__Pasteurellaceae|g__Aggregatibacter|s__Aggregatibacter_sp000466335_mgs_2575 || id:cngb-om3117-tongue92	TRUE	reported	MedicineITLab	2	TRUE	0.010606831	1986	2.37E-07	167691	TRUE	5.26E-06	0.000227828	0.452114313	3.007152426	21.26955588
rs117686592	C	G	C	G	-0.1004	0.046810817	0.009177	0.002875422	FALSE	TRUE	FALSE	ebi-eas-GCST90018588	4	7610326	0.174141591	167691	0.788076712	Colorectal cancer || id:ebi-eas-GCST90018588	Colorectal cancer	Colorectal cancer || ||	TRUE	MedicineITLab	0.02202	0.000005492	1986	4	7610326	cngb-om3117-tongue92	k__Bacteria|p__Proteobacteria|c__Gammaproteobacteria|o__Enterobacterales|f__Pasteurellaceae|g__Aggregatibacter|s__Aggregatibacter_sp000466335_mgs_2575 || id:cngb-om3117-tongue92	TRUE	reported	MedicineITLab	2	TRUE	0.010369651	1986	4.31E-07	167691	TRUE	6.97E-06	0.000183313	0.363760484	3.007152426	20.78896157
rs11774916	C	T	C	T	-0.09198	-0.008971562	0.2309	0.193140909	FALSE	FALSE	FALSE	ebi-eas-GCST90018588	8	4389381	0.020931351	167691	0.66820096	Colorectal cancer || id:ebi-eas-GCST90018588	Colorectal cancer	Colorectal cancer || ||	TRUE	MedicineITLab	0.02231	0.00003889	1986	8	4389381	cngb-om3117-tongue92	k__Bacteria|p__Proteobacteria|c__Gammaproteobacteria|o__Enterobacterales|f__Pasteurellaceae|g__Aggregatibacter|s__Aggregatibacter_sp000466335_mgs_2575 || id:cngb-om3117-tongue92	TRUE	reported	MedicineITLab	2	TRUE	0.008494564	1986	1.10E-06	167691	TRUE	5.22E-05	0.003004855	5.979600573	3.007152426	16.99760254
rs11951239	A	G	A	G	0.09011	-0.010204261	0.1751	0.189646024	FALSE	FALSE	FALSE	ebi-eas-GCST90018588	5	34713068	0.021050239	167691	0.627848372	Colorectal cancer || id:ebi-eas-GCST90018588	Colorectal cancer	Colorectal cancer || ||	TRUE	MedicineITLab	0.02206	0.00004593	1986	5	34713068	cngb-om3117-tongue92	k__Bacteria|p__Proteobacteria|c__Gammaproteobacteria|o__Enterobacterales|f__Pasteurellaceae|g__Aggregatibacter|s__Aggregatibacter_sp000466335_mgs_2575 || id:cngb-om3117-tongue92	TRUE	reported	MedicineITLab	2	TRUE	0.00833981	1986	1.40E-06	167691	TRUE	6.29E-05	0.002345651	4.664713687	3.007152426	16.68533625
rs1196764	A	G	A	G	-0.0901	0.044519591	0.06272	0.0387655	FALSE	FALSE	FALSE	ebi-eas-GCST90018588	12	105214538	0.047500483	167691	0.348632531	Colorectal cancer || id:ebi-eas-GCST90018588	Colorectal cancer	Colorectal cancer || ||	TRUE	MedicineITLab	0.02206	0.00004582	1986	12	105214538	cngb-om3117-tongue92	k__Bacteria|p__Proteobacteria|c__Gammaproteobacteria|o__Enterobacterales|f__Pasteurellaceae|g__Aggregatibacter|s__Aggregatibacter_sp000466335_mgs_2575 || id:cngb-om3117-tongue92	TRUE	reported	MedicineITLab	2	TRUE	0.008337975	1986	5.24E-06	167691	TRUE	7.74E-05	0.000954454	1.895445742	3.007152426	16.68163313
rs12441710	T	C	T	C	-0.09104	-0.018101732	0.1292	0.113958143	FALSE	FALSE	FALSE	ebi-eas-GCST90018588	15	36914247	0.026455784	167691	0.493832542	Colorectal cancer || id:ebi-eas-GCST90018588	Colorectal cancer	Colorectal cancer || ||	TRUE	MedicineITLab	0.02207	0.00003864	1986	15	36914247	cngb-om3117-tongue92	k__Bacteria|p__Proteobacteria|c__Gammaproteobacteria|o__Enterobacterales|f__Pasteurellaceae|g__Aggregatibacter|s__Aggregatibacter_sp000466335_mgs_2575 || id:cngb-om3117-tongue92	TRUE	reported	MedicineITLab	2	TRUE	0.008503726	1986	2.79E-06	167691	TRUE	5.82E-05	0.001864985	3.707044545	3.007152426	17.01609227
rs12768961	G	A	G	A	0.09278	-0.015297807	0.4365	0.486957816	FALSE	FALSE	FALSE	ebi-eas-GCST90018588	10	78297742	0.017061092	167691	0.369906364	Colorectal cancer || id:ebi-eas-GCST90018588	Colorectal cancer	Colorectal cancer || ||	TRUE	MedicineITLab	0.02213	0.00002895	1986	10	78297742	cngb-om3117-tongue92	k__Bacteria|p__Proteobacteria|c__Gammaproteobacteria|o__Enterobacterales|f__Pasteurellaceae|g__Aggregatibacter|s__Aggregatibacter_sp000466335_mgs_2575 || id:cngb-om3117-tongue92	TRUE	reported	MedicineITLab	2	TRUE	0.008781599	1986	4.79E-06	167691	TRUE	4.83E-05	0.004234644	8.437262396	3.007152426	17.57704678
rs138013965	T	G	T	G	-0.092	0.11689789	0.01265	0.005296764	FALSE	FALSE	FALSE	ebi-eas-GCST90018588	11	64898849	0.132581018	167691	0.377934137	Colorectal cancer || id:ebi-eas-GCST90018588	Colorectal cancer	Colorectal cancer || ||	TRUE	MedicineITLab	0.02205	0.00003152	1986	11	64898849	cngb-om3117-tongue92	k__Bacteria|p__Proteobacteria|c__Gammaproteobacteria|o__Enterobacterales|f__Pasteurellaceae|g__Aggregatibacter|s__Aggregatibacter_sp000466335_mgs_2575 || id:cngb-om3117-tongue92	TRUE	reported	MedicineITLab	2	TRUE	0.008698067	1986	4.64E-06	167691	TRUE	5.22E-05	0.00021143	0.419566502	3.007152426	17.40838437
rs139280566	T	A	T	A	-0.09059	0.040861319	0.007937	0.011514736	FALSE	TRUE	FALSE	ebi-eas-GCST90018588	14	55964487	0.0846081	167691	0.629132603	Colorectal cancer || id:ebi-eas-GCST90018588	Colorectal cancer	Colorectal cancer || ||	TRUE	MedicineITLab	0.02204	0.000041	1986	14	55964487	cngb-om3117-tongue92	k__Bacteria|p__Proteobacteria|c__Gammaproteobacteria|o__Enterobacterales|f__Pasteurellaceae|g__Aggregatibacter|s__Aggregatibacter_sp000466335_mgs_2575 || id:cngb-om3117-tongue92	TRUE	reported	MedicineITLab	2	TRUE	0.008443319	1986	1.39E-06	167691	TRUE	5.65E-05	0.000129237	0.256438924	3.007152426	16.89418863
rs141587484	A	G	A	G	0.09134	-0.161454875	0.01984	0.007445721	FALSE	FALSE	FALSE	ebi-eas-GCST90018588	3	61832848	0.101551102	167691	0.11186006	Colorectal cancer || id:ebi-eas-GCST90018588	Colorectal cancer	Colorectal cancer || ||	TRUE	MedicineITLab	0.02204	0.00003563	1986	3	61832848	cngb-om3117-tongue92	k__Bacteria|p__Proteobacteria|c__Gammaproteobacteria|o__Enterobacterales|f__Pasteurellaceae|g__Aggregatibacter|s__Aggregatibacter_sp000466335_mgs_2575 || id:cngb-om3117-tongue92	TRUE	reported	MedicineITLab	2	TRUE	0.008582499	1986	1.51E-05	167691	TRUE	8.11E-05	0.000324482	0.643981312	3.007152426	17.17508259
rs142195084	C	G	C	G	0.09356	-0.019809469	0.03621	0.016992225	FALSE	TRUE	FALSE	ebi-eas-GCST90018588	16	8553413	0.071477933	167691	0.78167181	Colorectal cancer || id:ebi-eas-GCST90018588	Colorectal cancer	Colorectal cancer || ||	TRUE	MedicineITLab	0.02203	0.00002271	1986	16	8553413	cngb-om3117-tongue92	k__Bacteria|p__Proteobacteria|c__Gammaproteobacteria|o__Enterobacterales|f__Pasteurellaceae|g__Aggregatibacter|s__Aggregatibacter_sp000466335_mgs_2575 || id:cngb-om3117-tongue92	TRUE	reported	MedicineITLab	2	TRUE	0.009009059	1986	4.58E-07	167691	TRUE	2.86E-05	0.000610972	1.212909656	3.007152426	18.03646536
rs143235387	G	T	G	T	-0.09366	0.050505167	0.02207	0.017854279	FALSE	FALSE	FALSE	ebi-eas-GCST90018588	3	41997223	0.072698235	167691	0.487228641	Colorectal cancer || id:ebi-eas-GCST90018588	Colorectal cancer	Colorectal cancer || ||	TRUE	MedicineITLab	0.02203	0.00002224	1986	3	41997223	cngb-om3117-tongue92	k__Bacteria|p__Proteobacteria|c__Gammaproteobacteria|o__Enterobacterales|f__Pasteurellaceae|g__Aggregatibacter|s__Aggregatibacter_sp000466335_mgs_2575 || id:cngb-om3117-tongue92	TRUE	reported	MedicineITLab	2	TRUE	0.009028154	1986	2.88E-06	167691	TRUE	3.41E-05	0.000378659	0.751544245	3.007152426	18.07504189
rs143458960	A	G	A	G	-0.09056	0.020170326	0.008929	0.00716777	FALSE	FALSE	FALSE	ebi-eas-GCST90018588	4	24758856	0.113814407	167691	0.859334644	Colorectal cancer || id:ebi-eas-GCST90018588	Colorectal cancer	Colorectal cancer || ||	TRUE	MedicineITLab	0.02202	0.00004055	1986	4	24758856	cngb-om3117-tongue92	k__Bacteria|p__Proteobacteria|c__Gammaproteobacteria|o__Enterobacterales|f__Pasteurellaceae|g__Aggregatibacter|s__Aggregatibacter_sp000466335_mgs_2575 || id:cngb-om3117-tongue92	TRUE	reported	MedicineITLab	2	TRUE	0.00845298	1986	1.87E-07	167691	TRUE	4.85E-05	0.000145148	0.288015011	3.007152426	16.91368346
rs144308276	T	C	T	C	-0.09768	-0.034409507	0.0062	0.009599063	FALSE	FALSE	FALSE	ebi-eas-GCST90018588	13	64819774	0.092755997	167691	0.710661368	Colorectal cancer || id:ebi-eas-GCST90018588	Colorectal cancer	Colorectal cancer || ||	TRUE	MedicineITLab	0.02199	0.000009424	1986	13	64819774	cngb-om3117-tongue92	k__Bacteria|p__Proteobacteria|c__Gammaproteobacteria|o__Enterobacterales|f__Pasteurellaceae|g__Aggregatibacter|s__Aggregatibacter_sp000466335_mgs_2575 || id:cngb-om3117-tongue92	TRUE	reported	MedicineITLab	2	TRUE	0.009847394	1986	8.21E-07	167691	TRUE	1.26E-05	0.00011758	0.233305359	3.007152426	19.73153368
rs145057459	A	G	A	G	-0.09217	-0.004674758	0.03026	0.028251531	FALSE	FALSE	FALSE	ebi-eas-GCST90018588	3	14904238	0.052234197	167691	0.928687635	Colorectal cancer || id:ebi-eas-GCST90018588	Colorectal cancer	Colorectal cancer || ||	TRUE	MedicineITLab	0.02208	0.00003127	1986	3	14904238	cngb-om3117-tongue92	k__Bacteria|p__Proteobacteria|c__Gammaproteobacteria|o__Enterobacterales|f__Pasteurellaceae|g__Aggregatibacter|s__Aggregatibacter_sp000466335_mgs_2575 || id:cngb-om3117-tongue92	TRUE	reported	MedicineITLab	2	TRUE	0.008706461	1986	4.78E-08	167691	TRUE	3.58E-05	0.000498578	0.989672849	3.007152426	17.42533102
rs145246310	A	G	A	G	-0.09904	0.179458826	0.00496	0.004554666	FALSE	FALSE	FALSE	ebi-eas-GCST90018588	4	78726866	0.139081833	167691	0.196942681	Colorectal cancer || id:ebi-eas-GCST90018588	Colorectal cancer	Colorectal cancer || ||	TRUE	MedicineITLab	0.02205	0.00000747	1986	4	78726866	cngb-om3117-tongue92	k__Bacteria|p__Proteobacteria|c__Gammaproteobacteria|o__Enterobacterales|f__Pasteurellaceae|g__Aggregatibacter|s__Aggregatibacter_sp000466335_mgs_2575 || id:cngb-om3117-tongue92	TRUE	reported	MedicineITLab	2	TRUE	0.010066269	1986	9.93E-06	167691	TRUE	1.58E-05	9.68E-05	0.192113195	3.007152426	20.17456019
rs145406771	A	C	A	C	-0.09617	-0.135484374	0.01116	0.013988848	FALSE	FALSE	FALSE	ebi-eas-GCST90018588	5	136005256	0.075980205	167691	0.074561309	Colorectal cancer || id:ebi-eas-GCST90018588	Colorectal cancer	Colorectal cancer || ||	TRUE	MedicineITLab	0.02204	0.00001349	1986	5	136005256	cngb-om3117-tongue92	k__Bacteria|p__Proteobacteria|c__Gammaproteobacteria|o__Enterobacterales|f__Pasteurellaceae|g__Aggregatibacter|s__Aggregatibacter_sp000466335_mgs_2575 || id:cngb-om3117-tongue92	TRUE	reported	MedicineITLab	2	TRUE	0.009505315	1986	1.90E-05	167691	TRUE	3.52E-05	0.000204127	0.405069717	3.007152426	19.03952247
rs145581618	A	G	A	G	0.1021	0.038096591	0.02357	0.024035221	FALSE	FALSE	FALSE	ebi-eas-GCST90018588	19	35792711	0.05510104	167691	0.489317258	Colorectal cancer || id:ebi-eas-GCST90018588	Colorectal cancer	Colorectal cancer || ||	TRUE	MedicineITLab	0.022	0.000003671	1985	19	35792711	cngb-om3117-tongue92	k__Bacteria|p__Proteobacteria|c__Gammaproteobacteria|o__Enterobacterales|f__Pasteurellaceae|g__Aggregatibacter|s__Aggregatibacter_sp000466335_mgs_2575 || id:cngb-om3117-tongue92	TRUE	reported	MedicineITLab	2	TRUE	0.010744639	1985	2.85E-06	167691	TRUE	5.91E-06	0.000479824	0.951948219	3.007152426	21.53803719
rs147259748	T	G	T	G	-0.09643	0.013053559	0.01538	0.017009939	FALSE	FALSE	FALSE	ebi-eas-GCST90018588	7	26571685	0.065952898	167691	0.843105745	Colorectal cancer || id:ebi-eas-GCST90018588	Colorectal cancer	Colorectal cancer || ||	TRUE	MedicineITLab	0.02202	0.0000126	1986	7	26571685	cngb-om3117-tongue92	k__Bacteria|p__Proteobacteria|c__Gammaproteobacteria|o__Enterobacterales|f__Pasteurellaceae|g__Aggregatibacter|s__Aggregatibacter_sp000466335_mgs_2575 || id:cngb-om3117-tongue92	TRUE	reported	MedicineITLab	2	TRUE	0.00957349	1986	2.34E-07	167691	TRUE	1.53E-05	0.00028163	0.558911844	3.007152426	19.177399
rs151320749	G	A	G	A	-0.09177	-0.185070077	0.007192	0.005005039	FALSE	FALSE	FALSE	ebi-eas-GCST90018588	12	114137999	0.128608505	167691	0.150145152	Colorectal cancer || id:ebi-eas-GCST90018588	Colorectal cancer	Colorectal cancer || ||	TRUE	MedicineITLab	0.02204	0.0000327	1986	12	114137999	cngb-om3117-tongue92	k__Bacteria|p__Proteobacteria|c__Gammaproteobacteria|o__Enterobacterales|f__Pasteurellaceae|g__Aggregatibacter|s__Aggregatibacter_sp000466335_mgs_2575 || id:cngb-om3117-tongue92	TRUE	reported	MedicineITLab	2	TRUE	0.008662795	1986	1.23E-05	167691	TRUE	6.99E-05	0.000120267	0.238638389	3.007152426	17.33717301
rs1538291	T	C	T	C	-0.09974	0.025242059	0.04489	0.046098432	FALSE	FALSE	FALSE	ebi-eas-GCST90018588	1	211185413	0.039530148	167691	0.523114349	Colorectal cancer || id:ebi-eas-GCST90018588	Colorectal cancer	Colorectal cancer || ||	TRUE	MedicineITLab	0.02217	0.000007223	1986	1	211185413	cngb-om3117-tongue92	k__Bacteria|p__Proteobacteria|c__Gammaproteobacteria|o__Enterobacterales|f__Pasteurellaceae|g__Aggregatibacter|s__Aggregatibacter_sp000466335_mgs_2575 || id:cngb-om3117-tongue92	TRUE	reported	MedicineITLab	2	TRUE	0.010098518	1986	2.43E-06	167691	TRUE	1.11E-05	0.000853045	1.693885379	3.007152426	20.23985242
rs184404979	C	T	C	T	0.09425	-0.101458612	0.00744	0.003467559	FALSE	FALSE	FALSE	ebi-eas-GCST90018588	6	66353164	0.156513651	167691	0.516828895	Colorectal cancer || id:ebi-eas-GCST90018588	Colorectal cancer	Colorectal cancer || ||	TRUE	MedicineITLab	0.02204	0.00001986	1986	6	66353164	cngb-om3117-tongue92	k__Bacteria|p__Proteobacteria|c__Gammaproteobacteria|o__Enterobacterales|f__Pasteurellaceae|g__Aggregatibacter|s__Aggregatibacter_sp000466335_mgs_2575 || id:cngb-om3117-tongue92	TRUE	reported	MedicineITLab	2	TRUE	0.009132995	1986	2.51E-06	167691	TRUE	3.00E-05	0.000131197	0.260328111	3.007152426	18.28687673
rs184570956	T	G	T	G	-0.09018	-0.172025657	0.004712	0.009902282	FALSE	FALSE	FALSE	ebi-eas-GCST90018588	9	132354925	0.090718416	167691	0.05792574	Colorectal cancer || id:ebi-eas-GCST90018588	Colorectal cancer	Colorectal cancer || ||	TRUE	MedicineITLab	0.02202	0.00004389	1986	9	132354925	cngb-om3117-tongue92	k__Bacteria|p__Proteobacteria|c__Gammaproteobacteria|o__Enterobacterales|f__Pasteurellaceae|g__Aggregatibacter|s__Aggregatibacter_sp000466335_mgs_2575 || id:cngb-om3117-tongue92	TRUE	reported	MedicineITLab	2	TRUE	0.008382783	1986	2.14E-05	167691	TRUE	0.00011356	7.63E-05	0.151348912	3.007152426	16.77203781
rs184840101	C	T	C	T	-0.08947	0.004395797	0.005952	0.006303646	FALSE	FALSE	FALSE	ebi-eas-GCST90018588	7	83854575	0.10573064	167691	0.966837157	Colorectal cancer || id:ebi-eas-GCST90018588	Colorectal cancer	Colorectal cancer || ||	TRUE	MedicineITLab	0.02201	0.00004988	1986	7	83854575	cngb-om3117-tongue92	k__Bacteria|p__Proteobacteria|c__Gammaproteobacteria|o__Enterobacterales|f__Pasteurellaceae|g__Aggregatibacter|s__Aggregatibacter_sp000466335_mgs_2575 || id:cngb-om3117-tongue92	TRUE	reported	MedicineITLab	2	TRUE	0.008259828	1986	1.03E-08	167691	TRUE	5.58E-05	9.47E-05	0.187948107	3.007152426	16.52398491
rs187653570	G	A	G	A	0.09375	-0.430139748	0.005208	0.000828052	FALSE	FALSE	FALSE	ebi-eas-GCST90018588	12	69788163	0.320015983	167691	0.178909722	Colorectal cancer || id:ebi-eas-GCST90018588	Colorectal cancer	Colorectal cancer || ||	TRUE	MedicineITLab	0.02202	0.00002157	1986	12	69788163	cngb-om3117-tongue92	k__Bacteria|p__Proteobacteria|c__Gammaproteobacteria|o__Enterobacterales|f__Pasteurellaceae|g__Aggregatibacter|s__Aggregatibacter_sp000466335_mgs_2575 || id:cngb-om3117-tongue92	TRUE	reported	MedicineITLab	2	TRUE	0.009053499	1986	1.08E-05	167691	TRUE	4.51E-05	9.11E-05	0.180699532	3.007152426	18.12624825
rs187772667	A	G	A	G	-0.0902	-0.005001681	0.008433	0.006710767	FALSE	FALSE	FALSE	ebi-eas-GCST90018588	13	22858337	0.116766956	167691	0.965833276	Colorectal cancer || id:ebi-eas-GCST90018588	Colorectal cancer	Colorectal cancer || ||	TRUE	MedicineITLab	0.02202	0.0000436	1986	13	22858337	cngb-om3117-tongue92	k__Bacteria|p__Proteobacteria|c__Gammaproteobacteria|o__Enterobacterales|f__Pasteurellaceae|g__Aggregatibacter|s__Aggregatibacter_sp000466335_mgs_2575 || id:cngb-om3117-tongue92	TRUE	reported	MedicineITLab	2	TRUE	0.00838647	1986	1.09E-08	167691	TRUE	4.89E-05	0.000136065	0.2699902	3.007152426	16.77947799
rs189589154	A	G	A	G	-0.09249	-0.059895295	0.0191	0.006632402	FALSE	FALSE	FALSE	ebi-eas-GCST90018588	7	146570498	0.112980349	167691	0.596015528	Colorectal cancer || id:ebi-eas-GCST90018588	Colorectal cancer	Colorectal cancer || ||	TRUE	MedicineITLab	0.02199	0.00002724	1986	7	146570498	cngb-om3117-tongue92	k__Bacteria|p__Proteobacteria|c__Gammaproteobacteria|o__Enterobacterales|f__Pasteurellaceae|g__Aggregatibacter|s__Aggregatibacter_sp000466335_mgs_2575 || id:cngb-om3117-tongue92	TRUE	reported	MedicineITLab	2	TRUE	0.00883776	1986	1.68E-06	167691	TRUE	3.84E-05	0.000320537	0.636148568	3.007152426	17.69045895
rs190053117	T	C	T	C	-0.09773	-0.190669465	0.009177	0.00741242	FALSE	FALSE	FALSE	ebi-eas-GCST90018588	8	11840829	0.10349202	167691	0.06542264	Colorectal cancer || id:ebi-eas-GCST90018588	Colorectal cancer	Colorectal cancer || ||	TRUE	MedicineITLab	0.02199	0.000009274	1986	8	11840829	cngb-om3117-tongue92	k__Bacteria|p__Proteobacteria|c__Gammaproteobacteria|o__Enterobacterales|f__Pasteurellaceae|g__Aggregatibacter|s__Aggregatibacter_sp000466335_mgs_2575 || id:cngb-om3117-tongue92	TRUE	reported	MedicineITLab	2	TRUE	0.009857378	1986	2.02E-05	167691	TRUE	2.55E-05	0.000173693	0.344667007	3.007152426	19.75173903
rs191161420	T	C	T	C	-0.09269	0.117760184	0.01562	0.007210847	FALSE	FALSE	FALSE	ebi-eas-GCST90018588	2	163587085	0.105096799	167691	0.262503911	Colorectal cancer || id:ebi-eas-GCST90018588	Colorectal cancer	Colorectal cancer || ||	TRUE	MedicineITLab	0.02205	0.00002735	1986	2	163587085	cngb-om3117-tongue92	k__Bacteria|p__Proteobacteria|c__Gammaproteobacteria|o__Enterobacterales|f__Pasteurellaceae|g__Aggregatibacter|s__Aggregatibacter_sp000466335_mgs_2575 || id:cngb-om3117-tongue92	TRUE	reported	MedicineITLab	2	TRUE	0.008827871	1986	7.49E-06	167691	TRUE	5.11E-05	0.000264204	0.524319484	3.007152426	17.67048935
rs199838681	T	C	T	C	-0.09663	-0.032615695	0.01141	0.00936171	FALSE	FALSE	FALSE	ebi-eas-GCST90018588	6	33726811	0.085524808	167691	0.702936531	Colorectal cancer || id:ebi-eas-GCST90018588	Colorectal cancer	Colorectal cancer || ||	TRUE	MedicineITLab	0.02206	0.00001244	1986	6	33726811	cngb-om3117-tongue92	k__Bacteria|p__Proteobacteria|c__Gammaproteobacteria|o__Enterobacterales|f__Pasteurellaceae|g__Aggregatibacter|s__Aggregatibacter_sp000466335_mgs_2575 || id:cngb-om3117-tongue92	TRUE	reported	MedicineITLab	2	TRUE	0.009578365	1986	8.67E-07	167691	TRUE	1.67E-05	0.000210647	0.418012215	3.007152426	19.18725922
rs2664588	T	C	T	C	-0.09981	-0.046028609	0.1124	0.144768149	FALSE	FALSE	FALSE	ebi-eas-GCST90018588	20	47951890	0.024144667	167691	0.05660254	Colorectal cancer || id:ebi-eas-GCST90018588	Colorectal cancer	Colorectal cancer || ||	TRUE	MedicineITLab	0.02216	0.000007026	1986	20	47951890	cngb-om3117-tongue92	k__Bacteria|p__Proteobacteria|c__Gammaproteobacteria|o__Enterobacterales|f__Pasteurellaceae|g__Aggregatibacter|s__Aggregatibacter_sp000466335_mgs_2575 || id:cngb-om3117-tongue92	TRUE	reported	MedicineITLab	2	TRUE	0.010121591	1986	2.17E-05	167691	TRUE	2.02E-05	0.00198775	3.951550235	3.007152426	20.28656884
rs2669996	T	C	T	C	0.09612	0.006120863	0.1409	0.086930315	FALSE	FALSE	FALSE	ebi-eas-GCST90018588	3	9062752	0.029580126	167691	0.836068555	Colorectal cancer || id:ebi-eas-GCST90018588	Colorectal cancer	Colorectal cancer || ||	TRUE	MedicineITLab	0.02205	0.00001378	1986	3	9062752	cngb-om3117-tongue92	k__Bacteria|p__Proteobacteria|c__Gammaproteobacteria|o__Enterobacterales|f__Pasteurellaceae|g__Aggregatibacter|s__Aggregatibacter_sp000466335_mgs_2575 || id:cngb-om3117-tongue92	TRUE	reported	MedicineITLab	2	TRUE	0.009486999	1986	2.55E-07	167691	TRUE	1.68E-05	0.002236723	4.447606788	3.007152426	19.0024823
rs2973541	G	A	G	A	-0.09393	-0.026392087	0.4888	0.603975753	FALSE	FALSE	FALSE	ebi-eas-GCST90018588	5	73803825	0.016923635	167691	0.118882584	Colorectal cancer || id:ebi-eas-GCST90018588	Colorectal cancer	Colorectal cancer || ||	TRUE	MedicineITLab	0.02209	0.00002212	1986	5	73803825	cngb-om3117-tongue92	k__Bacteria|p__Proteobacteria|c__Gammaproteobacteria|o__Enterobacterales|f__Pasteurellaceae|g__Aggregatibacter|s__Aggregatibacter_sp000466335_mgs_2575 || id:cngb-om3117-tongue92	TRUE	reported	MedicineITLab	2	TRUE	0.009030995	1986	1.45E-05	167691	TRUE	5.10E-05	0.004409209	8.786612617	3.007152426	18.08078212
rs34337228	T	C	T	C	-0.09379	-0.015364119	0.4938	0.405210167	FALSE	FALSE	FALSE	ebi-eas-GCST90018588	18	38907410	0.016867681	167691	0.362368416	Colorectal cancer || id:ebi-eas-GCST90018588	Colorectal cancer	Colorectal cancer || ||	TRUE	MedicineITLab	0.022	0.00002117	1986	18	38907410	cngb-om3117-tongue92	k__Bacteria|p__Proteobacteria|c__Gammaproteobacteria|o__Enterobacterales|f__Pasteurellaceae|g__Aggregatibacter|s__Aggregatibacter_sp000466335_mgs_2575 || id:cngb-om3117-tongue92	TRUE	reported	MedicineITLab	2	TRUE	0.009077489	1986	4.95E-06	167691	TRUE	3.59E-05	0.004397606	8.763387773	3.007152426	18.17471921
rs34565959	T	C	T	C	-0.09614	-0.011196978	0.1654	0.101268112	FALSE	FALSE	FALSE	ebi-eas-GCST90018588	5	119835274	0.02799485	167691	0.689181816	Colorectal cancer || id:ebi-eas-GCST90018588	Colorectal cancer	Colorectal cancer || ||	TRUE	MedicineITLab	0.02204	0.00001357	1986	5	119835274	cngb-om3117-tongue92	k__Bacteria|p__Proteobacteria|c__Gammaproteobacteria|o__Enterobacterales|f__Pasteurellaceae|g__Aggregatibacter|s__Aggregatibacter_sp000466335_mgs_2575 || id:cngb-om3117-tongue92	TRUE	reported	MedicineITLab	2	TRUE	0.009499442	1986	9.54E-07	167691	TRUE	1.83E-05	0.002551832	5.075787685	3.007152426	19.02764566
rs374231518	G	A	G	A	-0.09482	-0.126397249	0.01339	0.005057797	FALSE	FALSE	FALSE	ebi-eas-GCST90018588	6	85797956	0.14504837	167691	0.383527886	Colorectal cancer || id:ebi-eas-GCST90018588	Colorectal cancer	Colorectal cancer || ||	TRUE	MedicineITLab	0.02202	0.00001747	1986	6	85797956	cngb-om3117-tongue92	k__Bacteria|p__Proteobacteria|c__Gammaproteobacteria|o__Enterobacterales|f__Pasteurellaceae|g__Aggregatibacter|s__Aggregatibacter_sp000466335_mgs_2575 || id:cngb-om3117-tongue92	TRUE	reported	MedicineITLab	2	TRUE	0.009259415	1986	4.53E-06	167691	TRUE	2.93E-05	0.000237551	0.471412218	3.007152426	18.54237127
rs4238466	A	G	A	G	-0.09266	0.009091071	0.1701	0.18166767	FALSE	FALSE	FALSE	ebi-eas-GCST90018588	15	93183705	0.021873851	167691	0.677692733	Colorectal cancer || id:ebi-eas-GCST90018588	Colorectal cancer	Colorectal cancer || ||	TRUE	MedicineITLab	0.02206	0.0000279	1986	15	93183705	cngb-om3117-tongue92	k__Bacteria|p__Proteobacteria|c__Gammaproteobacteria|o__Enterobacterales|f__Pasteurellaceae|g__Aggregatibacter|s__Aggregatibacter_sp000466335_mgs_2575 || id:cngb-om3117-tongue92	TRUE	reported	MedicineITLab	2	TRUE	0.008814282	1986	1.03E-06	167691	TRUE	3.73E-05	0.002424067	4.821035956	3.007152426	17.64304637
rs4253354	T	C	T	C	-0.103	-0.080765715	0.01116	0.007818652	FALSE	FALSE	FALSE	ebi-eas-GCST90018588	4	186240672	0.096226918	167691	0.401286624	Colorectal cancer || id:ebi-eas-GCST90018588	Colorectal cancer	Colorectal cancer || ||	TRUE	MedicineITLab	0.02203	0.000003127	1986	4	186240672	cngb-om3117-tongue92	k__Bacteria|p__Proteobacteria|c__Gammaproteobacteria|o__Enterobacterales|f__Pasteurellaceae|g__Aggregatibacter|s__Aggregatibacter_sp000466335_mgs_2575 || id:cngb-om3117-tongue92	TRUE	reported	MedicineITLab	2	TRUE	0.010897952	1986	4.20E-06	167691	TRUE	5.43E-06	0.00023415	0.46466294	3.007152426	21.8597633
rs540277	T	C	T	C	0.09116	-0.017731103	0.443	0.325049224	FALSE	FALSE	FALSE	ebi-eas-GCST90018588	11	117491359	0.017606108	167691	0.313886952	Colorectal cancer || id:ebi-eas-GCST90018588	Colorectal cancer	Colorectal cancer || ||	TRUE	MedicineITLab	0.02209	0.00003818	1986	11	117491359	cngb-om3117-tongue92	k__Bacteria|p__Proteobacteria|c__Gammaproteobacteria|o__Enterobacterales|f__Pasteurellaceae|g__Aggregatibacter|s__Aggregatibacter_sp000466335_mgs_2575 || id:cngb-om3117-tongue92	TRUE	reported	MedicineITLab	2	TRUE	0.008510667	1986	6.05E-06	167691	TRUE	6.70E-05	0.004101073	8.170035689	3.007152426	17.03010012
rs56274700	G	T	G	T	-0.1038	-0.055876297	0.09846	0.2327243	FALSE	FALSE	FALSE	ebi-eas-GCST90018588	16	73029155	0.019839007	167691	0.004855207	Colorectal cancer || id:ebi-eas-GCST90018588	Colorectal cancer	Colorectal cancer || ||	TRUE	MedicineITLab	0.02222	0.000003154	1986	16	73029155	cngb-om3117-tongue92	k__Bacteria|p__Proteobacteria|c__Gammaproteobacteria|o__Enterobacterales|f__Pasteurellaceae|g__Aggregatibacter|s__Aggregatibacter_sp000466335_mgs_2575 || id:cngb-om3117-tongue92	TRUE	reported	MedicineITLab	2	TRUE	0.010879629	1986	4.73E-05	167691	TRUE	1.49E-05	0.0019128	3.802267929	3.007152426	21.8226053
rs59314139	G	T	G	T	-0.09579	-0.007231202	0.225	0.209538728	FALSE	FALSE	FALSE	ebi-eas-GCST90018588	4	28561463	0.020292523	167691	0.72157989	Colorectal cancer || id:ebi-eas-GCST90018588	Colorectal cancer	Colorectal cancer || ||	TRUE	MedicineITLab	0.02206	0.00001484	1986	4	28561463	cngb-om3117-tongue92	k__Bacteria|p__Proteobacteria|c__Gammaproteobacteria|o__Enterobacterales|f__Pasteurellaceae|g__Aggregatibacter|s__Aggregatibacter_sp000466335_mgs_2575 || id:cngb-om3117-tongue92	TRUE	reported	MedicineITLab	2	TRUE	0.009414121	1986	7.57E-07	167691	TRUE	1.95E-05	0.003200034	6.369248831	3.007152426	18.85512128
rs59426327	C	T	C	T	0.1155	0.000631245	0.1431	0.154094102	FALSE	FALSE	FALSE	ebi-eas-GCST90018588	8	82737816	0.022998723	167691	0.978103238	Colorectal cancer || id:ebi-eas-GCST90018588	Colorectal cancer	Colorectal cancer || ||	TRUE	MedicineITLab	0.02213	1.98E-07	1986	8	82737816	cngb-om3117-tongue92	k__Bacteria|p__Proteobacteria|c__Gammaproteobacteria|o__Enterobacterales|f__Pasteurellaceae|g__Aggregatibacter|s__Aggregatibacter_sp000466335_mgs_2575 || id:cngb-om3117-tongue92	TRUE	reported	MedicineITLab	2	TRUE	0.0135437	1986	4.49E-09	167691	TRUE	2.31E-07	0.003271627	6.512212855	3.007152426	27.23962601
rs62525439	T	C	T	C	-0.09137	-0.062944794	0.1176	0.06949879	FALSE	FALSE	FALSE	ebi-eas-GCST90018588	8	105455692	0.032706982	167691	0.054291152	Colorectal cancer || id:ebi-eas-GCST90018588	Colorectal cancer	Colorectal cancer || ||	TRUE	MedicineITLab	0.02215	0.00003877	1986	8	105455692	cngb-om3117-tongue92	k__Bacteria|p__Proteobacteria|c__Gammaproteobacteria|o__Enterobacterales|f__Pasteurellaceae|g__Aggregatibacter|s__Aggregatibacter_sp000466335_mgs_2575 || id:cngb-om3117-tongue92	TRUE	reported	MedicineITLab	2	TRUE	0.008503725	1986	2.21E-05	167691	TRUE	0.000101928	0.001732647	3.443537891	3.007152426	17.01609058
rs645948	A	G	A	G	-0.0934	-0.004906219	0.3336	0.351547741	FALSE	FALSE	FALSE	ebi-eas-GCST90018588	11	10959137	0.017429215	167691	0.778331555	Colorectal cancer || id:ebi-eas-GCST90018588	Colorectal cancer	Colorectal cancer || ||	TRUE	MedicineITLab	0.02206	0.00002391	1986	11	10959137	cngb-om3117-tongue92	k__Bacteria|p__Proteobacteria|c__Gammaproteobacteria|o__Enterobacterales|f__Pasteurellaceae|g__Aggregatibacter|s__Aggregatibacter_sp000466335_mgs_2575 || id:cngb-om3117-tongue92	TRUE	reported	MedicineITLab	2	TRUE	0.008954364	1986	4.73E-07	167691	TRUE	3.03E-05	0.003878687	7.725279731	3.007152426	17.92597293
rs6708570	G	T	G	T	-0.1069	0.019946802	0.4973	0.469027966	FALSE	FALSE	FALSE	ebi-eas-GCST90018588	2	33590317	0.016572589	167691	0.228743426	Colorectal cancer || id:ebi-eas-GCST90018588	Colorectal cancer	Colorectal cancer || ||	TRUE	MedicineITLab	0.022	0.000001288	1986	2	33590317	cngb-om3117-tongue92	k__Bacteria|p__Proteobacteria|c__Gammaproteobacteria|o__Enterobacterales|f__Pasteurellaceae|g__Aggregatibacter|s__Aggregatibacter_sp000466335_mgs_2575 || id:cngb-om3117-tongue92	TRUE	reported	MedicineITLab	2	TRUE	0.011760629	1986	8.64E-06	167691	TRUE	2.74E-06	0.005713638	11.40099975	3.007152426	23.61076446
rs6711496	G	A	G	A	0.1013	-0.001138978	0.1808	0.146393887	FALSE	FALSE	FALSE	ebi-eas-GCST90018588	2	234263870	0.023325646	167691	0.961055219	Colorectal cancer || id:ebi-eas-GCST90018588	Colorectal cancer	Colorectal cancer || ||	TRUE	MedicineITLab	0.02205	0.000004631	1986	2	234263870	cngb-om3117-tongue92	k__Bacteria|p__Proteobacteria|c__Gammaproteobacteria|o__Enterobacterales|f__Pasteurellaceae|g__Aggregatibacter|s__Aggregatibacter_sp000466335_mgs_2575 || id:cngb-om3117-tongue92	TRUE	reported	MedicineITLab	2	TRUE	0.010526025	1986	1.42E-08	167691	TRUE	5.30E-06	0.003039746	6.049243678	3.007152426	21.1057944
rs71331194	G	C	G	C	-0.1023	0.053471914	0.01984	0.02556786	FALSE	TRUE	FALSE	ebi-eas-GCST90018588	3	41581194	0.05304127	167691	0.313397321	Colorectal cancer || id:ebi-eas-GCST90018588	Colorectal cancer	Colorectal cancer || ||	TRUE	MedicineITLab	0.02203	0.000003632	1986	3	41581194	cngb-om3117-tongue92	k__Bacteria|p__Proteobacteria|c__Gammaproteobacteria|o__Enterobacterales|f__Pasteurellaceae|g__Aggregatibacter|s__Aggregatibacter_sp000466335_mgs_2575 || id:cngb-om3117-tongue92	TRUE	reported	MedicineITLab	2	TRUE	0.010751915	1986	6.06E-06	167691	TRUE	6.86E-06	0.000407024	0.807864228	3.007152426	21.56364995
rs72794299	C	T	C	T	-0.09647	-0.036810961	0.0496	0.102166204	FALSE	FALSE	FALSE	ebi-eas-GCST90018588	16	50019449	0.029267731	167691	0.208488701	Colorectal cancer || id:ebi-eas-GCST90018588	Colorectal cancer	Colorectal cancer || ||	TRUE	MedicineITLab	0.02205	0.00001278	1986	16	50019449	cngb-om3117-tongue92	k__Bacteria|p__Proteobacteria|c__Gammaproteobacteria|o__Enterobacterales|f__Pasteurellaceae|g__Aggregatibacter|s__Aggregatibacter_sp000466335_mgs_2575 || id:cngb-om3117-tongue92	TRUE	reported	MedicineITLab	2	TRUE	0.009555553	1986	9.43E-06	167691	TRUE	2.61E-05	0.00087741	1.74231047	3.007152426	19.14112103
rs73808906	T	C	T	C	0.09779	-0.005670216	0.3244	0.290258436	FALSE	FALSE	FALSE	ebi-eas-GCST90018588	4	38951293	0.01909235	167691	0.766475003	Colorectal cancer || id:ebi-eas-GCST90018588	Colorectal cancer	Colorectal cancer || ||	TRUE	MedicineITLab	0.02208	0.000009984	1986	4	38951293	cngb-om3117-tongue92	k__Bacteria|p__Proteobacteria|c__Gammaproteobacteria|o__Enterobacterales|f__Pasteurellaceae|g__Aggregatibacter|s__Aggregatibacter_sp000466335_mgs_2575 || id:cngb-om3117-tongue92	TRUE	reported	MedicineITLab	2	TRUE	0.009789859	1986	5.26E-07	167691	TRUE	1.29E-05	0.004191692	8.351323307	3.007152426	19.61511028
rs74193857	C	T	C	T	0.09059	0.059116243	0.02183	0.025100485	FALSE	FALSE	FALSE	ebi-eas-GCST90018588	4	121530202	0.054806375	167691	0.2807491	Colorectal cancer || id:ebi-eas-GCST90018588	Colorectal cancer	Colorectal cancer || ||	TRUE	MedicineITLab	0.02208	0.00004241	1986	4	121530202	cngb-om3117-tongue92	k__Bacteria|p__Proteobacteria|c__Gammaproteobacteria|o__Enterobacterales|f__Pasteurellaceae|g__Aggregatibacter|s__Aggregatibacter_sp000466335_mgs_2575 || id:cngb-om3117-tongue92	TRUE	reported	MedicineITLab	2	TRUE	0.008413012	1986	6.94E-06	167691	TRUE	7.64E-05	0.000350476	0.695588662	3.007152426	16.83303325
rs74874975	G	T	G	T	0.099	0.011939241	0.09673	0.039752154	FALSE	FALSE	FALSE	ebi-eas-GCST90018588	3	86986091	0.043505123	167691	0.783751899	Colorectal cancer || id:ebi-eas-GCST90018588	Colorectal cancer	Colorectal cancer || ||	TRUE	MedicineITLab	0.02207	0.000007656	1986	3	86986091	cngb-om3117-tongue92	k__Bacteria|p__Proteobacteria|c__Gammaproteobacteria|o__Enterobacterales|f__Pasteurellaceae|g__Aggregatibacter|s__Aggregatibacter_sp000466335_mgs_2575 || id:cngb-om3117-tongue92	TRUE	reported	MedicineITLab	2	TRUE	0.010040183	1986	4.49E-07	167691	TRUE	9.82E-06	0.001712692	3.403809743	3.007152426	20.1217488
rs74902310	A	C	A	C	-0.09212	0.078378613	0.03596	0.056635974	FALSE	FALSE	FALSE	ebi-eas-GCST90018588	7	105594245	0.037501787	167691	0.036618093	Colorectal cancer || id:ebi-eas-GCST90018588	Colorectal cancer	Colorectal cancer || ||	TRUE	MedicineITLab	0.02203	0.00003035	1986	7	105594245	cngb-om3117-tongue92	k__Bacteria|p__Proteobacteria|c__Gammaproteobacteria|o__Enterobacterales|f__Pasteurellaceae|g__Aggregatibacter|s__Aggregatibacter_sp000466335_mgs_2575 || id:cngb-om3117-tongue92	TRUE	reported	MedicineITLab	2	TRUE	0.008736277	1986	2.60E-05	167691	TRUE	8.71E-05	0.000588373	1.168018876	3.007152426	17.48553256
rs7528268	G	A	G	A	-0.09382	-0.015213763	0.4663	0.419025002	FALSE	FALSE	FALSE	ebi-eas-GCST90018588	1	100863739	0.016733689	167691	0.363260566	Colorectal cancer || id:ebi-eas-GCST90018588	Colorectal cancer	Colorectal cancer || ||	TRUE	MedicineITLab	0.02207	0.00002222	1986	1	100863739	cngb-om3117-tongue92	k__Bacteria|p__Proteobacteria|c__Gammaproteobacteria|o__Enterobacterales|f__Pasteurellaceae|g__Aggregatibacter|s__Aggregatibacter_sp000466335_mgs_2575 || id:cngb-om3117-tongue92	TRUE	reported	MedicineITLab	2	TRUE	0.009026236	1986	4.93E-06	167691	TRUE	3.78E-05	0.004381103	8.730357098	3.007152426	18.07116665
rs76056565	C	G	C	G	-0.1046	-0.251589262	0.0119	0.001637641	FALSE	TRUE	FALSE	ebi-eas-GCST90018588	9	4132979	0.226034119	167691	0.265683183	Colorectal cancer || id:ebi-eas-GCST90018588	Colorectal cancer	Colorectal cancer || ||	TRUE	MedicineITLab	0.02203	0.000002198	1986	9	4132979	cngb-om3117-tongue92	k__Bacteria|p__Proteobacteria|c__Gammaproteobacteria|o__Enterobacterales|f__Pasteurellaceae|g__Aggregatibacter|s__Aggregatibacter_sp000466335_mgs_2575 || id:cngb-om3117-tongue92	TRUE	reported	MedicineITLab	2	TRUE	0.011235325	1986	7.39E-06	167691	TRUE	4.44E-06	0.000257301	0.510616274	3.007152426	22.54417644
rs76713876	G	A	G	A	-0.102	0.045689356	0.07292	0.047267061	FALSE	FALSE	FALSE	ebi-eas-GCST90018588	2	128877867	0.039055601	167691	0.242059671	Colorectal cancer || id:ebi-eas-GCST90018588	Colorectal cancer	Colorectal cancer || ||	TRUE	MedicineITLab	0.02202	0.000003832	1986	2	128877867	cngb-om3117-tongue92	k__Bacteria|p__Proteobacteria|c__Gammaproteobacteria|o__Enterobacterales|f__Pasteurellaceae|g__Aggregatibacter|s__Aggregatibacter_sp000466335_mgs_2575 || id:cngb-om3117-tongue92	TRUE	reported	MedicineITLab	2	TRUE	0.010699227	1986	8.16E-06	167691	TRUE	7.85E-06	0.001406676	2.794777389	3.007152426	21.4568376
rs76859429	A	G	A	G	-0.09586	-0.114764971	0.02629	0.006388571	FALSE	FALSE	FALSE	ebi-eas-GCST90018588	4	130071445	0.122777112	167691	0.349921077	Colorectal cancer || id:ebi-eas-GCST90018588	Colorectal cancer	Colorectal cancer || ||	TRUE	MedicineITLab	0.02205	0.00001453	1986	4	130071445	cngb-om3117-tongue92	k__Bacteria|p__Proteobacteria|c__Gammaproteobacteria|o__Enterobacterales|f__Pasteurellaceae|g__Aggregatibacter|s__Aggregatibacter_sp000466335_mgs_2575 || id:cngb-om3117-tongue92	TRUE	reported	MedicineITLab	2	TRUE	0.009436228	1986	5.21E-06	167691	TRUE	2.52E-05	0.000470463	0.933837041	3.007152426	18.89981973
rs77513297	A	T	A	T	-0.09377	-0.040711017	0.05283	0.057445996	FALSE	TRUE	FALSE	ebi-eas-GCST90018588	2	122749332	0.036864268	167691	0.26944178	Colorectal cancer || id:ebi-eas-GCST90018588	Colorectal cancer	Colorectal cancer || ||	TRUE	MedicineITLab	0.02203	0.00002163	1986	2	122749332	cngb-om3117-tongue92	k__Bacteria|p__Proteobacteria|c__Gammaproteobacteria|o__Enterobacterales|f__Pasteurellaceae|g__Aggregatibacter|s__Aggregatibacter_sp000466335_mgs_2575 || id:cngb-om3117-tongue92	TRUE	reported	MedicineITLab	2	TRUE	0.009049181	1986	7.27E-06	167691	TRUE	4.05E-05	0.000879967	1.747392122	3.007152426	18.11752368
rs78109157	T	C	T	C	-0.0933	0.014214161	0.05357	0.086606867	FALSE	FALSE	FALSE	ebi-eas-GCST90018588	8	66046264	0.029701661	167691	0.632248455	Colorectal cancer || id:ebi-eas-GCST90018588	Colorectal cancer	Colorectal cancer || ||	TRUE	MedicineITLab	0.02202	0.0000237	1986	8	66046264	cngb-om3117-tongue92	k__Bacteria|p__Proteobacteria|c__Gammaproteobacteria|o__Enterobacterales|f__Pasteurellaceae|g__Aggregatibacter|s__Aggregatibacter_sp000466335_mgs_2575 || id:cngb-om3117-tongue92	TRUE	reported	MedicineITLab	2	TRUE	0.008967572	1986	1.37E-06	167691	TRUE	3.28E-05	0.00088268	1.752784838	3.007152426	17.95265389
rs78146109	A	G	A	G	0.09039	-0.016853833	0.03274	0.021154724	FALSE	FALSE	FALSE	ebi-eas-GCST90018588	2	42441429	0.06693294	167691	0.801194282	Colorectal cancer || id:ebi-eas-GCST90018588	Colorectal cancer	Colorectal cancer || ||	TRUE	MedicineITLab	0.02206	0.0000435	1986	2	42441429	cngb-om3117-tongue92	k__Bacteria|p__Proteobacteria|c__Gammaproteobacteria|o__Enterobacterales|f__Pasteurellaceae|g__Aggregatibacter|s__Aggregatibacter_sp000466335_mgs_2575 || id:cngb-om3117-tongue92	TRUE	reported	MedicineITLab	2	TRUE	0.008391284	1986	3.78E-07	167691	TRUE	5.36E-05	0.000517479	1.027209757	3.007152426	16.78919049
rs78939698	A	G	A	G	-0.09259	0.01124469	0.06696	0.11308381	FALSE	FALSE	FALSE	ebi-eas-GCST90018588	1	245822740	0.027319304	167691	0.680630893	Colorectal cancer || id:ebi-eas-GCST90018588	Colorectal cancer	Colorectal cancer || ||	TRUE	MedicineITLab	0.02208	0.0000288	1986	1	245822740	cngb-om3117-tongue92	k__Bacteria|p__Proteobacteria|c__Gammaproteobacteria|o__Enterobacterales|f__Pasteurellaceae|g__Aggregatibacter|s__Aggregatibacter_sp000466335_mgs_2575 || id:cngb-om3117-tongue92	TRUE	reported	MedicineITLab	2	TRUE	0.00878529	1986	1.01E-06	167691	TRUE	3.84E-05	0.001071208	2.127556041	3.007152426	17.58450024
rs79285941	A	G	A	G	0.09552	-0.087464436	0.02505	0.006329008	FALSE	FALSE	FALSE	ebi-eas-GCST90018588	14	29197944	0.122270167	167691	0.474400519	Colorectal cancer || id:ebi-eas-GCST90018588	Colorectal cancer	Colorectal cancer || ||	TRUE	MedicineITLab	0.02203	0.00001522	1986	14	29197944	cngb-om3117-tongue92	k__Bacteria|p__Proteobacteria|c__Gammaproteobacteria|o__Enterobacterales|f__Pasteurellaceae|g__Aggregatibacter|s__Aggregatibacter_sp000466335_mgs_2575 || id:cngb-om3117-tongue92	TRUE	reported	MedicineITLab	2	TRUE	0.009386897	1986	3.05E-06	167691	TRUE	2.39E-05	0.000445665	0.884593936	3.007152426	18.80007723
rs79293753	A	G	A	G	-0.09626	-0.03469089	0.01017	0.01421666	FALSE	FALSE	FALSE	ebi-eas-GCST90018588	6	80691506	0.070277889	167691	0.621571375	Colorectal cancer || id:ebi-eas-GCST90018588	Colorectal cancer	Colorectal cancer || ||	TRUE	MedicineITLab	0.02207	0.00001356	1986	6	80691506	cngb-om3117-tongue92	k__Bacteria|p__Proteobacteria|c__Gammaproteobacteria|o__Enterobacterales|f__Pasteurellaceae|g__Aggregatibacter|s__Aggregatibacter_sp000466335_mgs_2575 || id:cngb-om3117-tongue92	TRUE	reported	MedicineITLab	2	TRUE	0.009497319	1986	1.45E-06	167691	TRUE	1.91E-05	0.000186553	0.370191097	3.007152426	19.02335219
rs79574873	T	C	T	C	-0.09257	-0.020085325	0.0124	0.010753977	FALSE	FALSE	FALSE	ebi-eas-GCST90018588	1	209253058	0.084504329	167691	0.812126212	Colorectal cancer || id:ebi-eas-GCST90018588	Colorectal cancer	Colorectal cancer || ||	TRUE	MedicineITLab	0.02201	0.00002725	1986	1	209253058	cngb-om3117-tongue92	k__Bacteria|p__Proteobacteria|c__Gammaproteobacteria|o__Enterobacterales|f__Pasteurellaceae|g__Aggregatibacter|s__Aggregatibacter_sp000466335_mgs_2575 || id:cngb-om3117-tongue92	TRUE	reported	MedicineITLab	2	TRUE	0.00883698	1986	3.37E-07	167691	TRUE	3.35E-05	0.000209881	0.416491476	3.007152426	17.68888434
rs80152064	T	C	T	C	-0.09472	-0.106906451	0.04142	0.037284906	FALSE	FALSE	FALSE	ebi-eas-GCST90018588	6	56815747	0.045842942	167691	0.019699878	Colorectal cancer || id:ebi-eas-GCST90018588	Colorectal cancer	Colorectal cancer || ||	TRUE	MedicineITLab	0.02204	0.00001808	1986	6	56815747	cngb-om3117-tongue92	k__Bacteria|p__Proteobacteria|c__Gammaproteobacteria|o__Enterobacterales|f__Pasteurellaceae|g__Aggregatibacter|s__Aggregatibacter_sp000466335_mgs_2575 || id:cngb-om3117-tongue92	TRUE	reported	MedicineITLab	2	TRUE	0.009223468	1986	3.24E-05	167691	TRUE	6.00E-05	0.000712446	1.414500228	3.007152426	18.46971519
rs80158160	T	C	T	C	0.09227	-0.040389407	0.01711	0.009215035	FALSE	FALSE	FALSE	ebi-eas-GCST90018588	8	130952364	0.087763892	167691	0.645368879	Colorectal cancer || id:ebi-eas-GCST90018588	Colorectal cancer	Colorectal cancer || ||	TRUE	MedicineITLab	0.0221	0.0000312	1986	8	130952364	cngb-om3117-tongue92	k__Bacteria|p__Proteobacteria|c__Gammaproteobacteria|o__Enterobacterales|f__Pasteurellaceae|g__Aggregatibacter|s__Aggregatibacter_sp000466335_mgs_2575 || id:cngb-om3117-tongue92	TRUE	reported	MedicineITLab	2	TRUE	0.008709551	1986	1.26E-06	167691	TRUE	4.24E-05	0.000286356	0.568292614	3.007152426	17.43156958
rs838912	T	C	T	C	0.09455	0.010510749	0.2547	0.227088116	FALSE	FALSE	FALSE	ebi-eas-GCST90018588	12	124801491	0.019684442	167691	0.593367634	Colorectal cancer || id:ebi-eas-GCST90018588	Colorectal cancer	Colorectal cancer || ||	TRUE	MedicineITLab	0.02203	0.00001858	1986	12	124801491	cngb-om3117-tongue92	k__Bacteria|p__Proteobacteria|c__Gammaproteobacteria|o__Enterobacterales|f__Pasteurellaceae|g__Aggregatibacter|s__Aggregatibacter_sp000466335_mgs_2575 || id:cngb-om3117-tongue92	TRUE	reported	MedicineITLab	2	TRUE	0.009198963	1986	1.70E-06	167691	TRUE	2.65E-05	0.00339401	6.756648137	3.007152426	18.42018858
rs9608331	A	G	A	G	-0.09639	-0.080443503	0.09276	0.072844802	FALSE	FALSE	FALSE	ebi-eas-GCST90018588	22	24763190	0.034115506	167691	0.01837494	Colorectal cancer || id:ebi-eas-GCST90018588	Colorectal cancer	Colorectal cancer || ||	TRUE	MedicineITLab	0.02204	0.00001284	1986	22	24763190	cngb-om3117-tongue92	k__Bacteria|p__Proteobacteria|c__Gammaproteobacteria|o__Enterobacterales|f__Pasteurellaceae|g__Aggregatibacter|s__Aggregatibacter_sp000466335_mgs_2575 || id:cngb-om3117-tongue92	TRUE	reported	MedicineITLab	2	TRUE	0.009548438	1986	3.32E-05	167691	TRUE	4.41E-05	0.001563784	3.107407635	3.007152426	19.12673233
rs11583410	C	A	C	A	0.09333	0.026711574	0.472	0.461379678	FALSE	FALSE	FALSE	ebi-eas-GCST90018588	1	247451594	0.016594744	167691	0.107476335	Colorectal cancer || id:ebi-eas-GCST90018588	Colorectal cancer	Colorectal cancer || ||	TRUE	MedicineITLab	0.02237	0.00003137	1983	1	247451594	cngb-om3117-tongue932	k__Bacteria|p__Firmicutes|c__Bacilli|o__Lactobacillales|f__Streptococcaceae|g__Streptococcus|s__Streptococcus_sanguinis_mgs_1209 || id:cngb-om3117-tongue932	TRUE	reported	MedicineITLab	2	TRUE	0.008710172	1983	1.55E-05	167691	TRUE	7.29E-05	0.004341586	8.638186096	3.007152426	17.40646429
rs116880918	A	G	A	G	0.09555	-0.010379692	0.02505	0.017157912	FALSE	FALSE	FALSE	ebi-eas-GCST90018588	1	30764767	0.074325744	167691	0.888935449	Colorectal cancer || id:ebi-eas-GCST90018588	Colorectal cancer	Colorectal cancer || ||	TRUE	MedicineITLab	0.02235	0.00002002	1983	1	30764767	cngb-om3117-tongue932	k__Bacteria|p__Firmicutes|c__Bacilli|o__Lactobacillales|f__Streptococcaceae|g__Streptococcus|s__Streptococcus_sanguinis_mgs_1209 || id:cngb-om3117-tongue932	TRUE	reported	MedicineITLab	2	TRUE	0.009141834	1983	1.16E-07	167691	TRUE	2.36E-05	0.000445945	0.883811488	3.007152426	18.27705959
rs118122113	A	T	A	T	-0.09444	-0.058873564	0.05184	0.039315719	FALSE	TRUE	FALSE	ebi-eas-GCST90018588	18	41624568	0.049984894	167691	0.238865529	Colorectal cancer || id:ebi-eas-GCST90018588	Colorectal cancer	Colorectal cancer || ||	TRUE	MedicineITLab	0.02236	0.00002522	1983	18	41624568	cngb-om3117-tongue932	k__Bacteria|p__Firmicutes|c__Bacilli|o__Lactobacillales|f__Streptococcaceae|g__Streptococcus|s__Streptococcus_sanguinis_mgs_1209 || id:cngb-om3117-tongue932	TRUE	reported	MedicineITLab	2	TRUE	0.008924637	1983	8.27E-06	167691	TRUE	4.82E-05	0.000876776	1.738417145	3.007152426	17.83891181
rs12490870	G	A	G	A	0.09701	-0.001416441	0.38	0.528142624	FALSE	FALSE	FALSE	ebi-eas-GCST90018588	3	127145561	0.016523278	167691	0.931685835	Colorectal cancer || id:ebi-eas-GCST90018588	Colorectal cancer	Colorectal cancer || ||	TRUE	MedicineITLab	0.02236	0.00001507	1983	3	127145561	cngb-om3117-tongue932	k__Bacteria|p__Firmicutes|c__Bacilli|o__Lactobacillales|f__Streptococcaceae|g__Streptococcus|s__Streptococcus_sanguinis_mgs_1209 || id:cngb-om3117-tongue932	TRUE	reported	MedicineITLab	2	TRUE	0.009412345	1983	4.38E-08	167691	TRUE	1.74E-05	0.004434435	8.823744005	3.007152426	18.82302464
rs12511324	C	T	C	T	0.09783	0.022947311	0.3735	0.537316208	FALSE	FALSE	FALSE	ebi-eas-GCST90018588	4	59461263	0.016956795	167691	0.175965826	Colorectal cancer || id:ebi-eas-GCST90018588	Colorectal cancer	Colorectal cancer || ||	TRUE	MedicineITLab	0.0225	0.00001449	1983	4	59461263	cngb-om3117-tongue932	k__Bacteria|p__Firmicutes|c__Bacilli|o__Lactobacillales|f__Streptococcaceae|g__Streptococcus|s__Streptococcus_sanguinis_mgs_1209 || id:cngb-om3117-tongue932	TRUE	reported	MedicineITLab	2	TRUE	0.009453001	1983	1.09E-05	167691	TRUE	3.07E-05	0.004479049	8.912916857	3.007152426	18.905104
rs12578198	T	C	T	C	0.1056	0.018934722	0.1121	0.114814363	FALSE	FALSE	FALSE	ebi-eas-GCST90018588	12	125513605	0.026106412	167691	0.468274076	Colorectal cancer || id:ebi-eas-GCST90018588	Colorectal cancer	Colorectal cancer || ||	TRUE	MedicineITLab	0.02234	0.000002438	1983	12	125513605	cngb-om3117-tongue932	k__Bacteria|p__Firmicutes|c__Bacilli|o__Lactobacillales|f__Streptococcaceae|g__Streptococcus|s__Streptococcus_sanguinis_mgs_1209 || id:cngb-om3117-tongue932	TRUE	reported	MedicineITLab	2	TRUE	0.011153366	1983	3.14E-06	167691	TRUE	4.01E-06	0.00221987	4.407345785	3.007152426	22.34402964
rs1320219	A	C	A	C	0.09219	-0.015193753	0.1954	0.138189242	FALSE	FALSE	FALSE	ebi-eas-GCST90018588	2	68915744	0.024707525	167691	0.538591476	Colorectal cancer || id:ebi-eas-GCST90018588	Colorectal cancer	Colorectal cancer || ||	TRUE	MedicineITLab	0.02249	0.00004316	1983	2	68915744	cngb-om3117-tongue932	k__Bacteria|p__Firmicutes|c__Bacilli|o__Lactobacillales|f__Streptococcaceae|g__Streptococcus|s__Streptococcus_sanguinis_mgs_1209 || id:cngb-om3117-tongue932	TRUE	reported	MedicineITLab	2	TRUE	0.008410776	1983	2.26E-06	167691	TRUE	6.28E-05	0.002672405	5.308219254	3.007152426	16.80307319
rs1325699	G	C	G	C	-0.09474	-0.01215005	0.08358	0.081314231	FALSE	TRUE	FALSE	ebi-eas-GCST90018588	6	47943346	0.031749141	167691	0.701950315	Colorectal cancer || id:ebi-eas-GCST90018588	Colorectal cancer	Colorectal cancer || ||	TRUE	MedicineITLab	0.02238	0.00002408	1983	6	47943346	cngb-om3117-tongue932	k__Bacteria|p__Firmicutes|c__Bacilli|o__Lactobacillales|f__Streptococcaceae|g__Streptococcus|s__Streptococcus_sanguinis_mgs_1209 || id:cngb-om3117-tongue932	TRUE	reported	MedicineITLab	2	TRUE	0.008965017	1983	8.73E-07	167691	TRUE	3.19E-05	0.001374971	2.72756878	3.007152426	17.92035449
rs1374400	C	T	C	T	0.1104	-0.004103242	0.3738	0.412014044	FALSE	FALSE	FALSE	ebi-eas-GCST90018588	2	133792420	0.01675549	167691	0.806542066	Colorectal cancer || id:ebi-eas-GCST90018588	Colorectal cancer	Colorectal cancer || ||	TRUE	MedicineITLab	0.02236	8.59E-07	1983	2	133792420	cngb-om3117-tongue932	k__Bacteria|p__Firmicutes|c__Bacilli|o__Lactobacillales|f__Streptococcaceae|g__Streptococcus|s__Streptococcus_sanguinis_mgs_1209 || id:cngb-om3117-tongue932	TRUE	reported	MedicineITLab	2	TRUE	0.012156214	1983	3.58E-07	167691	TRUE	1.11E-06	0.005705852	11.36815784	3.007152426	24.37780217
rs138818427	G	C	G	C	0.1014	0.401157005	0.007688	0.001623458	FALSE	TRUE	FALSE	ebi-eas-GCST90018588	9	25770262	0.228364295	167691	0.078976838	Colorectal cancer || id:ebi-eas-GCST90018588	Colorectal cancer	Colorectal cancer || ||	TRUE	MedicineITLab	0.02241	0.000006404	1983	9	25770262	cngb-om3117-tongue932	k__Bacteria|p__Firmicutes|c__Bacilli|o__Lactobacillales|f__Streptococcaceae|g__Streptococcus|s__Streptococcus_sanguinis_mgs_1209 || id:cngb-om3117-tongue932	TRUE	reported	MedicineITLab	2	TRUE	0.010229216	1983	1.84E-05	167691	TRUE	1.71E-05	0.00015688	0.310828002	3.007152426	20.47350491
rs138866084	A	T	A	T	0.09217	0.074880674	0.01562	0.005459376	FALSE	TRUE	FALSE	ebi-eas-GCST90018588	4	61689774	0.115301998	167691	0.516059933	Colorectal cancer || id:ebi-eas-GCST90018588	Colorectal cancer	Colorectal cancer || ||	TRUE	MedicineITLab	0.02242	0.00004104	1983	4	61689774	cngb-om3117-tongue932	k__Bacteria|p__Firmicutes|c__Bacilli|o__Lactobacillales|f__Streptococcaceae|g__Streptococcus|s__Streptococcus_sanguinis_mgs_1209 || id:cngb-om3117-tongue932	TRUE	reported	MedicineITLab	2	TRUE	0.008459292	1983	2.52E-06	167691	TRUE	6.07E-05	0.000261248	0.517667536	3.007152426	16.90082709
rs139094003	T	C	T	C	0.0945	0.024891288	0.008433	0.009968966	FALSE	FALSE	FALSE	ebi-eas-GCST90018588	15	58368334	0.091082226	167691	0.784635141	Colorectal cancer || id:ebi-eas-GCST90018588	Colorectal cancer	Colorectal cancer || ||	TRUE	MedicineITLab	0.02237	0.00002504	1983	15	58368334	cngb-om3117-tongue932	k__Bacteria|p__Firmicutes|c__Bacilli|o__Lactobacillales|f__Streptococcaceae|g__Streptococcus|s__Streptococcus_sanguinis_mgs_1209 || id:cngb-om3117-tongue932	TRUE	reported	MedicineITLab	2	TRUE	0.008927963	1983	4.45E-07	167691	TRUE	3.14E-05	0.000149347	0.295901467	3.007152426	17.84562032
rs1393235	A	G	A	G	-0.09082	0.008204858	0.3008	0.370583956	FALSE	FALSE	FALSE	ebi-eas-GCST90018588	5	2648932	0.01742093	167691	0.637657149	Colorectal cancer || id:ebi-eas-GCST90018588	Colorectal cancer	Colorectal cancer || ||	TRUE	MedicineITLab	0.02234	0.00004975	1983	5	2648932	cngb-om3117-tongue932	k__Bacteria|p__Firmicutes|c__Bacilli|o__Lactobacillales|f__Streptococcaceae|g__Streptococcus|s__Streptococcus_sanguinis_mgs_1209 || id:cngb-om3117-tongue932	TRUE	reported	MedicineITLab	2	TRUE	0.00827378	1983	1.32E-06	167691	TRUE	6.77E-05	0.003469543	6.897093939	3.007152426	16.5271001
rs139454294	C	G	C	G	0.09551	0.042380488	0.00744	0.012491089	FALSE	TRUE	FALSE	ebi-eas-GCST90018588	12	97625501	0.086016542	167691	0.622223446	Colorectal cancer || id:ebi-eas-GCST90018588	Colorectal cancer	Colorectal cancer || ||	TRUE	MedicineITLab	0.02235	0.00002021	1983	12	97625501	cngb-om3117-tongue932	k__Bacteria|p__Firmicutes|c__Bacilli|o__Lactobacillales|f__Streptococcaceae|g__Streptococcus|s__Streptococcus_sanguinis_mgs_1209 || id:cngb-om3117-tongue932	TRUE	reported	MedicineITLab	2	TRUE	0.009134252	1983	1.45E-06	167691	TRUE	2.82E-05	0.000134728	0.266931841	3.007152426	18.26176018
rs140375453	T	C	T	C	-0.0944	-0.026650854	0.02679	0.026391071	FALSE	FALSE	FALSE	ebi-eas-GCST90018588	1	22590419	0.051756422	167691	0.606603024	Colorectal cancer || id:ebi-eas-GCST90018588	Colorectal cancer	Colorectal cancer || ||	TRUE	MedicineITLab	0.02235	0.00002502	1983	1	22590419	cngb-om3117-tongue932	k__Bacteria|p__Firmicutes|c__Bacilli|o__Lactobacillales|f__Streptococcaceae|g__Streptococcus|s__Streptococcus_sanguinis_mgs_1209 || id:cngb-om3117-tongue932	TRUE	reported	MedicineITLab	2	TRUE	0.008925056	1983	1.58E-06	167691	TRUE	3.53E-05	0.000464679	0.920957504	3.007152426	17.83975697
rs140838720	C	T	C	T	-0.09787	0.026191873	0.03274	0.035668487	FALSE	FALSE	FALSE	ebi-eas-GCST90018588	10	92097539	0.051945687	167691	0.614109248	Colorectal cancer || id:ebi-eas-GCST90018588	Colorectal cancer	Colorectal cancer || ||	TRUE	MedicineITLab	0.02236	0.00001268	1983	10	92097539	cngb-om3117-tongue932	k__Bacteria|p__Firmicutes|c__Bacilli|o__Lactobacillales|f__Streptococcaceae|g__Streptococcus|s__Streptococcus_sanguinis_mgs_1209 || id:cngb-om3117-tongue932	TRUE	reported	MedicineITLab	2	TRUE	0.009578361	1983	1.52E-06	167691	TRUE	1.80E-05	0.000606668	1.202538817	3.007152426	19.15823862
rs140895317	T	G	T	G	-0.116	0.023358436	0.02059	0.030322029	FALSE	FALSE	FALSE	ebi-eas-GCST90018588	1	247103946	0.047884626	167691	0.625686846	Colorectal cancer || id:ebi-eas-GCST90018588	Colorectal cancer	Colorectal cancer || ||	TRUE	MedicineITLab	0.02231	2.18E-07	1983	1	247103946	cngb-om3117-tongue932	k__Bacteria|p__Firmicutes|c__Bacilli|o__Lactobacillales|f__Streptococcaceae|g__Streptococcus|s__Streptococcus_sanguinis_mgs_1209 || id:cngb-om3117-tongue932	TRUE	reported	MedicineITLab	2	TRUE	0.013463119	1983	1.42E-06	167691	TRUE	3.34E-07	0.000542709	1.075689897	3.007152426	27.03440639
rs141488654	T	A	T	A	0.09751	0.007547151	0.01091	0.004974813	FALSE	TRUE	FALSE	ebi-eas-GCST90018588	18	31692417	0.132336368	167691	0.954521252	Colorectal cancer || id:ebi-eas-GCST90018588	Colorectal cancer	Colorectal cancer || ||	TRUE	MedicineITLab	0.02234	0.00001333	1983	18	31692417	cngb-om3117-tongue932	k__Bacteria|p__Firmicutes|c__Bacilli|o__Lactobacillales|f__Streptococcaceae|g__Streptococcus|s__Streptococcus_sanguinis_mgs_1209 || id:cngb-om3117-tongue932	TRUE	reported	MedicineITLab	2	TRUE	0.009525566	1983	1.94E-08	167691	TRUE	1.52E-05	0.000205205	0.406595413	3.007152426	19.05162284
rs1415385	G	T	G	T	0.09225	0.007327481	0.1687	0.184063218	FALSE	FALSE	FALSE	ebi-eas-GCST90018588	1	111365984	0.021504835	167691	0.733302016	Colorectal cancer || id:ebi-eas-GCST90018588	Colorectal cancer	Colorectal cancer || ||	TRUE	MedicineITLab	0.02245	0.00004132	1983	1	111365984	cngb-om3117-tongue932	k__Bacteria|p__Firmicutes|c__Bacilli|o__Lactobacillales|f__Streptococcaceae|g__Streptococcus|s__Streptococcus_sanguinis_mgs_1209 || id:cngb-om3117-tongue932	TRUE	reported	MedicineITLab	2	TRUE	0.008451418	1983	6.92E-07	167691	TRUE	5.31E-05	0.002386908	4.739777379	3.007152426	16.88496089
rs142092668	G	T	G	T	0.1019	0.029461538	0.005952	0.062902823	FALSE	FALSE	FALSE	ebi-eas-GCST90018588	22	29241568	0.035801924	167691	0.410562732	Colorectal cancer || id:ebi-eas-GCST90018588	Colorectal cancer	Colorectal cancer || ||	TRUE	MedicineITLab	0.02237	0.00000552	1983	22	29241568	cngb-om3117-tongue932	k__Bacteria|p__Firmicutes|c__Bacilli|o__Lactobacillales|f__Streptococcaceae|g__Streptococcus|s__Streptococcus_sanguinis_mgs_1209 || id:cngb-om3117-tongue932	TRUE	reported	MedicineITLab	2	TRUE	0.01036589	1983	4.04E-06	167691	TRUE	9.40E-06	0.000122871	0.243436942	3.007152426	20.74991872
rs142264500	T	C	T	C	0.0921	-0.040495344	0.007937	0.008700831	FALSE	FALSE	FALSE	ebi-eas-GCST90018588	5	87949043	0.090977234	167691	0.656236551	Colorectal cancer || id:ebi-eas-GCST90018588	Colorectal cancer	Colorectal cancer || ||	TRUE	MedicineITLab	0.02233	0.00003869	1983	5	87949043	cngb-om3117-tongue932	k__Bacteria|p__Firmicutes|c__Bacilli|o__Lactobacillales|f__Streptococcaceae|g__Streptococcus|s__Streptococcus_sanguinis_mgs_1209 || id:cngb-om3117-tongue932	TRUE	reported	MedicineITLab	2	TRUE	0.0085142	1983	1.18E-06	167691	TRUE	5.22E-05	0.000133581	0.264659435	3.007152426	17.01146885
rs143243524	A	G	A	G	-0.09261	0.142214324	0.01637	0.003145667	FALSE	FALSE	FALSE	ebi-eas-GCST90018588	8	128114538	0.151726942	167691	0.348602019	Colorectal cancer || id:ebi-eas-GCST90018588	Colorectal cancer	Colorectal cancer || ||	TRUE	MedicineITLab	0.02239	0.00003673	1983	8	128114538	cngb-om3117-tongue932	k__Bacteria|p__Firmicutes|c__Bacilli|o__Lactobacillales|f__Streptococcaceae|g__Streptococcus|s__Streptococcus_sanguinis_mgs_1209 || id:cngb-om3117-tongue932	TRUE	reported	MedicineITLab	2	TRUE	0.008562263	1983	5.24E-06	167691	TRUE	6.23E-05	0.000276202	0.547306561	3.007152426	17.10832852
rs143791832	T	C	T	C	0.1047	-0.028242504	0.03274	0.037546042	FALSE	FALSE	FALSE	ebi-eas-GCST90018588	4	15294985	0.046738211	167691	0.545664068	Colorectal cancer || id:ebi-eas-GCST90018588	Colorectal cancer	Colorectal cancer || ||	TRUE	MedicineITLab	0.02247	0.000003384	1983	4	15294985	cngb-om3117-tongue932	k__Bacteria|p__Firmicutes|c__Bacilli|o__Lactobacillales|f__Streptococcaceae|g__Streptococcus|s__Streptococcus_sanguinis_mgs_1209 || id:cngb-om3117-tongue932	TRUE	reported	MedicineITLab	2	TRUE	0.010840988	1983	2.18E-06	167691	TRUE	5.18E-06	0.000694297	1.376357875	3.007152426	21.7113695
rs145836568	T	C	T	C	0.09626	-0.141960245	0.006696	0.002707384	FALSE	FALSE	FALSE	ebi-eas-GCST90018588	3	113417685	0.177818709	167691	0.424671721	Colorectal cancer || id:ebi-eas-GCST90018588	Colorectal cancer	Colorectal cancer || ||	TRUE	MedicineITLab	0.02238	0.00001774	1983	3	113417685	cngb-om3117-tongue932	k__Bacteria|p__Firmicutes|c__Bacilli|o__Lactobacillales|f__Streptococcaceae|g__Streptococcus|s__Streptococcus_sanguinis_mgs_1209 || id:cngb-om3117-tongue932	TRUE	reported	MedicineITLab	2	TRUE	0.009252309	1983	3.80E-06	167691	TRUE	2.89E-05	0.000123259	0.244206573	3.007152426	18.49999241
rs146691898	G	A	G	A	0.09623	0.003080956	0.1585	0.106722565	FALSE	FALSE	FALSE	ebi-eas-GCST90018588	14	24008733	0.031678418	167691	0.922522106	Colorectal cancer || id:ebi-eas-GCST90018588	Colorectal cancer	Colorectal cancer || ||	TRUE	MedicineITLab	0.02237	0.00001773	1983	14	24008733	cngb-om3117-tongue932	k__Bacteria|p__Firmicutes|c__Bacilli|o__Lactobacillales|f__Streptococcaceae|g__Streptococcus|s__Streptococcus_sanguinis_mgs_1209 || id:cngb-om3117-tongue932	TRUE	reported	MedicineITLab	2	TRUE	0.009254789	1983	5.64E-08	167691	TRUE	2.06E-05	0.002470213	4.905609301	3.007152426	18.50499633
rs146882663	A	C	A	C	-0.09658	-0.070318487	0.02927	0.023817161	FALSE	FALSE	FALSE	ebi-eas-GCST90018588	12	10748103	0.055382728	167691	0.204197705	Colorectal cancer || id:ebi-eas-GCST90018588	Colorectal cancer	Colorectal cancer || ||	TRUE	MedicineITLab	0.02232	0.00001594	1983	12	10748103	cngb-om3117-tongue932	k__Bacteria|p__Firmicutes|c__Bacilli|o__Lactobacillales|f__Streptococcaceae|g__Streptococcus|s__Streptococcus_sanguinis_mgs_1209 || id:cngb-om3117-tongue932	TRUE	reported	MedicineITLab	2	TRUE	0.009363023	1983	9.61E-06	167691	TRUE	3.23E-05	0.000530061	1.05060705	3.007152426	18.72345631
rs147060453	G	A	G	A	0.09583	-0.083685128	0.01761	0.004725744	FALSE	FALSE	FALSE	ebi-eas-GCST90018588	10	65313205	0.128100114	167691	0.513576362	Colorectal cancer || id:ebi-eas-GCST90018588	Colorectal cancer	Colorectal cancer || ||	TRUE	MedicineITLab	0.02234	0.00001877	1983	10	65313205	cngb-om3117-tongue932	k__Bacteria|p__Firmicutes|c__Bacilli|o__Lactobacillales|f__Streptococcaceae|g__Streptococcus|s__Streptococcus_sanguinis_mgs_1209 || id:cngb-om3117-tongue932	TRUE	reported	MedicineITLab	2	TRUE	0.009203156	1983	2.55E-06	167691	TRUE	2.84E-05	0.000317743	0.62964934	3.007152426	18.40079719
rs147170204	A	G	A	G	-0.09735	-0.10178772	0.01141	0.006904284	FALSE	FALSE	FALSE	ebi-eas-GCST90018588	11	1700207	0.104006939	167691	0.327746628	Colorectal cancer || id:ebi-eas-GCST90018588	Colorectal cancer	Colorectal cancer || ||	TRUE	MedicineITLab	0.02239	0.00001442	1983	11	1700207	cngb-om3117-tongue932	k__Bacteria|p__Firmicutes|c__Bacilli|o__Lactobacillales|f__Streptococcaceae|g__Streptococcus|s__Streptococcus_sanguinis_mgs_1209 || id:cngb-om3117-tongue932	TRUE	reported	MedicineITLab	2	TRUE	0.00945267	1983	5.71E-06	167691	TRUE	2.57E-05	0.000213798	0.423624532	3.007152426	18.90443598
rs148545280	G	A	G	A	0.09529	0.138723417	0.007937	0.003231457	FALSE	FALSE	FALSE	ebi-eas-GCST90018588	5	55318575	0.15402919	167691	0.367784707	Colorectal cancer || id:ebi-eas-GCST90018588	Colorectal cancer	Colorectal cancer || ||	TRUE	MedicineITLab	0.02236	0.00002123	1983	5	55318575	cngb-om3117-tongue932	k__Bacteria|p__Firmicutes|c__Bacilli|o__Lactobacillales|f__Streptococcaceae|g__Streptococcus|s__Streptococcus_sanguinis_mgs_1209 || id:cngb-om3117-tongue932	TRUE	reported	MedicineITLab	2	TRUE	0.009084545	1983	4.84E-06	167691	TRUE	3.60E-05	0.000142995	0.283313236	3.007152426	18.16147242
rs148809970	T	C	T	C	0.0946	0.069886437	0.01141	0.018216956	FALSE	FALSE	FALSE	ebi-eas-GCST90018588	16	10240315	0.069312428	167691	0.313319353	Colorectal cancer || id:ebi-eas-GCST90018588	Colorectal cancer	Colorectal cancer || ||	TRUE	MedicineITLab	0.02233	0.00002374	1983	16	10240315	cngb-om3117-tongue932	k__Bacteria|p__Firmicutes|c__Bacilli|o__Lactobacillales|f__Streptococcaceae|g__Streptococcus|s__Streptococcus_sanguinis_mgs_1209 || id:cngb-om3117-tongue932	TRUE	reported	MedicineITLab	2	TRUE	0.008978493	1983	6.06E-06	167691	TRUE	4.22E-05	0.00020189	0.400024223	3.007152426	17.94753573
rs149930379	G	A	G	A	0.09421	0.032398546	0.04043	0.028832291	FALSE	FALSE	FALSE	ebi-eas-GCST90018588	2	14513545	0.055012728	167691	0.555909453	Colorectal cancer || id:ebi-eas-GCST90018588	Colorectal cancer	Colorectal cancer || ||	TRUE	MedicineITLab	0.02238	0.00002672	1983	2	14513545	cngb-om3117-tongue932	k__Bacteria|p__Firmicutes|c__Bacilli|o__Lactobacillales|f__Streptococcaceae|g__Streptococcus|s__Streptococcus_sanguinis_mgs_1209 || id:cngb-om3117-tongue932	TRUE	reported	MedicineITLab	2	TRUE	0.008865879	1983	2.07E-06	167691	TRUE	3.89E-05	0.000688659	1.36517418	3.007152426	17.72041315
rs150172591	T	G	T	G	-0.09996	0.026818858	0.02207	0.021935023	FALSE	FALSE	FALSE	ebi-eas-GCST90018588	6	77428452	0.059590901	167691	0.652674719	Colorectal cancer || id:ebi-eas-GCST90018588	Colorectal cancer	Colorectal cancer || ||	TRUE	MedicineITLab	0.02234	0.000008134	1983	6	77428452	cngb-om3117-tongue932	k__Bacteria|p__Firmicutes|c__Bacilli|o__Lactobacillales|f__Streptococcaceae|g__Streptococcus|s__Streptococcus_sanguinis_mgs_1209 || id:cngb-om3117-tongue932	TRUE	reported	MedicineITLab	2	TRUE	0.010005401	1983	1.21E-06	167691	TRUE	1.13E-05	0.000431313	0.854799827	3.007152426	20.02101806
rs17212472	T	G	T	G	0.09244	0.044347907	0.005952	0.002828089	FALSE	FALSE	FALSE	ebi-eas-GCST90018588	17	56025706	0.174194282	167691	0.79904074	Colorectal cancer || id:ebi-eas-GCST90018588	Colorectal cancer	Colorectal cancer || ||	TRUE	MedicineITLab	0.0223	0.00003527	1983	17	56025706	cngb-om3117-tongue932	k__Bacteria|p__Firmicutes|c__Bacilli|o__Lactobacillales|f__Streptococcaceae|g__Streptococcus|s__Streptococcus_sanguinis_mgs_1209 || id:cngb-om3117-tongue932	TRUE	reported	MedicineITLab	2	TRUE	0.008599532	1983	3.87E-07	167691	TRUE	4.38E-05	0.000101116	0.200331176	3.007152426	17.18344145
rs175156	T	A	T	A	-0.09973	-0.033473487	0.3837	0.318242014	FALSE	TRUE	FALSE	ebi-eas-GCST90018588	22	16866025	0.019468434	167691	0.085546587	Colorectal cancer || id:ebi-eas-GCST90018588	Colorectal cancer	Colorectal cancer || ||	TRUE	MedicineITLab	0.02235	0.000008548	1983	22	16866025	cngb-om3117-tongue932	k__Bacteria|p__Firmicutes|c__Bacilli|o__Lactobacillales|f__Streptococcaceae|g__Streptococcus|s__Streptococcus_sanguinis_mgs_1209 || id:cngb-om3117-tongue932	TRUE	reported	MedicineITLab	2	TRUE	0.009951047	1983	1.76E-05	167691	TRUE	2.22E-05	0.004703981	9.36262889	3.007152426	19.91116096
rs17709608	C	T	C	T	0.09135	0.026355536	0.0687	0.098795614	FALSE	FALSE	FALSE	ebi-eas-GCST90018588	3	73915994	0.027611368	167691	0.339821731	Colorectal cancer || id:ebi-eas-GCST90018588	Colorectal cancer	Colorectal cancer || ||	TRUE	MedicineITLab	0.02237	0.00004599	1983	3	73915994	cngb-om3117-tongue932	k__Bacteria|p__Firmicutes|c__Bacilli|o__Lactobacillales|f__Streptococcaceae|g__Streptococcus|s__Streptococcus_sanguinis_mgs_1209 || id:cngb-om3117-tongue932	TRUE	reported	MedicineITLab	2	TRUE	0.008347571	1983	5.43E-06	167691	TRUE	7.82E-05	0.001067809	2.117590138	3.007152426	16.67574077
rs181987093	T	G	T	G	0.1028	0.200471676	0.01687	0.003808698	FALSE	FALSE	FALSE	ebi-eas-GCST90018588	6	3304622	0.156805023	167691	0.201081153	Colorectal cancer || id:ebi-eas-GCST90018588	Colorectal cancer	Colorectal cancer || ||	TRUE	MedicineITLab	0.0223	0.000004278	1983	6	3304622	cngb-om3117-tongue932	k__Bacteria|p__Firmicutes|c__Bacilli|o__Lactobacillales|f__Streptococcaceae|g__Streptococcus|s__Streptococcus_sanguinis_mgs_1209 || id:cngb-om3117-tongue932	TRUE	reported	MedicineITLab	2	TRUE	0.010613485	1983	9.75E-06	167691	TRUE	9.19E-06	0.000350544	0.694670726	3.007152426	21.25085966
rs182574874	C	G	C	G	0.1003	-0.293191114	0.005208	0.003893763	FALSE	TRUE	FALSE	ebi-eas-GCST90018588	8	65323895	0.156659654	167691	0.061273538	Colorectal cancer || id:ebi-eas-GCST90018588	Colorectal cancer	Colorectal cancer || ||	TRUE	MedicineITLab	0.02233	0.000007439	1983	8	65323895	cngb-om3117-tongue932	k__Bacteria|p__Firmicutes|c__Bacilli|o__Lactobacillales|f__Streptococcaceae|g__Streptococcus|s__Streptococcus_sanguinis_mgs_1209 || id:cngb-om3117-tongue932	TRUE	reported	MedicineITLab	2	TRUE	0.010081827	1983	2.09E-05	167691	TRUE	2.09E-05	0.00010424	0.20652131	3.007152426	20.17550527
rs182605476	C	T	C	T	0.09121	0.017531946	0.00496	0.003677048	FALSE	FALSE	FALSE	ebi-eas-GCST90018588	2	235011334	0.15662883	167691	0.910876475	Colorectal cancer || id:ebi-eas-GCST90018588	Colorectal cancer	Colorectal cancer || ||	TRUE	MedicineITLab	0.02236	0.00004687	1983	2	235011334	cngb-om3117-tongue932	k__Bacteria|p__Firmicutes|c__Bacilli|o__Lactobacillales|f__Streptococcaceae|g__Streptococcus|s__Streptococcus_sanguinis_mgs_1209 || id:cngb-om3117-tongue932	TRUE	reported	MedicineITLab	2	TRUE	0.008329601	1983	7.47E-08	167691	TRUE	5.43E-05	8.21E-05	0.162688653	3.007152426	16.63953988
rs182867291	C	G	C	G	-0.105	-0.292936541	0.008929	0.004672272	FALSE	TRUE	FALSE	ebi-eas-GCST90018588	2	200945101	0.131780288	167691	0.02622145	Colorectal cancer || id:ebi-eas-GCST90018588	Colorectal cancer	Colorectal cancer || ||	TRUE	MedicineITLab	0.02233	0.000002734	1983	2	200945101	cngb-om3117-tongue932	k__Bacteria|p__Firmicutes|c__Bacilli|o__Lactobacillales|f__Streptococcaceae|g__Streptococcus|s__Streptococcus_sanguinis_mgs_1209 || id:cngb-om3117-tongue932	TRUE	reported	MedicineITLab	2	TRUE	0.011038148	1983	2.95E-05	167691	TRUE	9.66E-06	0.000195126	0.386620975	3.007152426	22.11063177
rs188764058	T	C	T	C	0.09354	0.161332447	0.00496	0.01579351	FALSE	FALSE	FALSE	ebi-eas-GCST90018588	18	57116794	0.067150785	167691	0.016281654	Colorectal cancer || id:ebi-eas-GCST90018588	Colorectal cancer	Colorectal cancer || ||	TRUE	MedicineITLab	0.02231	0.00002887	1983	18	57116794	cngb-om3117-tongue932	k__Bacteria|p__Firmicutes|c__Bacilli|o__Lactobacillales|f__Streptococcaceae|g__Streptococcus|s__Streptococcus_sanguinis_mgs_1209 || id:cngb-om3117-tongue932	TRUE	reported	MedicineITLab	2	TRUE	0.008795778	1983	3.44E-05	167691	TRUE	9.56E-05	8.64E-05	0.171107454	3.007152426	17.57905766
rs189732225	A	G	A	G	0.09484	-0.025606164	0.02455	0.01929693	FALSE	FALSE	FALSE	ebi-eas-GCST90018588	1	96246167	0.061476522	167691	0.677029978	Colorectal cancer || id:ebi-eas-GCST90018588	Colorectal cancer	Colorectal cancer || ||	TRUE	MedicineITLab	0.02235	0.00002308	1983	1	96246167	cngb-om3117-tongue932	k__Bacteria|p__Firmicutes|c__Bacilli|o__Lactobacillales|f__Streptococcaceae|g__Streptococcus|s__Streptococcus_sanguinis_mgs_1209 || id:cngb-om3117-tongue932	TRUE	reported	MedicineITLab	2	TRUE	0.009007698	1983	1.03E-06	167691	TRUE	3.10E-05	0.000430794	0.853770615	3.007152426	18.00644736
rs190642207	A	G	A	G	0.09122	-0.349899793	0.00372	0.00214856	FALSE	FALSE	FALSE	ebi-eas-GCST90018588	13	101379302	0.201205657	167691	0.082032004	Colorectal cancer || id:ebi-eas-GCST90018588	Colorectal cancer	Colorectal cancer || ||	TRUE	MedicineITLab	0.02236	0.00004695	1983	13	101379302	cngb-om3117-tongue932	k__Bacteria|p__Firmicutes|c__Bacilli|o__Lactobacillales|f__Streptococcaceae|g__Streptococcus|s__Streptococcus_sanguinis_mgs_1209 || id:cngb-om3117-tongue932	TRUE	reported	MedicineITLab	2	TRUE	0.008331412	1983	1.80E-05	167691	TRUE	0.000112835	6.17E-05	0.122192837	3.007152426	16.64318871
rs1913263	A	G	A	G	-0.114	-0.009751147	0.4923	0.454335256	FALSE	FALSE	FALSE	ebi-eas-GCST90018588	12	16352362	0.016639063	167691	0.557849011	Colorectal cancer || id:ebi-eas-GCST90018588	Colorectal cancer	Colorectal cancer || ||	TRUE	MedicineITLab	0.0223	0.000000347	1983	12	16352362	cngb-om3117-tongue932	k__Bacteria|p__Firmicutes|c__Bacilli|o__Lactobacillales|f__Streptococcaceae|g__Streptococcus|s__Streptococcus_sanguinis_mgs_1209 || id:cngb-om3117-tongue932	TRUE	reported	MedicineITLab	2	TRUE	0.013020381	1983	2.05E-06	167691	TRUE	5.54E-07	0.006496459	12.95363793	3.007152426	26.13364435
rs191463338	T	C	T	C	-0.09385	0.045895645	0.02356	0.006965157	FALSE	FALSE	FALSE	ebi-eas-GCST90018588	6	152699589	0.114996257	167691	0.689815432	Colorectal cancer || id:ebi-eas-GCST90018588	Colorectal cancer	Colorectal cancer || ||	TRUE	MedicineITLab	0.02241	0.00002942	1983	6	152699589	cngb-om3117-tongue932	k__Bacteria|p__Firmicutes|c__Bacilli|o__Lactobacillales|f__Streptococcaceae|g__Streptococcus|s__Streptococcus_sanguinis_mgs_1209 || id:cngb-om3117-tongue932	TRUE	reported	MedicineITLab	2	TRUE	0.00877551	1983	9.50E-07	167691	TRUE	3.90E-05	0.000405247	0.803119009	3.007152426	17.53819283
rs2160334	A	C	A	C	-0.0956	-0.013032314	0.437	0.380987872	FALSE	FALSE	FALSE	ebi-eas-GCST90018588	2	36820210	0.01708996	167691	0.445719057	Colorectal cancer || id:ebi-eas-GCST90018588	Colorectal cancer	Colorectal cancer || ||	TRUE	MedicineITLab	0.0225	0.00002252	1983	2	36820210	cngb-om3117-tongue932	k__Bacteria|p__Firmicutes|c__Bacilli|o__Lactobacillales|f__Streptococcaceae|g__Streptococcus|s__Streptococcus_sanguinis_mgs_1209 || id:cngb-om3117-tongue932	TRUE	reported	MedicineITLab	2	TRUE	0.009030804	1983	3.47E-06	167691	TRUE	3.56E-05	0.004497132	8.949063133	3.007152426	18.05305679
rs35612858	T	C	T	C	0.09166	0.031311267	0.06126	0.06146479	FALSE	FALSE	FALSE	ebi-eas-GCST90018588	1	60329650	0.034626333	167691	0.365856643	Colorectal cancer || id:ebi-eas-GCST90018588	Colorectal cancer	Colorectal cancer || ||	TRUE	MedicineITLab	0.02242	0.000045	1983	1	60329650	cngb-om3117-tongue932	k__Bacteria|p__Firmicutes|c__Bacilli|o__Lactobacillales|f__Streptococcaceae|g__Streptococcus|s__Streptococcus_sanguinis_mgs_1209 || id:cngb-om3117-tongue932	TRUE	reported	MedicineITLab	2	TRUE	0.008366718	1983	4.88E-06	167691	TRUE	7.50E-05	0.0009663	1.916091988	3.007152426	16.71431141
rs374124513	C	G	C	G	0.09279	-0.160510887	0.008929	0.002658321	FALSE	TRUE	FALSE	ebi-eas-GCST90018588	6	130746270	0.193155177	167691	0.405976744	Colorectal cancer || id:ebi-eas-GCST90018588	Colorectal cancer	Colorectal cancer || ||	TRUE	MedicineITLab	0.02238	0.00003519	1983	6	130746270	cngb-om3117-tongue932	k__Bacteria|p__Firmicutes|c__Bacilli|o__Lactobacillales|f__Streptococcaceae|g__Streptococcus|s__Streptococcus_sanguinis_mgs_1209 || id:cngb-om3117-tongue932	TRUE	reported	MedicineITLab	2	TRUE	0.008602909	1983	4.12E-06	167691	TRUE	5.70E-05	0.000152384	0.301919106	3.007152426	17.1902497
rs375819868	A	G	A	G	0.09473	0.167051043	0.005952	0.001437939	FALSE	FALSE	FALSE	ebi-eas-GCST90018588	18	70388423	0.253713727	167691	0.510266132	Colorectal cancer || id:ebi-eas-GCST90018588	Colorectal cancer	Colorectal cancer || ||	TRUE	MedicineITLab	0.0224	0.0000245	1983	18	70388423	cngb-om3117-tongue932	k__Bacteria|p__Firmicutes|c__Bacilli|o__Lactobacillales|f__Streptococcaceae|g__Streptococcus|s__Streptococcus_sanguinis_mgs_1209 || id:cngb-om3117-tongue932	TRUE	reported	MedicineITLab	2	TRUE	0.008947286	1983	2.59E-06	167691	TRUE	3.69E-05	0.000106188	0.210380723	3.007152426	17.88459204
rs4688284	G	T	G	T	0.1015	-0.03564322	0.1009	0.056031232	FALSE	FALSE	FALSE	ebi-eas-GCST90018588	3	62101706	0.035978646	167691	0.321843297	Colorectal cancer || id:ebi-eas-GCST90018588	Colorectal cancer	Colorectal cancer || ||	TRUE	MedicineITLab	0.02248	0.000006716	1983	3	62101706	cngb-om3117-tongue932	k__Bacteria|p__Firmicutes|c__Bacilli|o__Lactobacillales|f__Streptococcaceae|g__Streptococcus|s__Streptococcus_sanguinis_mgs_1209 || id:cngb-om3117-tongue932	TRUE	reported	MedicineITLab	2	TRUE	0.010186114	1983	5.85E-06	167691	TRUE	1.23E-05	0.001869224	3.709866423	3.007152426	20.38634975
rs472287	G	C	G	C	0.09356	-0.023216853	0.1753	0.277252407	FALSE	TRUE	FALSE	ebi-eas-GCST90018588	11	134282081	0.018960986	167691	0.220781074	Colorectal cancer || id:ebi-eas-GCST90018588	Colorectal cancer	Colorectal cancer || ||	TRUE	MedicineITLab	0.0225	0.00003341	1983	11	134282081	cngb-om3117-tongue932	k__Bacteria|p__Firmicutes|c__Bacilli|o__Lactobacillales|f__Streptococcaceae|g__Streptococcus|s__Streptococcus_sanguinis_mgs_1209 || id:cngb-om3117-tongue932	TRUE	reported	MedicineITLab	2	TRUE	0.008652801	1983	8.94E-06	167691	TRUE	6.48E-05	0.002530978	5.02658917	3.007152426	17.29081205
rs532011649	C	T	C	T	0.0937	0.206897816	0.006448	0.002898761	FALSE	FALSE	FALSE	ebi-eas-GCST90018588	13	98643158	0.173704356	167691	0.233617589	Colorectal cancer || id:ebi-eas-GCST90018588	Colorectal cancer	Colorectal cancer || ||	TRUE	MedicineITLab	0.02233	0.0000284	1983	13	98643158	cngb-om3117-tongue932	k__Bacteria|p__Firmicutes|c__Bacilli|o__Lactobacillales|f__Streptococcaceae|g__Streptococcus|s__Streptococcus_sanguinis_mgs_1209 || id:cngb-om3117-tongue932	TRUE	reported	MedicineITLab	2	TRUE	0.008809965	1983	8.46E-06	167691	TRUE	5.44E-05	0.000112493	0.22287335	3.007152426	17.60766374
rs55681260	T	G	T	G	-0.1009	-0.023581173	0.09028	0.119251095	FALSE	FALSE	FALSE	ebi-eas-GCST90018588	4	33390689	0.025808982	167691	0.360884578	Colorectal cancer || id:ebi-eas-GCST90018588	Colorectal cancer	Colorectal cancer || ||	TRUE	MedicineITLab	0.02241	0.000007194	1983	4	33390689	cngb-om3117-tongue932	k__Bacteria|p__Firmicutes|c__Bacilli|o__Lactobacillales|f__Streptococcaceae|g__Streptococcus|s__Streptococcus_sanguinis_mgs_1209 || id:cngb-om3117-tongue932	TRUE	reported	MedicineITLab	2	TRUE	0.010129604	1983	4.98E-06	167691	TRUE	1.25E-05	0.00167229	3.318355961	3.007152426	20.27209438
rs56128265	A	G	A	G	0.09845	0.042102243	0.09251	0.119906923	FALSE	FALSE	FALSE	ebi-eas-GCST90018588	9	108870079	0.025425234	167691	0.097737304	Colorectal cancer || id:ebi-eas-GCST90018588	Colorectal cancer	Colorectal cancer || ||	TRUE	MedicineITLab	0.02236	0.00001124	1983	9	108870079	cngb-om3117-tongue932	k__Bacteria|p__Firmicutes|c__Bacilli|o__Lactobacillales|f__Streptococcaceae|g__Streptococcus|s__Streptococcus_sanguinis_mgs_1209 || id:cngb-om3117-tongue932	TRUE	reported	MedicineITLab	2	TRUE	0.009691122	1983	1.64E-05	167691	TRUE	2.79E-05	0.001627391	3.229117022	3.007152426	19.38598367
rs56803826	A	G	A	G	0.09114	0.007990262	0.277	0.243202419	FALSE	FALSE	FALSE	ebi-eas-GCST90018588	8	141494383	0.019356586	167691	0.679758336	Colorectal cancer || id:ebi-eas-GCST90018588	Colorectal cancer	Colorectal cancer || ||	TRUE	MedicineITLab	0.02234	0.00004702	1983	8	141494383	cngb-om3117-tongue932	k__Bacteria|p__Firmicutes|c__Bacilli|o__Lactobacillales|f__Streptococcaceae|g__Streptococcus|s__Streptococcus_sanguinis_mgs_1209 || id:cngb-om3117-tongue932	TRUE	reported	MedicineITLab	2	TRUE	0.008331701	1983	1.02E-06	167691	TRUE	6.21E-05	0.003327102	6.612991084	3.007152426	16.6437702
rs572150356	T	C	T	C	0.09173	-0.239989182	0.01017	0.002175418	FALSE	FALSE	FALSE	ebi-eas-GCST90018588	11	123076065	0.214600533	167691	0.26343609	Colorectal cancer || id:ebi-eas-GCST90018588	Colorectal cancer	Colorectal cancer || ||	TRUE	MedicineITLab	0.02238	0.00004306	1983	11	123076065	cngb-om3117-tongue932	k__Bacteria|p__Firmicutes|c__Bacilli|o__Lactobacillales|f__Streptococcaceae|g__Streptococcus|s__Streptococcus_sanguinis_mgs_1209 || id:cngb-om3117-tongue932	TRUE	reported	MedicineITLab	2	TRUE	0.008409122	1983	7.46E-06	167691	TRUE	7.91E-05	0.000169408	0.335654445	3.007152426	16.79974241
rs58552285	A	G	A	G	0.09996	0.009320786	0.2949	0.284235489	FALSE	FALSE	FALSE	ebi-eas-GCST90018588	6	53243204	0.018332949	167691	0.611160807	Colorectal cancer || id:ebi-eas-GCST90018588	Colorectal cancer	Colorectal cancer || ||	TRUE	MedicineITLab	0.02252	0.000009521	1983	6	53243204	cngb-om3117-tongue932	k__Bacteria|p__Firmicutes|c__Bacilli|o__Lactobacillales|f__Streptococcaceae|g__Streptococcus|s__Streptococcus_sanguinis_mgs_1209 || id:cngb-om3117-tongue932	TRUE	reported	MedicineITLab	2	TRUE	0.009847665	1983	1.54E-06	167691	TRUE	1.36E-05	0.004155354	8.26610391	3.007152426	19.70224533
[truncated: 647 more rows]
