# Supplementary material for: Unveiling the hidden link between oral flora and colorectal cancer: a bidirectional Mendelian randomization analysis and meta-analysis
Source: Front Microbiol. 2024 Sep 10;15:1451160. doi: 10.3389/fmicb.2024.1451160 (PMC11420047; doi:10.3389/fmicb.2024.1451160)
Supplement: Supplementary file 10 [file Data_Sheet_2.CSV]

id.exposure	id.outcome	outcome	exposure	method	nsnp	b	se	pval	lo_ci	up_ci	or	or_lci95	or_uci95
cngb-om3117-tongue2054	ebi-eas-GCST90018588	Colorectal cancer || id:ebi-eas-GCST90018588	k__Bacteria|p__Actinobacteriota|c__Actinobacteria|o__Actinomycetales|f__Actinomycetaceae|g__Pauljensenia|s__Pauljensenia_cellulosilytica_mgs_3249 || id:cngb-om3117-tongue2054	Inverse variance weighted	70	-0.073857574	0.036125468	0.040906758	-0.14466349	-0.003051657	0.928803971	0.865313431	0.996952994
cngb-om3117-tongue2054	ebi-eas-GCST90018588	Colorectal cancer || id:ebi-eas-GCST90018588	k__Bacteria|p__Actinobacteriota|c__Actinobacteria|o__Actinomycetales|f__Actinomycetaceae|g__Pauljensenia|s__Pauljensenia_cellulosilytica_mgs_3249 || id:cngb-om3117-tongue2054	MR Egger	70	-0.344068476	0.671099302	0.60982697	-1.659423108	0.971286156	0.708880385	0.190248701	2.64133945
cngb-om3117-tongue2054	ebi-eas-GCST90018588	Colorectal cancer || id:ebi-eas-GCST90018588	k__Bacteria|p__Actinobacteriota|c__Actinobacteria|o__Actinomycetales|f__Actinomycetaceae|g__Pauljensenia|s__Pauljensenia_cellulosilytica_mgs_3249 || id:cngb-om3117-tongue2054	Weighted median	70	-0.088461175	0.049181121	0.072069065	-0.184856172	0.007933821	0.915338648	0.831223829	1.007965377
cngb-om3117-tongue2054	ebi-eas-GCST90018588	Colorectal cancer || id:ebi-eas-GCST90018588	k__Bacteria|p__Actinobacteriota|c__Actinobacteria|o__Actinomycetales|f__Actinomycetaceae|g__Pauljensenia|s__Pauljensenia_cellulosilytica_mgs_3249 || id:cngb-om3117-tongue2054	Weighted mode	70	-0.096040658	0.060181235	0.115091026	-0.213995878	0.021914563	0.908427081	0.807351713	1.022156451
cngb-om3117-tongue2238	ebi-eas-GCST90018588	Colorectal cancer || id:ebi-eas-GCST90018588	k__Bacteria|p__Firmicutes|c__Clostridia|o__Lachnospirales|f__Lachnospiraceae|g__Lachnoanaerobaculum|s__Lachnoanaerobaculum_sp000287675_mgs_3003 || id:cngb-om3117-tongue2238	Inverse variance weighted	73	0.105412498	0.038553156	0.006252978	0.029848313	0.180976684	1.111168871	1.030298239	1.198387237
cngb-om3117-tongue2238	ebi-eas-GCST90018588	Colorectal cancer || id:ebi-eas-GCST90018588	k__Bacteria|p__Firmicutes|c__Clostridia|o__Lachnospirales|f__Lachnospiraceae|g__Lachnoanaerobaculum|s__Lachnoanaerobaculum_sp000287675_mgs_3003 || id:cngb-om3117-tongue2238	MR Egger	73	0.171943543	0.727479324	0.813837574	-1.253915932	1.597803018	1.187610782	0.285385057	4.942162646
cngb-om3117-tongue2238	ebi-eas-GCST90018588	Colorectal cancer || id:ebi-eas-GCST90018588	k__Bacteria|p__Firmicutes|c__Clostridia|o__Lachnospirales|f__Lachnospiraceae|g__Lachnoanaerobaculum|s__Lachnoanaerobaculum_sp000287675_mgs_3003 || id:cngb-om3117-tongue2238	Weighted median	73	0.083100397	0.052681304	0.11469955	-0.020154958	0.186355752	1.086650899	0.980046795	1.204850812
cngb-om3117-tongue2238	ebi-eas-GCST90018588	Colorectal cancer || id:ebi-eas-GCST90018588	k__Bacteria|p__Firmicutes|c__Clostridia|o__Lachnospirales|f__Lachnospiraceae|g__Lachnoanaerobaculum|s__Lachnoanaerobaculum_sp000287675_mgs_3003 || id:cngb-om3117-tongue2238	Weighted mode	73	0.085401665	0.060007578	0.159002373	-0.032213188	0.203016518	1.089154454	0.96830013	1.225092704
cngb-om3117-tongue2257	ebi-eas-GCST90018588	Colorectal cancer || id:ebi-eas-GCST90018588	k__Bacteria|p__Bacteroidota|c__Bacteroidia|o__Bacteroidales|f__Bacteroidaceae|g__F0040|s__F0040_sp000318095_mgs_3347 || id:cngb-om3117-tongue2257	Inverse variance weighted	83	-0.084905677	0.038129893	0.025964094	-0.159640267	-0.010171088	0.918598925	0.852450388	0.989880463
cngb-om3117-tongue2257	ebi-eas-GCST90018588	Colorectal cancer || id:ebi-eas-GCST90018588	k__Bacteria|p__Bacteroidota|c__Bacteroidia|o__Bacteroidales|f__Bacteroidaceae|g__F0040|s__F0040_sp000318095_mgs_3347 || id:cngb-om3117-tongue2257	MR Egger	83	-0.138551818	0.709878025	0.845743187	-1.529912747	1.252809111	0.870618137	0.216554562	3.500161503
cngb-om3117-tongue2257	ebi-eas-GCST90018588	Colorectal cancer || id:ebi-eas-GCST90018588	k__Bacteria|p__Bacteroidota|c__Bacteroidia|o__Bacteroidales|f__Bacteroidaceae|g__F0040|s__F0040_sp000318095_mgs_3347 || id:cngb-om3117-tongue2257	Weighted median	83	-0.071679626	0.056979477	0.208395287	-0.183359402	0.040000149	0.930829061	0.832468911	1.04081093
cngb-om3117-tongue2257	ebi-eas-GCST90018588	Colorectal cancer || id:ebi-eas-GCST90018588	k__Bacteria|p__Bacteroidota|c__Bacteroidia|o__Bacteroidales|f__Bacteroidaceae|g__F0040|s__F0040_sp000318095_mgs_3347 || id:cngb-om3117-tongue2257	Weighted mode	83	-0.056511923	0.060933754	0.35642401	-0.17594208	0.062918235	0.945055217	0.838666557	1.064939761
cngb-om3117-tongue476	ebi-eas-GCST90018588	Colorectal cancer || id:ebi-eas-GCST90018588	k__Bacteria|p__Proteobacteria|c__Gammaproteobacteria|o__Enterobacterales|f__Pasteurellaceae|g__Haemophilus|s__Haemophilus_sp002998595_mgs_1353 || id:cngb-om3117-tongue476	Inverse variance weighted	81	0.083825578	0.032703333	0.010370869	0.019727045	0.147924111	1.087439204	1.019922909	1.159424905
cngb-om3117-tongue476	ebi-eas-GCST90018588	Colorectal cancer || id:ebi-eas-GCST90018588	k__Bacteria|p__Proteobacteria|c__Gammaproteobacteria|o__Enterobacterales|f__Pasteurellaceae|g__Haemophilus|s__Haemophilus_sp002998595_mgs_1353 || id:cngb-om3117-tongue476	MR Egger	81	0.475463489	0.572949239	0.40912273	-0.647517019	1.598443997	1.608759667	0.523343617	4.945331484
cngb-om3117-tongue476	ebi-eas-GCST90018588	Colorectal cancer || id:ebi-eas-GCST90018588	k__Bacteria|p__Proteobacteria|c__Gammaproteobacteria|o__Enterobacterales|f__Pasteurellaceae|g__Haemophilus|s__Haemophilus_sp002998595_mgs_1353 || id:cngb-om3117-tongue476	Weighted median	81	0.06956509	0.052326685	0.183703464	-0.032995212	0.172125392	1.072041838	0.967543192	1.187826767
cngb-om3117-tongue476	ebi-eas-GCST90018588	Colorectal cancer || id:ebi-eas-GCST90018588	k__Bacteria|p__Proteobacteria|c__Gammaproteobacteria|o__Enterobacterales|f__Pasteurellaceae|g__Haemophilus|s__Haemophilus_sp002998595_mgs_1353 || id:cngb-om3117-tongue476	Weighted mode	81	0.037767027	0.06138969	0.54016779	-0.082556765	0.158090819	1.038489265	0.92075917	1.171272564
cngb-om3117-tongue53	ebi-eas-GCST90018588	Colorectal cancer || id:ebi-eas-GCST90018588	k__Bacteria|p__Bacteroidota|c__Bacteroidia|o__Flavobacteriales|f__Flavobacteriaceae|g__Capnocytophaga|s__Capnocytophaga_ochracea_mgs_2502 || id:cngb-om3117-tongue53	Inverse variance weighted	74	-0.090516811	0.045267157	0.045542033	-0.179240439	-0.001793183	0.913458978	0.835904891	0.998208424
cngb-om3117-tongue53	ebi-eas-GCST90018588	Colorectal cancer || id:ebi-eas-GCST90018588	k__Bacteria|p__Bacteroidota|c__Bacteroidia|o__Flavobacteriales|f__Flavobacteriaceae|g__Capnocytophaga|s__Capnocytophaga_ochracea_mgs_2502 || id:cngb-om3117-tongue53	MR Egger	74	-0.874486802	0.735618962	0.238433567	-2.316299968	0.567326364	0.417076007	0.098637875	1.763545663
cngb-om3117-tongue53	ebi-eas-GCST90018588	Colorectal cancer || id:ebi-eas-GCST90018588	k__Bacteria|p__Bacteroidota|c__Bacteroidia|o__Flavobacteriales|f__Flavobacteriaceae|g__Capnocytophaga|s__Capnocytophaga_ochracea_mgs_2502 || id:cngb-om3117-tongue53	Weighted median	74	-0.074048682	0.06072796	0.222711105	-0.193075484	0.04497812	0.928626485	0.824419741	1.046004973
cngb-om3117-tongue53	ebi-eas-GCST90018588	Colorectal cancer || id:ebi-eas-GCST90018588	k__Bacteria|p__Bacteroidota|c__Bacteroidia|o__Flavobacteriales|f__Flavobacteriaceae|g__Capnocytophaga|s__Capnocytophaga_ochracea_mgs_2502 || id:cngb-om3117-tongue53	Weighted mode	74	-0.051929861	0.066969488	0.440592942	-0.183190056	0.079330335	0.949395454	0.832609898	1.082561871
cngb-om3117-tongue566	ebi-eas-GCST90018588	Colorectal cancer || id:ebi-eas-GCST90018588	k__Bacteria|p__Firmicutes|c__Bacilli|o__Lactobacillales|f__Streptococcaceae|g__Streptococcus|s__Streptococcus_mitis_AZ_mgs_2150 || id:cngb-om3117-tongue566	Inverse variance weighted	83	-0.068055009	0.032081718	0.033896409	-0.130935177	-0.00517484	0.934209083	0.87727464	0.994838526
cngb-om3117-tongue566	ebi-eas-GCST90018588	Colorectal cancer || id:ebi-eas-GCST90018588	k__Bacteria|p__Firmicutes|c__Bacilli|o__Lactobacillales|f__Streptococcaceae|g__Streptococcus|s__Streptococcus_mitis_AZ_mgs_2150 || id:cngb-om3117-tongue566	MR Egger	83	-0.557653021	0.571051763	0.331706085	-1.676914477	0.561608435	0.572551254	0.186949925	1.753490609
cngb-om3117-tongue566	ebi-eas-GCST90018588	Colorectal cancer || id:ebi-eas-GCST90018588	k__Bacteria|p__Firmicutes|c__Bacilli|o__Lactobacillales|f__Streptococcaceae|g__Streptococcus|s__Streptococcus_mitis_AZ_mgs_2150 || id:cngb-om3117-tongue566	Weighted median	83	-0.06321188	0.049877334	0.205031316	-0.160971455	0.034547696	0.938744552	0.851316371	1.035151399
cngb-om3117-tongue566	ebi-eas-GCST90018588	Colorectal cancer || id:ebi-eas-GCST90018588	k__Bacteria|p__Firmicutes|c__Bacilli|o__Lactobacillales|f__Streptococcaceae|g__Streptococcus|s__Streptococcus_mitis_AZ_mgs_2150 || id:cngb-om3117-tongue566	Weighted mode	83	-0.0642457	0.068587114	0.351662392	-0.198676444	0.070185044	0.93777456	0.819815106	1.072706661
cngb-om3117-tongue748	ebi-eas-GCST90018588	Colorectal cancer || id:ebi-eas-GCST90018588	k__Bacteria|p__Fusobacteriota|c__Fusobacteriia|o__Fusobacteriales|f__Fusobacteriaceae|g__Fusobacterium || id:cngb-om3117-tongue748	Inverse variance weighted	67	0.09072348	0.040205709	0.024040428	0.011920291	0.169526669	1.094966183	1.01199162	1.184743943
cngb-om3117-tongue748	ebi-eas-GCST90018588	Colorectal cancer || id:ebi-eas-GCST90018588	k__Bacteria|p__Fusobacteriota|c__Fusobacteriia|o__Fusobacteriales|f__Fusobacteriaceae|g__Fusobacterium || id:cngb-om3117-tongue748	MR Egger	67	1.330735712	0.730790536	0.073216863	-0.101613739	2.763085162	3.783826169	0.903378424	15.84866329
cngb-om3117-tongue748	ebi-eas-GCST90018588	Colorectal cancer || id:ebi-eas-GCST90018588	k__Bacteria|p__Fusobacteriota|c__Fusobacteriia|o__Fusobacteriales|f__Fusobacteriaceae|g__Fusobacterium || id:cngb-om3117-tongue748	Weighted median	67	0.0853809	0.060110158	0.15548917	-0.032435009	0.203196809	1.089131838	0.968085365	1.225313597
cngb-om3117-tongue748	ebi-eas-GCST90018588	Colorectal cancer || id:ebi-eas-GCST90018588	k__Bacteria|p__Fusobacteriota|c__Fusobacteriia|o__Fusobacteriales|f__Fusobacteriaceae|g__Fusobacterium || id:cngb-om3117-tongue748	Weighted mode	67	0.057905649	0.082100684	0.483105142	-0.103011692	0.21882299	1.059615015	0.902116426	1.244610949
cngb-om3117-tongue92	ebi-eas-GCST90018588	Colorectal cancer || id:ebi-eas-GCST90018588	k__Bacteria|p__Proteobacteria|c__Gammaproteobacteria|o__Enterobacterales|f__Pasteurellaceae|g__Aggregatibacter|s__Aggregatibacter_sp000466335_mgs_2575 || id:cngb-om3117-tongue92	Inverse variance weighted	76	0.074844505	0.037064593	0.043456127	0.002197902	0.147491108	1.077716558	1.002200319	1.15892298
cngb-om3117-tongue92	ebi-eas-GCST90018588	Colorectal cancer || id:ebi-eas-GCST90018588	k__Bacteria|p__Proteobacteria|c__Gammaproteobacteria|o__Enterobacterales|f__Pasteurellaceae|g__Aggregatibacter|s__Aggregatibacter_sp000466335_mgs_2575 || id:cngb-om3117-tongue92	MR Egger	76	0.385945848	0.683568417	0.574050283	-0.95384825	1.725739946	1.471005011	0.385255607	5.616675528
cngb-om3117-tongue92	ebi-eas-GCST90018588	Colorectal cancer || id:ebi-eas-GCST90018588	k__Bacteria|p__Proteobacteria|c__Gammaproteobacteria|o__Enterobacterales|f__Pasteurellaceae|g__Aggregatibacter|s__Aggregatibacter_sp000466335_mgs_2575 || id:cngb-om3117-tongue92	Weighted median	76	0.05248391	0.055006906	0.340016265	-0.055329625	0.160297446	1.053885605	0.946173214	1.173859979
cngb-om3117-tongue92	ebi-eas-GCST90018588	Colorectal cancer || id:ebi-eas-GCST90018588	k__Bacteria|p__Proteobacteria|c__Gammaproteobacteria|o__Enterobacterales|f__Pasteurellaceae|g__Aggregatibacter|s__Aggregatibacter_sp000466335_mgs_2575 || id:cngb-om3117-tongue92	Weighted mode	76	0.009629245	0.06569727	0.883864738	-0.119137403	0.138395894	1.009675756	0.887685822	1.148430117
cngb-om3117-tongue932	ebi-eas-GCST90018588	Colorectal cancer || id:ebi-eas-GCST90018588	k__Bacteria|p__Firmicutes|c__Bacilli|o__Lactobacillales|f__Streptococcaceae|g__Streptococcus|s__Streptococcus_sanguinis_mgs_1209 || id:cngb-om3117-tongue932	Inverse variance weighted	82	0.079464855	0.032798258	0.015399806	0.01518027	0.14374944	1.082707507	1.015296075	1.154594777
cngb-om3117-tongue932	ebi-eas-GCST90018588	Colorectal cancer || id:ebi-eas-GCST90018588	k__Bacteria|p__Firmicutes|c__Bacilli|o__Lactobacillales|f__Streptococcaceae|g__Streptococcus|s__Streptococcus_sanguinis_mgs_1209 || id:cngb-om3117-tongue932	MR Egger	82	0.018220438	0.497377018	0.970868846	-0.956638517	0.993079393	1.018387443	0.38418214	2.699534615
cngb-om3117-tongue932	ebi-eas-GCST90018588	Colorectal cancer || id:ebi-eas-GCST90018588	k__Bacteria|p__Firmicutes|c__Bacilli|o__Lactobacillales|f__Streptococcaceae|g__Streptococcus|s__Streptococcus_sanguinis_mgs_1209 || id:cngb-om3117-tongue932	Weighted median	82	0.083651299	0.047758531	0.079851779	-0.009955422	0.17725802	1.087249703	0.990093969	1.193939113
cngb-om3117-tongue932	ebi-eas-GCST90018588	Colorectal cancer || id:ebi-eas-GCST90018588	k__Bacteria|p__Firmicutes|c__Bacilli|o__Lactobacillales|f__Streptococcaceae|g__Streptococcus|s__Streptococcus_sanguinis_mgs_1209 || id:cngb-om3117-tongue932	Weighted mode	82	0.085615831	0.057251682	0.138688561	-0.026597466	0.197829127	1.089387738	0.973753132	1.218754124
cngb-om3117-tongue943	ebi-eas-GCST90018588	Colorectal cancer || id:ebi-eas-GCST90018588	k__Bacteria|p__Firmicutes|c__Bacilli|o__Lactobacillales|f__Streptococcaceae|g__Streptococcus|s__Streptococcus_pneumoniae_D_mgs_1023 || id:cngb-om3117-tongue943	Inverse variance weighted	78	-0.100729891	0.040246261	0.012320174	-0.179612562	-0.02184722	0.904177226	0.83559389	0.978389702
cngb-om3117-tongue943	ebi-eas-GCST90018588	Colorectal cancer || id:ebi-eas-GCST90018588	k__Bacteria|p__Firmicutes|c__Bacilli|o__Lactobacillales|f__Streptococcaceae|g__Streptococcus|s__Streptococcus_pneumoniae_D_mgs_1023 || id:cngb-om3117-tongue943	MR Egger	78	-1.592983779	0.766282547	0.041006002	-3.09489757	-0.091069987	0.20331805	0.04527965	0.912953814
cngb-om3117-tongue943	ebi-eas-GCST90018588	Colorectal cancer || id:ebi-eas-GCST90018588	k__Bacteria|p__Firmicutes|c__Bacilli|o__Lactobacillales|f__Streptococcaceae|g__Streptococcus|s__Streptococcus_pneumoniae_D_mgs_1023 || id:cngb-om3117-tongue943	Weighted median	78	-0.091875504	0.056732105	0.105347841	-0.20307043	0.019319423	0.91221871	0.816220753	1.019507251
cngb-om3117-tongue943	ebi-eas-GCST90018588	Colorectal cancer || id:ebi-eas-GCST90018588	k__Bacteria|p__Firmicutes|c__Bacilli|o__Lactobacillales|f__Streptococcaceae|g__Streptococcus|s__Streptococcus_pneumoniae_D_mgs_1023 || id:cngb-om3117-tongue943	Weighted mode	78	-0.096771547	0.068248674	0.160246799	-0.230538947	0.036995853	0.907763364	0.794105506	1.037688718
cngb-om3117-saliva1300	ebi-eas-GCST90018588	Colorectal cancer || id:ebi-eas-GCST90018588	NA || id:cngb-om3117-saliva1300	Inverse variance weighted	77	-0.068187708	0.03463697	0.048994502	-0.136076169	-0.000299247	0.934085122	0.872776152	0.999700798
cngb-om3117-saliva1300	ebi-eas-GCST90018588	Colorectal cancer || id:ebi-eas-GCST90018588	NA || id:cngb-om3117-saliva1300	MR Egger	77	-0.750017263	0.578063304	0.198447739	-1.88302134	0.382986813	0.472358398	0.152129775	1.46665869
cngb-om3117-saliva1300	ebi-eas-GCST90018588	Colorectal cancer || id:ebi-eas-GCST90018588	NA || id:cngb-om3117-saliva1300	Weighted median	77	-0.071607872	0.052252489	0.170555736	-0.17402275	0.030807006	0.930895855	0.840277781	1.031286453
cngb-om3117-saliva1300	ebi-eas-GCST90018588	Colorectal cancer || id:ebi-eas-GCST90018588	NA || id:cngb-om3117-saliva1300	Weighted mode	77	-0.095012955	0.067621927	0.16407745	-0.227551932	0.037526023	0.909361154	0.796481057	1.038239015
cngb-om3117-saliva2061	ebi-eas-GCST90018588	Colorectal cancer || id:ebi-eas-GCST90018588	NA || id:cngb-om3117-saliva2061	Inverse variance weighted	72	-0.067006597	0.031631583	0.034145884	-0.129004499	-0.005008694	0.935189032	0.878970011	0.995003828
cngb-om3117-saliva2061	ebi-eas-GCST90018588	Colorectal cancer || id:ebi-eas-GCST90018588	NA || id:cngb-om3117-saliva2061	MR Egger	72	-0.02164019	0.766141218	0.977546568	-1.523276977	1.479996598	0.978592279	0.217996346	4.392930737
cngb-om3117-saliva2061	ebi-eas-GCST90018588	Colorectal cancer || id:ebi-eas-GCST90018588	NA || id:cngb-om3117-saliva2061	Weighted median	72	-0.06257642	0.044837477	0.16282667	-0.150457876	0.025305035	0.939341275	0.860313969	1.025627925
cngb-om3117-saliva2061	ebi-eas-GCST90018588	Colorectal cancer || id:ebi-eas-GCST90018588	NA || id:cngb-om3117-saliva2061	Weighted mode	72	-0.067425503	0.058812526	0.255458912	-0.182698054	0.047847048	0.934797358	0.833019644	1.049010195
cngb-om3117-saliva2678	ebi-eas-GCST90018588	Colorectal cancer || id:ebi-eas-GCST90018588	NA || id:cngb-om3117-saliva2678	Inverse variance weighted	70	-0.088940852	0.038046514	0.019403476	-0.163512019	-0.014369685	0.914899686	0.849156293	0.985733066
cngb-om3117-saliva2678	ebi-eas-GCST90018588	Colorectal cancer || id:ebi-eas-GCST90018588	NA || id:cngb-om3117-saliva2678	MR Egger	70	-0.756003676	0.976514534	0.441504388	-2.669972162	1.157964811	0.469539113	0.069254153	3.18344776
cngb-om3117-saliva2678	ebi-eas-GCST90018588	Colorectal cancer || id:ebi-eas-GCST90018588	NA || id:cngb-om3117-saliva2678	Weighted median	70	-0.109228107	0.058659443	0.062592939	-0.224200615	0.0057444	0.89652589	0.799154796	1.005760931
cngb-om3117-saliva2678	ebi-eas-GCST90018588	Colorectal cancer || id:ebi-eas-GCST90018588	NA || id:cngb-om3117-saliva2678	Weighted mode	70	-0.230362876	0.088881429	0.011643871	-0.404570477	-0.056155276	0.794245337	0.667263354	0.945392328
cngb-om3117-saliva3383	ebi-eas-GCST90018588	Colorectal cancer || id:ebi-eas-GCST90018588	NA || id:cngb-om3117-saliva3383	Inverse variance weighted	69	-0.073271246	0.035986152	0.041740757	-0.143804105	-0.002738388	0.929348713	0.866057388	0.997265358
cngb-om3117-saliva3383	ebi-eas-GCST90018588	Colorectal cancer || id:ebi-eas-GCST90018588	NA || id:cngb-om3117-saliva3383	MR Egger	69	-0.129170909	0.64448125	0.841754438	-1.39235416	1.134012341	0.878823754	0.248489631	3.108102283
cngb-om3117-saliva3383	ebi-eas-GCST90018588	Colorectal cancer || id:ebi-eas-GCST90018588	NA || id:cngb-om3117-saliva3383	Weighted median	69	-0.095007763	0.053806335	0.077440211	-0.20046818	0.010452653	0.909365875	0.818347529	1.010507473
cngb-om3117-saliva3383	ebi-eas-GCST90018588	Colorectal cancer || id:ebi-eas-GCST90018588	NA || id:cngb-om3117-saliva3383	Weighted mode	69	-0.08465097	0.059472635	0.159203947	-0.201217335	0.031915395	0.918832929	0.81773469	1.032430153
cngb-om3117-tongue1073	ebi-eas-GCST90018588	Colorectal cancer || id:ebi-eas-GCST90018588	NA || id:cngb-om3117-tongue1073	Inverse variance weighted	93	-0.081431542	0.034117678	0.016996457	-0.148302192	-0.014560892	0.921795812	0.862170535	0.985544605
cngb-om3117-tongue1073	ebi-eas-GCST90018588	Colorectal cancer || id:ebi-eas-GCST90018588	NA || id:cngb-om3117-tongue1073	MR Egger	93	-0.635471419	0.52436053	0.228688812	-1.663218057	0.39227522	0.529685726	0.189528085	1.480345075
cngb-om3117-tongue1073	ebi-eas-GCST90018588	Colorectal cancer || id:ebi-eas-GCST90018588	NA || id:cngb-om3117-tongue1073	Weighted median	93	-0.01843561	0.048333855	0.702889921	-0.113169967	0.076298747	0.981733286	0.892998867	1.079284959
cngb-om3117-tongue1073	ebi-eas-GCST90018588	Colorectal cancer || id:ebi-eas-GCST90018588	NA || id:cngb-om3117-tongue1073	Weighted mode	93	-0.045995308	0.060619458	0.449938762	-0.164809446	0.072818831	0.955046444	0.848055289	1.075535665
cngb-om3117-tongue1161	ebi-eas-GCST90018588	Colorectal cancer || id:ebi-eas-GCST90018588	NA || id:cngb-om3117-tongue1161	Inverse variance weighted	79	-0.078784691	0.033746342	0.019563581	-0.14492752	-0.012641861	0.9242389	0.865084992	0.987437712
cngb-om3117-tongue1161	ebi-eas-GCST90018588	Colorectal cancer || id:ebi-eas-GCST90018588	NA || id:cngb-om3117-tongue1161	MR Egger	79	-0.124814102	0.637666855	0.845332744	-1.374641138	1.125012935	0.882660972	0.252930346	3.080256691
cngb-om3117-tongue1161	ebi-eas-GCST90018588	Colorectal cancer || id:ebi-eas-GCST90018588	NA || id:cngb-om3117-tongue1161	Weighted median	79	-0.090340257	0.050680845	0.074662427	-0.189674714	0.0089942	0.913620267	0.827228176	1.009034769
cngb-om3117-tongue1161	ebi-eas-GCST90018588	Colorectal cancer || id:ebi-eas-GCST90018588	NA || id:cngb-om3117-tongue1161	Weighted mode	79	-0.082035394	0.066444923	0.220671981	-0.212267443	0.048196656	0.921239352	0.808748374	1.049377001
cngb-om3117-tongue1782	ebi-eas-GCST90018588	Colorectal cancer || id:ebi-eas-GCST90018588	NA || id:cngb-om3117-tongue1782	Inverse variance weighted	82	-0.073882094	0.037588722	0.049351904	-0.14755599	-0.000208198	0.928781196	0.862814128	0.999791823
cngb-om3117-tongue1782	ebi-eas-GCST90018588	Colorectal cancer || id:ebi-eas-GCST90018588	NA || id:cngb-om3117-tongue1782	MR Egger	82	-0.93701891	1.028142072	0.364837963	-2.952177372	1.078139552	0.39179407	0.052225867	2.939206222
cngb-om3117-tongue1782	ebi-eas-GCST90018588	Colorectal cancer || id:ebi-eas-GCST90018588	NA || id:cngb-om3117-tongue1782	Weighted median	82	-0.069154771	0.056593155	0.221721426	-0.180077355	0.041767814	0.93318224	0.835205602	1.042652361
cngb-om3117-tongue1782	ebi-eas-GCST90018588	Colorectal cancer || id:ebi-eas-GCST90018588	NA || id:cngb-om3117-tongue1782	Weighted mode	82	-0.07332301	0.07297376	0.317992164	-0.216351579	0.069705559	0.929300608	0.805452072	1.072192437
