# Supplementary material for: Unveiling the hidden link between oral flora and colorectal cancer: a bidirectional Mendelian randomization analysis and meta-analysis
Source: Front Microbiol. 2024 Sep 10;15:1451160. doi: 10.3389/fmicb.2024.1451160 (PMC11420047; doi:10.3389/fmicb.2024.1451160)
Supplement: Supplementary file 11 [file Data_Sheet_3.CSV]

id.exposure	id.outcome	outcome	exposure	method	Q	Q_df	Q_pval
cngb-om3117-tongue2054	ebi-eas-GCST90018588	Colorectal cancer || id:ebi-eas-GCST90018588	k__Bacteria|p__Actinobacteriota|c__Actinobacteria|o__Actinomycetales|f__Actinomycetaceae|g__Pauljensenia|s__Pauljensenia_cellulosilytica_mgs_3249 || id:cngb-om3117-tongue2054	MR Egger	76.2143163	68	0.231319881
cngb-om3117-tongue2054	ebi-eas-GCST90018588	Colorectal cancer || id:ebi-eas-GCST90018588	k__Bacteria|p__Actinobacteriota|c__Actinobacteria|o__Actinomycetales|f__Actinomycetaceae|g__Pauljensenia|s__Pauljensenia_cellulosilytica_mgs_3249 || id:cngb-om3117-tongue2054	Inverse variance weighted	76.39655289	69	0.253105787
cngb-om3117-tongue2238	ebi-eas-GCST90018588	Colorectal cancer || id:ebi-eas-GCST90018588	k__Bacteria|p__Firmicutes|c__Clostridia|o__Lachnospirales|f__Lachnospiraceae|g__Lachnoanaerobaculum|s__Lachnoanaerobaculum_sp000287675_mgs_3003 || id:cngb-om3117-tongue2238	MR Egger	77.76035053	71	0.272323348
cngb-om3117-tongue2238	ebi-eas-GCST90018588	Colorectal cancer || id:ebi-eas-GCST90018588	k__Bacteria|p__Firmicutes|c__Clostridia|o__Lachnospirales|f__Lachnospiraceae|g__Lachnoanaerobaculum|s__Lachnoanaerobaculum_sp000287675_mgs_3003 || id:cngb-om3117-tongue2238	Inverse variance weighted	77.76953694	72	0.300225404
cngb-om3117-tongue2257	ebi-eas-GCST90018588	Colorectal cancer || id:ebi-eas-GCST90018588	k__Bacteria|p__Bacteroidota|c__Bacteroidia|o__Bacteroidales|f__Bacteroidaceae|g__F0040|s__F0040_sp000318095_mgs_3347 || id:cngb-om3117-tongue2257	MR Egger	70.23361742	81	0.79773457
cngb-om3117-tongue2257	ebi-eas-GCST90018588	Colorectal cancer || id:ebi-eas-GCST90018588	k__Bacteria|p__Bacteroidota|c__Bacteroidia|o__Bacteroidales|f__Bacteroidaceae|g__F0040|s__F0040_sp000318095_mgs_3347 || id:cngb-om3117-tongue2257	Inverse variance weighted	70.23934491	82	0.819537383
cngb-om3117-tongue476	ebi-eas-GCST90018588	Colorectal cancer || id:ebi-eas-GCST90018588	k__Bacteria|p__Proteobacteria|c__Gammaproteobacteria|o__Enterobacterales|f__Pasteurellaceae|g__Haemophilus|s__Haemophilus_sp002998595_mgs_1353 || id:cngb-om3117-tongue476	MR Egger	76.8534621	79	0.547422213
cngb-om3117-tongue476	ebi-eas-GCST90018588	Colorectal cancer || id:ebi-eas-GCST90018588	k__Bacteria|p__Proteobacteria|c__Gammaproteobacteria|o__Enterobacterales|f__Pasteurellaceae|g__Haemophilus|s__Haemophilus_sp002998595_mgs_1353 || id:cngb-om3117-tongue476	Inverse variance weighted	77.32222627	80	0.5640406
cngb-om3117-tongue53	ebi-eas-GCST90018588	Colorectal cancer || id:ebi-eas-GCST90018588	k__Bacteria|p__Bacteroidota|c__Bacteroidia|o__Flavobacteriales|f__Flavobacteriaceae|g__Capnocytophaga|s__Capnocytophaga_ochracea_mgs_2502 || id:cngb-om3117-tongue53	MR Egger	92.44088178	72	0.052729522
cngb-om3117-tongue53	ebi-eas-GCST90018588	Colorectal cancer || id:ebi-eas-GCST90018588	k__Bacteria|p__Bacteroidota|c__Bacteroidia|o__Flavobacteriales|f__Flavobacteriaceae|g__Capnocytophaga|s__Capnocytophaga_ochracea_mgs_2502 || id:cngb-om3117-tongue53	Inverse variance weighted	93.90463928	73	0.05029465
cngb-om3117-tongue566	ebi-eas-GCST90018588	Colorectal cancer || id:ebi-eas-GCST90018588	k__Bacteria|p__Firmicutes|c__Bacilli|o__Lactobacillales|f__Streptococcaceae|g__Streptococcus|s__Streptococcus_mitis_AZ_mgs_2150 || id:cngb-om3117-tongue566	MR Egger	68.3641362	81	0.840506899
cngb-om3117-tongue566	ebi-eas-GCST90018588	Colorectal cancer || id:ebi-eas-GCST90018588	k__Bacteria|p__Firmicutes|c__Bacilli|o__Lactobacillales|f__Streptococcaceae|g__Streptococcus|s__Streptococcus_mitis_AZ_mgs_2150 || id:cngb-om3117-tongue566	Inverse variance weighted	69.10153296	82	0.844387565
cngb-om3117-tongue748	ebi-eas-GCST90018588	Colorectal cancer || id:ebi-eas-GCST90018588	k__Bacteria|p__Fusobacteriota|c__Fusobacteriia|o__Fusobacteriales|f__Fusobacteriaceae|g__Fusobacterium || id:cngb-om3117-tongue748	MR Egger	64.27426939	65	0.502123007
cngb-om3117-tongue748	ebi-eas-GCST90018588	Colorectal cancer || id:ebi-eas-GCST90018588	k__Bacteria|p__Fusobacteriota|c__Fusobacteriia|o__Fusobacteriales|f__Fusobacteriaceae|g__Fusobacterium || id:cngb-om3117-tongue748	Inverse variance weighted	67.16202097	66	0.437016988
cngb-om3117-tongue92	ebi-eas-GCST90018588	Colorectal cancer || id:ebi-eas-GCST90018588	k__Bacteria|p__Proteobacteria|c__Gammaproteobacteria|o__Enterobacterales|f__Pasteurellaceae|g__Aggregatibacter|s__Aggregatibacter_sp000466335_mgs_2575 || id:cngb-om3117-tongue92	MR Egger	76.51797592	74	0.397680349
cngb-om3117-tongue92	ebi-eas-GCST90018588	Colorectal cancer || id:ebi-eas-GCST90018588	k__Bacteria|p__Proteobacteria|c__Gammaproteobacteria|o__Enterobacterales|f__Pasteurellaceae|g__Aggregatibacter|s__Aggregatibacter_sp000466335_mgs_2575 || id:cngb-om3117-tongue92	Inverse variance weighted	76.73279059	75	0.422786318
cngb-om3117-tongue932	ebi-eas-GCST90018588	Colorectal cancer || id:ebi-eas-GCST90018588	k__Bacteria|p__Firmicutes|c__Bacilli|o__Lactobacillales|f__Streptococcaceae|g__Streptococcus|s__Streptococcus_sanguinis_mgs_1209 || id:cngb-om3117-tongue932	MR Egger	73.68465009	80	0.677227501
cngb-om3117-tongue932	ebi-eas-GCST90018588	Colorectal cancer || id:ebi-eas-GCST90018588	k__Bacteria|p__Firmicutes|c__Bacilli|o__Lactobacillales|f__Streptococcaceae|g__Streptococcus|s__Streptococcus_sanguinis_mgs_1209 || id:cngb-om3117-tongue932	Inverse variance weighted	73.69987849	81	0.705034558
cngb-om3117-tongue943	ebi-eas-GCST90018588	Colorectal cancer || id:ebi-eas-GCST90018588	k__Bacteria|p__Firmicutes|c__Bacilli|o__Lactobacillales|f__Streptococcaceae|g__Streptococcus|s__Streptococcus_pneumoniae_D_mgs_1023 || id:cngb-om3117-tongue943	MR Egger	88.11640393	76	0.16149198
cngb-om3117-tongue943	ebi-eas-GCST90018588	Colorectal cancer || id:ebi-eas-GCST90018588	k__Bacteria|p__Firmicutes|c__Bacilli|o__Lactobacillales|f__Streptococcaceae|g__Streptococcus|s__Streptococcus_pneumoniae_D_mgs_1023 || id:cngb-om3117-tongue943	Inverse variance weighted	92.52508026	77	0.109618758
cngb-om3117-saliva1300	ebi-eas-GCST90018588	Colorectal cancer || id:ebi-eas-GCST90018588	NA || id:cngb-om3117-saliva1300	MR Egger	78.00922706	75	0.38331745
cngb-om3117-saliva1300	ebi-eas-GCST90018588	Colorectal cancer || id:ebi-eas-GCST90018588	NA || id:cngb-om3117-saliva1300	Inverse variance weighted	79.46147071	76	0.370505257
cngb-om3117-saliva2061	ebi-eas-GCST90018588	Colorectal cancer || id:ebi-eas-GCST90018588	NA || id:cngb-om3117-saliva2061	MR Egger	77.96129328	70	0.240473535
cngb-om3117-saliva2061	ebi-eas-GCST90018588	Colorectal cancer || id:ebi-eas-GCST90018588	NA || id:cngb-om3117-saliva2061	Inverse variance weighted	77.96520514	71	0.266984773
cngb-om3117-saliva2678	ebi-eas-GCST90018588	Colorectal cancer || id:ebi-eas-GCST90018588	NA || id:cngb-om3117-saliva2678	MR Egger	69.15166253	68	0.438281256
cngb-om3117-saliva2678	ebi-eas-GCST90018588	Colorectal cancer || id:ebi-eas-GCST90018588	NA || id:cngb-om3117-saliva2678	Inverse variance weighted	69.62692625	69	0.456223123
cngb-om3117-saliva3383	ebi-eas-GCST90018588	Colorectal cancer || id:ebi-eas-GCST90018588	NA || id:cngb-om3117-saliva3383	MR Egger	62.23401046	67	0.642043913
cngb-om3117-saliva3383	ebi-eas-GCST90018588	Colorectal cancer || id:ebi-eas-GCST90018588	NA || id:cngb-om3117-saliva3383	Inverse variance weighted	62.2415571	68	0.6739452
cngb-om3117-tongue1073	ebi-eas-GCST90018588	Colorectal cancer || id:ebi-eas-GCST90018588	NA || id:cngb-om3117-tongue1073	MR Egger	79.39665589	91	0.802240642
cngb-om3117-tongue1073	ebi-eas-GCST90018588	Colorectal cancer || id:ebi-eas-GCST90018588	NA || id:cngb-om3117-tongue1073	Inverse variance weighted	80.51780802	92	0.798084796
cngb-om3117-tongue1161	ebi-eas-GCST90018588	Colorectal cancer || id:ebi-eas-GCST90018588	NA || id:cngb-om3117-tongue1161	MR Egger	84.97250294	77	0.249893018
cngb-om3117-tongue1161	ebi-eas-GCST90018588	Colorectal cancer || id:ebi-eas-GCST90018588	NA || id:cngb-om3117-tongue1161	Inverse variance weighted	84.97826934	78	0.275624919
cngb-om3117-tongue1782	ebi-eas-GCST90018588	Colorectal cancer || id:ebi-eas-GCST90018588	NA || id:cngb-om3117-tongue1782	MR Egger	70.41554057	80	0.769440361
cngb-om3117-tongue1782	ebi-eas-GCST90018588	Colorectal cancer || id:ebi-eas-GCST90018588	NA || id:cngb-om3117-tongue1782	Inverse variance weighted	71.12126296	81	0.775532962
